# Supplementary material for: The Adenoids but Not the Palatine Tonsils Serve as a Reservoir for Bacteria Associated with Secretory Otitis Media in Small Children
Source: mSystems. 2019 Feb 12;4(1):e00169-18. doi: 10.1128/mSystems.00169-18 (PMC6372837; doi:10.1128/mSystems.00169-18)
Supplement: TABLE S2 [file mSystems.00169-18-st002.xlsx]

## Sheet: Ark1
Table S2.
					Group
					HP-group Adenoids															SOM-group Adenoids															HP-group Tonsils
Sample	Phyla	Family	Genus	Species	1a	3a	6a	8a	11a	13a	14a	15a	16a	17a	18a	19a	20a	22a	average	12a	21a	23a	25a	26a	28a	33a	35a	39a	40a	42a	43a	45a	46a	average	1c	3c	6c	8c	11c	13c	14c	15c	16c	17c	18c	19c	20c	22c	Average
Otu0001	Firmicutes	Streptococcaceae	Streptococcus	Streptococcus_unclassified	1.8279	48.207	34.5124	0.219	0.92874	0.058534	3.1873	3.7232	3.6635	0.93234	5.1264	1.87273	0.08328	3.24842	7.68506	4.79538	14.6587	0.5515	8.1086	15.2857	51.1888	12.65	1.3655	31.1802	1.3694	6.39834	7.6883	21.0001	11.6155	13.4183	3.6321	46.7712	9.1722	8.441	9.025	1.1885	15.4658	16.0203	22.8147	12.7002	36.1597	10.2712	12.5309	2.3062	14.7499
Otu0001a*	Firmicutes	Streptococcaceae	Streptococcus	pneumoniae	20.1435	0.0381587	0.292699	0	2.47466	0.388266	10.6679	12.5793	19.5546	4.18436	43.5468	1.09577	1.41192	0.694983	8.36235	7.98116	4.85103	11.168	0	5.314	5.213	0	7.342	2.06793	3.421	0.135058	15.4066	0.0833086	0	4.49879	23.3859	0	0	0	0	0	0	0	0.143	0	0	0.41302	0	0	1.71014
Otu0002	Proteobacteria	Neisseriaceae	Neisseria	flavescens	0.550661	0.925076	0.185615	3e-05	0.00228723	0.152572	0.73004	1.78249	35.2398	11.9138	1.21578	0.138151	0.0305542	0.322213	3.79923	0.595673	1.36032	0.596529	23.4813	28.38	2.69341	7.16113	4.14019	0.53894	10.9228	28.0686	0.873337	0.0932401	24.8374	9.55306	0.685112	0.370416	0.621589	0.0913242	0.0949996	0.282965	0.0428021	1.49316	32.6211	24.1049	3.75106	3e-05	1.6618	0.200024	4.71581
Otu0003	Proteobacteria	Pasteurellaceae	Haemophilus	influenzae	39.9413	0	8.97448	0.16264	0.00228723	0.027245	2.79202	2.73154	24.0193	11.379	0.522811	0.0991853	0.225337	26.9593	8.41688	26.0228	34.1875	0.00193678	4.75657	4.95594	0.897803	0.137714	0.905065	7.26184	0.796591	0.455948	0.0752535	0.00932401	2.20263	5.90477	28.9328	0	7.35294	6.18395	0	0	0.613497	1.72128	0.865801	0.489646	0.313593	0.515464	0.658732	0.800094	3.46056
Otu0004	Proteobacteria	Moraxellaceae	Moraxella	catarrhalis	0.954479	11.6164	0.0510441	0	0.857711	30.4272	0.512582	45.2728	0	20.235	0	3.31208	0.0553794	0.00743568	8.09301	6.322	0.00236167	0.00193678	0	1.36599	0.515759	0.0590203	0	0.0362134	0.0917882	0	35.8939	0	0.0120472	3.16436	1.1682	0	0	0	0.336817	0	0	0.0933223	0	0	0	0	0.0149712	0	0.115237
Otu0005	Bacteroidetes	Prevotellaceae	Alloprevotella	sp._oral_taxon_473	0.128488	2.71873	7.85383	0	8.03504	0.185266	8.51584	1.00686	1.57606	6.95584	5.88163	1.34609	0.257801	0.101621	3.18308	3.46165	1.44298	0.137512	7.47953	0.165889	1.92932	11.6467	5.75775	2.89494	0.74414	2.04899	15.5082	22.6163	2.87929	5.62237	0.0351339	2.83986	4.97271	0	2.86726	2.1694	7.76145	0.383658	4.329	7.96695	12.1939	1.66823	8.90037	0	4.00628
Otu0006	Firmicutes	Gemellaceae	Gemella	Gemella_unclassified	1.56021	4.21933	16.1044	0.54864	1.32659	2.11966	2.08916	0.881609	2.19718	1.54357	1.71887	0.797024	0.0706565	0.366827	2.53884	2.99803	12.0303	0.346684	1.80956	6.44635	1.50907	2.00669	2.25303	14.1317	2.41272	4.84862	2.4695	9.65408	4.24665	4.79736	1.37901	6.43289	7.39842	9.90215	7.40997	2.71647	2.29705	5.40232	7.23363	8.23217	7.10409	8.17245	8.65334	0.188257	5.89444
Otu0007	Fusobacteria	Fusobacteriaceae	Fusobacterium	nucleatum_subsp._vincentii	0	0.0105925	1.64733	44.2577	0.0205851	0	0.0116496	0.0289052	2.3469	0.627687	23.3588	0.704924	23.9239	4.10202	7.21722	0	0	0.358305	0	1.18196	0	0.668896	0	0	0	0	0.00792142	0.413986	0	0.187933	0	0	0	0	0.172726	0	0.0856042	0	0	0.010201	0.0120613	14.03	1.64683	4.11813	1.43397
Otu0008	Proteobacteria	Pasteurellaceae	Haemophilus	influenzae	0	0	0.0394432	0	0	4.72973	0.236875	0	0.208388	1.97098	0.108508	0	0	0	0.520995	0	0.00236167	67.2587	0.672124	1.29342	0.0764088	0	0	0.0873381	0	0.152909	0.196055	0.00745921	0.0321259	4.98421	0	0	0.21225	0	0	1.73552	0	0	0.795978	0.0714067	0.217103	0.49672	0	0	0.25207
Otu0009	Bacteroidetes	Porphyromonadaceae	Porphyromonas	sp._oral_taxon_930	2.84508	0.211849	0.960557	0.346966	4.77802	7.27986	0.854303	1.55366	3.17842	0.0390778	0.520345	2.70988	0.0267349	3e-05	1.80749	0.441135	1.14777	1.41966	4.07583	0.793157	2.06304	0.963998	1.88716	14.7367	1.62924	1.12875	1.70112	3.76503	1.74082	2.6781	4.97145	0.419805	1.04609	7.35812	9.49132	3.58423	2.69653	19.2451	10.3617	0.173416	3.36509	14.9766	4.8806	3e-05	5.89786
Otu0010	Fusobacteria	Fusobacteriaceae	Fusobacterium	necrophorum	0	0	0	0	0	0	0	0	0	24.3088	0	0	0	4.48124	2.05643	0	0	0	0	0	0.114613	0	0	0	0	0	0	16.2424	0	1.16836	0	0	0	0	0	0	0	0	0	10.8028	0	0	0	0.858925	0.832981
Otu0011	Fusobacteria	Fusobacteriaceae	Fusobacterium	periodonticum	0	0.317774	0.0580046	0.193	0.981222	0.087184	1.14554	2.13176	0.123414	0	0.00739827	0.0743889	0.00572891	0.255292	0.384336	0.160157	0.129892	0.27696	2.66265	0.145153	0.859599	0.924651	4.60235	0.132072	11.2244	2.13795	0.318837	0.0242424	6.11597	2.12249	0.0790514	0.654402	1.01577	6.69276	6.86588	1.54688	3.82366	10.5143	0.656333	0.010201	1.30262	0.299906	4.33416	0.27062	2.71904
Otu0012	Bacteroidetes	Porphyromonadaceae	Porphyromonas	pasteri	1.81718	1.91018	2.05104	0	0.496329	0.027245	0.407735	0.375768	0.813321	0.478703	1.40321	0.708466	0.0248253	0.00743568	0.751531	8.42652	8.23749	0.0387357	0.835847	1.91809	0.362942	0.413142	2.4456	1.59339	0.0983445	1.3595	3.37254	1.29231	0.206811	2.18581	5.31401	12.0015	2.78957	0	1.01909	0.773439	2.0973	1.3791	2.5974	6.23279	4.99337	1.46204	1.51209	0	3.01226
Otu0013	Bacteroidetes	Prevotellaceae	Prevotella	melaninogenica	0.458884	1.03453	0.12761	0.0672247	0.0526063	0.05449	13.3737	1.22125	0.240759	0.00488472	0.295931	0.127524	0.215789	2.16874	1.38885	2.61028	0.092105	0.406725	4.98923	0.0155521	1.7383	2.20342	2.73445	0.717877	1.62924	0.820151	0.267348	0.0354312	6.78058	1.78862	3.0303	2.2225	0.0758035	0.704501	0.906814	4.79155	7.71865	0.767316	0.391007	0.183617	4.81245	0.365511	0.57639	1.58842	2.00963
Otu0014	Proteobacteria	Pasteurellaceae	Haemophilus	Haemophilus_sp._oral_taxon_259*	0.605727	0.621425	0	0	16.1593	0	0	0	0.0263014	1.73408	0	20.7403	0.00572891	0	2.84949	0.814836	0	0.00968392	0.00861698	2.04769	3.13276	0.157387	0.0962835	0	0	0.0722845	1.07731	0	1.88941	0.664733	0.746596	0.259291	0	0	0.578634	0	0	0.0518457	0.195503	0.714067	0	9.11903	0	0	0.833212
Otu0015	Proteobacteria	Neisseriaceae	Neisseria	meningitidis/cinerea*	0.330396	0.310713	4.05104	0	0.738775	3.20946	0.198043	10.3119	0.244805	0.0390778	1.06289	0.240878	0.381927	0	1.50857	0.0421467	1.02496	0.0426092	1.99052	0.0492483	0.0573066	0.334448	3.25438	0.0127812	0.00983445	1.97948	0.0178232	0.206993	0.00602361	0.644897	0.20202	1.02482	3.33535	0.60013	3.34226	0.169779	0.27108	10.535	0.74012	0.510048	1.9298	2.60544	24.957	0	3.58735
Otu0016	Bacteroidetes	Prevotellaceae	Alloprevotella	tannerae	0	0	0	0	0	0	0	0	0	0	0	0	23.393	2.19353	1.82761	0	0	0.00193678	0	0	0	0	0	0	0	0	0.00792142	0	0.00602361	0.00113442	0	0	0	0	0	0	0	0	0	0	0.156797	0	0	19.3788	1.3954
Otu0017	Proteobacteria	Pasteurellaceae	Haemophilus	Haemophilus_unclassified	0	0	0	0	29.6905	0	0	0.0578104	0	0.00732708	0.00986436	0	0.0114578	0	2.12693	0	0	0	0	0	0	0	0	0	0	0	0	0	0	0	0	0	0	0	1.21772	0	0	0.207383	0	0	0	0	0	0	0.101793
Otu0018	Bacteroidetes	Prevotellaceae	Prevotella	nanceiensis	0	0.321305	0.037123	0.262393	15.0225	1.15519	0.349487	0.621462	0.0687883	0.00732708	0.118372	0.194828	1.95165	0.0322213	1.43876	0.337173	0.106275	0.0503564	0.422232	0.36029	0.229226	0.68857	0.365877	0.336571	2.2357	0.984181	0.0574303	0.193939	0.132519	0.46431	0.17567	0.506235	0.363857	2.19178	0.207272	0.207508	0	0.176275	0.167574	0	0.808105	0.356139	0.44165	0	0.400148
Otu0019	Firmicutes	Streptococcaceae	Streptococcus	intermedius	0	0	0	7.30798	0.462021	0	0	0	0	0	2.33292	4.18349	6.10511	4.35979	1.76795	0.157348	0	0.0348621	0	0.482115	0.0191022	0	0	0	0.455663	0.0417026	0	0.119347	0	0.0935814	0	0.0987776	0	4.50098	0.0431816	0	0.0570695	0	0	0	0.0603064	4.9672	1.02553	0.682433	0.816819
Otu0020	Firmicutes	Carnobacteriaceae	Granulicatella	elegans	2.18429	1.37702	5.38283	0.00433708	0.370531	0.076286	0.209692	0.264964	0.649443	0.368796	0.545006	0.120439	0.0171867	0.022307	0.828081	0.963754	2.32388	0.0251782	1.41318	0.88647	0.687679	0.196734	0.847294	2.54772	0.393378	1.10373	1.47933	1.64662	0.144567	1.04711	1.03645	1.95086	0.803517	0	1.21772	0.0565931	0	0.819162	1.36852	1.15271	1.62827	0.356139	1.79654	0	0.870463
Otu0021	Fusobacteria	Fusobacteriaceae	Fusobacterium	sp._oral_taxon_203	0	0	0	0	0	0	0.0310655	0	0	0	0	0	0.00572891	7.91404	0.567917	0	0	0	0	0	0.0382044	0	0	0	1.04573	0	0	10.4485	0	0.823744	0	0	0	0	0	0	0	0	0	0	0	0	0	19.9318	1.4237
Otu0022	Proteobacteria	Moraxellaceae	Moraxella	catarrhalis	0.0183554	13.3995	0.603248	0	0	0.288797	1.66201	0.404673	0.588747	0.561743	0.872996	0.10627	0.145132	2.1266	1.48415	0.401798	1.78306	6.05245	0	0.0181441	2.617	0.0393468	0.0192567	0.377045	0.163908	0.097306	0.493108	0.0167832	0.178701	0.875565	0	0	0	0	0	0	0	0	0	0	0	0	0	0	0
Otu0023	Fusobacteria	Leptotrichiaceae	Sneathia	sanguinegens	0.0550661	1.20401	3.78654	0.179989	0.0114362	0.10898	1.85617	0.216789	0.171971	2.03937	0.266338	0.0389656	0.00190964	0.022307	0.711417	2.03428	0.668351	0.0116207	0.818613	0.326594	0.439351	0	0.327364	3.35506	0.0786756	4.46218	0.586185	2.62005	0.0501968	1.12704	0.0439174	1.24707	0.667071	0.639269	0	0	1.81196	0.248859	0.209468	0.856881	0.168858	0.00937207	0.284452	0	0.441941
Otu0024	Firmicutes	Streptococcaceae	Streptococcus	Streptococcus_unclassified	0.0183554	0.278935	0.0278422	0.147461	0.00457446	0.610288	0.796055	0.385403	0.0364173	0.0122118	0.0320592	0.113355	0	0.237942	0.192921	0.37651	0.146423	0.137512	1.70616	0.28253	0.515759	1.04269	12.4976	0.340832	8.24127	0.400345	0.027725	0.0671329	0.714802	1.89266	0.166886	0.469194	0.0758035	2.15264	0.414544	0.169779	0.0285347	4.08544	0.0558581	0.0510048	0.675431	0.384255	0.486563	0.176491	0.670888
Otu0025	Fusobacteria	Fusobacteriaceae	Fusobacterium	nucleatum_subsp._vincentii	0	0	0	0	0	0.103531	0	0	0	1.1015	2.01726	25.2426	0	2.93957	2.24318	0	0.134615	0	0	0	0	0	0	0	0	0	0	0.0783217	0	0.0152098	0	0	0	0	0	10.564	0	0	0	0.0408038	0	0.412371	0	0.200024	0.801232
Otu0026	Bacteroidetes	Flavobacteriaceae	Capnocytophaga	leadbetteri	0	0.00353082	0	0	0	7.11094	0.159211	0.657594	0.248852	0	0	1.81722	0	0	0.714096	0.185445	0.252698	0.0755346	1.07712	0	0.553964	1.2591	3.29289	0.0447342	5.14342	0.65056	0.22576	0	0.74492	0.964725	0.0702679	0.0246944	0.0151607	0	9.36178	2.30145	2.33985	1.09913	0.111716	7.92615	0	1.75258	2.44779	0.0117661	1.96159
Otu0027	Bacteroidetes	Porphyromonadaceae	Porphyromonas	Porphyromonas_unclassified	0	0	0	18.0357	0	0	0	0	0.0101159	0	0	0	0.0152771	0	1.29008	0	0	0	0	0	0	0	0	0	0	0	0	0	0	0	0	0	0	0.0521853	0	0	0	0	0	0	0	0	0	0	0.00372752
Otu0028	Bacteroidetes	Porphyromonadaceae	Porphyromonas	pasteri	0	0.391921	0.0835267	0	0.212712	0.010898	0.601895	1.66205	0.0647419	0	0.027127	0.0602196	0	0	0.222507	0.0112391	1.72402	0.340874	0.103404	1.85329	0.34384	0.196734	1.13614	0	6.00557	1.56524	0.144566	0.0335664	1.18264	1.04579	0	0.0493888	0.0454821	0.456621	0.0777269	0	0.0428021	0.48735	0.139645	0.0408038	0.0361838	0	0.0673703	0	0.103098
Otu0029	Proteobacteria	Pasteurellaceae	Haemophilus	parainfluenzae	0.0183554	0.607302	0.0858469	0.28191	0.0160106	0.201613	1.25039	1.16584	0.107229	0	0.0912454	0.063762	0	0.322213	0.300837	0.171396	0.132253	0.145259	0.206807	1.99844	0.706781	0.373795	5.31485	0.138463	5.5368	2.02953	0.340621	0.00932401	1.31716	1.31582	0.0351339	0	0.0454821	0.404436	0.025909	0.0754575	0	0.456242	0	0	0.144735	0.0187441	0.314395	0.129427	0.117854
Otu0030	Firmicutes	Streptococcaceae	Streptococcus	Streptococcus_unclassified	0.569016	0	0	0.138786	0.0663297	0	0.683442	1.14898	0.180064	0.026866	0.108508	0.456961	0	1.55158	0.352181	0.466423	0.49595	0.112333	0.594571	1.47227	0.878701	0.0196734	0.0962835	0.10438	3.71742	1.20381	0.148527	0.0018648	1.67456	0.78477	0.641195	0	0	3.40509	0	0.0943218	0.114139	0.394027	0.0139645	0.0306029	0.506573	0.421743	0.179654	1.34133	0.510189
Otu0031	Bacteroidetes	Prevotellaceae	Prevotella	sp._oral_taxon_942	0.679148	0	0.241299	0	7.90238	0.049041	1.68531	0.173431	0.0465333	0.00244236	0.11344	0	0.00763854	0	0.778619	0.278168	0.299932	0.00581035	0.56872	0.0103681	0	0.904977	1.05912	0.00852079	0.0229471	0.0222414	1.57042	0.102564	0.0823227	0.352579	1.48441	0	0.348696	0	1.77045	4.37653	0	0.248859	0.0698227	0	0.180919	0	1.42226	0	0.707282
Otu0032	Firmicutes	Streptococcaceae	Streptococcus	Streptococcus_unclassified	0.27533	0.060024	0.0301624	0.0238539	0.00686169	0	3.19975	0.310731	0.022255	0	0.0986436	0.127524	0	0.624597	0.34141	0.800787	0.0614033	0.0387357	1.49935	0.0907206	0.630372	4.46587	1.40574	0.1129	1.02606	0.558815	0.0396071	0.0130536	0.694723	0.81701	0.772947	0.111125	0	1.08284	0.0690906	0.113186	1.09859	0.12443	0.0698227	0.0612058	1.58003	0.196813	0.546448	0.694199	0.465766
Otu0033	Firmicutes	Streptococcaceae	Streptococcus	parasanguinis_II	0.0183554	0.102394	0	0.0910786	0.0869148	0.027245	3.54924	0.127665	0.149716	0	0.0320592	0.0460503	0	0.356913	0.327688	0.446755	0	0.00387357	2.80052	0.124417	1.94842	1.31812	9.16619	0.0362134	0	0.297478	0	0.0018648	1.11236	1.23259	0.0614844	0	0	1.91781	0.0345453	0.169779	1.21273	0	0.279291	0	0.301532	0.140581	0	0.364749	0.320178
Otu0034	Fusobacteria	Fusobacteriaceae	Fusobacterium	Fusobacterium_unclassified	0	0	0.037123	0	0.688456	9.66652	0.0465983	0	0.107229	0.534877	0	1.39568	0	0.0148714	0.89224	0.264119	0.0118083	0.0367989	0.103404	0.0129601	0	1.27877	1.07837	0	0.183576	0.144569	0.0138625	0	0.0642519	0.228035	0	0	11.2341	2.21787	5.72588	5.99887	0.770438	0	0.684262	3.1521	0	1.95876	0	0	2.2673
Otu0035	Bacteroidetes	Flavobacteriaceae	Capnocytophaga	granulosa	0	0.0211849	0	0	0	0	0	0.301096	0	0	0	0	0	0	0.0230201	0	0	0	0	0.00518403	0.0573066	0	0.269594	0	0.855597	6.2248	0	0	0.263031	0.548251	0	0.148166	0	0	0.569997	0.132051	0.0142674	0.881377	0	0.0204019	0	0	0	0	0.126161
Otu0036	Proteobacteria	Neisseriaceae	Neisseria	lactamica	8.59031	0	0	0	0	0.299695	0	0	0	0	0	0.0814736	0	0	0.64082	0.424276	0	0	0	5.11923	0	7.88904	0	0	0	0	0	0.712354	0	1.01035	10.426	0	0	0	0	0.924354	0	0	0	0	0	0.524836	0	0	0.848228
Otu0037	Bacteroidetes	Flavobacteriaceae	Capnocytophaga	sputigena	0	0.0141233	0.00696056	0	0.0251595	1.67829	0.139795	0.399855	0.00202319	0	0	0.138151	0	0	0.17174	0.0983422	1.42881	0.00774713	0.629039	0.0751685	0.114613	0.727917	1.00135	0.0468643	0.114735	1.87662	0.0198035	0.0037296	0.104409	0.446367	0	0	0	16.7776	8.44633	0.565931	1.25553	1.06802	0	0	0	0.0187441	0.0449135	0	2.01264
Otu0038	Firmicutes	Streptococcaceae	Streptococcus	Streptococcus_unclassified	1.3583	1.61006	0.545244	0.0585505	0.187553	0.005449	0.00388319	0.226424	0.0303478	0.00732708	0.165228	0.194828	0	0.485798	0.348499	0.165777	0.314102	0.22854	0	2.09176	0.649475	0.472162	0.17331	0.360003	2.19308	1.12875	0.150507	0.0261072	0.0481889	0.571554	1.48441	2.53118	0.379018	1.99609	1.18318	0	0	0.96433	0.111716	0.265225	0.75986	1.58388	1.39981	0.235322	0.921
Otu0039	Bacteroidetes	Prevotellaceae	Alloprevotella	tannerae	0	0.0211849	0	0	0	0	0	0	0	1.50938	0	0	6.62644	0	0.582643	0	0	0	0.17234	0.292898	0	0	0.0962835	0	0.0393378	0	0	0	0.564212	0.0832193	0	0	0	0	0	1.28278	0	0	0	0.591656	0	0	0	0	0.133888
Otu0040	Firmicutes	Peptoniphilaceae	Parvimonas	micra	0	0	0.238979	0	0	0	0	0	0	0.144099	0	2.29189	7.6099	0	0.734633	0	0	0.027115	0	0.163297	0	0	0	0	0.131126	0	0	0	0	0.022967	0.0263505	0	2.56216	0	0	0	0	0	0	0.550852	0	1.31209	0.718617	0	0.369291
Otu0041	Firmicutes	Peptoniphilaceae	Parvimonas	sp._oral_taxon_110	0	0	0	7.75469	0	0	0	0	0.0101159	0	0	0	0	3.40802	0.798059	0	0.00236167	0	0	0	0	0	0	0	0.0163908	0	0	0	0	0.00133946	0	0	0	0.691455	0	0	0	0	0	0	0	0	0	0.411813	0.0788048
Otu0042	Fusobacteria	Fusobacteriaceae	Fusobacterium	Fusobacterium_unclassified	0	0	0	0.16264	0	0	0.0465983	0	0	0.0854826	0	0	5.67162	3.11059	0.648352	0	0.00236167	0	0	0	0	0	0	0	0	0	0	0	0	0.00016869	0	0	0	0	0	0	0	0	0	0.0510048	0	0	0	8.20096	0.589426
Otu0043	Bacteroidetes	Porphyromonadaceae	Tannerella	forsythia	0	0	0	0	0	0.038143	0	0	0	0	0	0	7.73594	1.43757	0.657975	0	0	0	0	0	0	0	0	0	0	0	0	0	0	0	0	0	0	0	0	1.24505	0	0	0	0	0	0	0.164683	1.22367	0.1881
Otu0044	Bacteroidetes	Prevotellaceae	Alloprevotella	sp._oral_taxon_914	0.312041	0.151825	0.0301624	0	0	0.566696	0	0.491389	0.388452	0	0.027127	0.0566773	0	0	0.144598	0.196684	0.0188933	0.0232414	0.103404	0.121825	0	0.137714	0.0962835	4.59484	3.20275	0.269677	0.22378	0.100699	0.156614	0.660458	0.0614844	0.0370416	0	0	0	0	0	0	0.181539	0	0	0	0.194625	0	0.0339064
Otu0045	Bacteroidetes	Prevotellaceae	Prevotella	pallens	0.0367107	0.0423699	0.0835267	0	0.00914892	0.049041	7.3703	0.202337	0.0242782	0	0.0320592	0	0	0.061964	0.565124	2.12981	0	0.160753	0.904782	0	0.458453	0.334448	0.616214	0.102249	0	0.0250215	0	0	1.70669	0.459887	0.0527009	0.209902	0	0	0.0690906	0.377287	2.7964	0.0829531	0	0	0.434206	0	0	0.0705965	0.292367
Otu0046	Fusobacteria	Fusobacteriaceae	Fusobacterium	Fusobacterium_unclassified	0.165198	0.254219	0.758701	0	0.889733	0	0.260174	0.0891244	0.163878	0.0170965	0.0172626	0.194828	0.00190964	0	0.200866	0.362461	1.00607	0.0561667	3.15381	0.00259202	0.095511	3.24611	2.04121	0.234322	0.108179	0.0417026	0.44756	0.169697	0.124488	0.792135	0.0263505	0.901346	0.939964	0	0.604543	0.358423	0.613497	0.103691	1.20095	0.275426	0.120613	0.215558	0.291938	0	0.403736
Otu0047	Fusobacteria	Fusobacteriaceae	Fusobacterium	Fusobacterium unclassified	0	0.00353082	0	0	0.162393	17.8945	0	0	0	0.0903673	0	0.602196	0.0993011	0	1.34659	0	0	0.0813449	0	0	0	0	0	0	0.0163908	0.269677	0.00594106	0	0.00401574	0.0269549	0	1.37054	0.0303214	0	0	3.99925	0	0	0	0	0	0	0.658732	0	0.432774
Otu0048	Fusobacteria	Leptotrichiaceae	Leptotrichia	Leptotrichia_unclassified	0	0	0.0440835	0	0	0.196164	0.0582479	0.0168614	0	0.595936	0	0.0921006	1.07513	0.0446141	0.151652	0	0.148785	0	0	0.0181441	0.0191022	3.01003	0.0770268	0.0170416	0.0393378	0.0139009	0	0	0	0.238812	0	0.296333	1.09157	0	7.93678	3.47104	1.25553	2.05309	0.446865	4.71284	0	0.862231	0.785987	0.282386	1.65676
Otu0049	Fusobacteria	Leptotrichiaceae	Leptotrichia	shahii	0	0	0	0.20818	0	0	0	0.0216789	0	0	0	0.00354233	0	0	0.0166715	0	0	0	0	0	0	0.511509	0.134797	0	1.8751	0.0333621	0.00396071	0	6.11397	0.619478	0	0	0	3.379	0	0	0	0	0	0	0	0	0	0	0.241357
Otu0050	Bacteroidetes	Porphyromonadaceae	Porphyromonas	catoniae	0	0.00353082	0	8.66765	0	0.844595	0	0.0072263	0	0	0.138101	0	0	0	0.690079	0	0	0	0	0.0725765	0	0.255754	0	0	0	0.00278017	0	0	0	0.0236508	0	0	0	0	0	0	0	0	0	0	0	0	0	0	0
Otu0051	Firmicutes	Gemellaceae	Gemella	sanguinis	0.165198	0.0494315	0.00928074	0	0.059468	0	0.807704	0.773215	0.0748579	0	0.0295931	0.138151	0	0.302384	0.172092	0.0168587	0.0755733	0.296328	0.517019	0.163297	0.324737	0.491836	0.17331	0.0915985	2.88805	1.05925	0.0574303	0.0149184	1.06819	0.517028	0.360123	0	0.0303214	0.195695	0.0172726	0	0.128406	0.476981	0.0837872	0.0306029	0.132674	0.0843486	0.209597	0	0.124986
Otu0052	Bacteroidetes	Flavobacteriaceae	Bergeyella	Bergeyella_unclassified	0	0.00706165	0.171694	0	0	0	0	0.0120438	0.00404637	0.0122118	0	0.010627	0	0.0198285	0.0169652	0.0561956	0.08502	0	0.0258509	0.65578	0.61127	1.2591	0.0192567	0.0276926	0.308146	7.61211	0.0297053	0.0242424	0.00602361	0.765742	0	0	0.0151607	0	0	0	0	0.300705	0	0.0612058	0	0.0656045	0.247024	0	0.0492643
Otu0053	Firmicutes	Streptococcaceae	Streptococcus	pyogenes	0	0.0317774	0	0	0	0	0.0621311	0	0	0.00732708	0	0	0	0.00991424	0.00793927	0	0	0	0	0	0.477555	0	0	0.447342	0	0	0	0	0	0.066064	3.21476	0.271638	0.788357	0	0	0	0.114139	0	0	0.122412	0	0	0	0.117661	0.33064
Otu0054	Fusobacteria	Leptotrichiaceae	Leptotrichiaceae_unclassified	Leptotrichiaceae_unclassified	0	0.681449	0.566125	0	1.61478	0.016347	0.0543647	0.0554017	0.157808	0.0635014	0.0863132	0.021254	0.00381927	0	0.237226	0.269739	0.264507	0.0484196	1.43903	0.0103681	1.06972	0.550856	0.154054	0.790303	0.0458941	0.219634	1.15257	0.110023	0.0843306	0.443532	0	1.08655	0.0909642	0	1.67545	0.0377287	0.0142674	0.0207383	0.125681	0.0306029	0.217103	0.0187441	0.172169	0	0.249286
Otu0055	Bacteroidetes	Prevotellaceae	Alloprevotella	sp._oral_taxon_308	0	0.0670857	0	0.00867416	1.1825	0.010898	3.94532	0.284235	0.0101159	0.00488472	0	0.0141693	0	0.0495712	0.39839	3.03737	0	0.0174311	0.913399	0	0.630372	0.275428	0.34662	0.132072	0.209802	0.0111207	0	0	0.71681	0.449316	0.0878349	0	0	0	0.699542	0	0	0	0	0	0.0361838	0	0	0	0.0588258
Otu0056	Proteobacteria	Pasteurellaceae	Haemophilus	Haemophilus_unclassified	0	0	0.037123	0.0151798	0	0	0.0815471	0.0072263	0.0566492	0.148984	0	0	0	0.0470926	0.0281287	0.165777	0.550268	0	0	4.58269	1.68099	0	1.19391	0.010651	0.160629	0.16959	1.87342	0.00559441	0.00803148	0.742968	0.017567	0	0	0.0782779	0	0	0.0285347	0.0933223	0.0698227	0.132612	0	0	0	0	0.0300098
Otu0057	Fusobacteria	Leptotrichiaceae	Leptotrichia	Leptotrichia_unclassified	0.477239	0	0.531323	0	0	0	0	0.0120438	0.214458	0.00244236	0.130703	0	0.021006	0	0.0992296	0.699635	0.281038	0.0154943	0.65489	0	0	1.12139	0.0962835	0.0681663	0	0	2.27345	0.509091	0.0180708	0.409822	0.149319	0	0.0454821	0	0	0	0	0	0.865801	0	0.229164	0	1.30998	0	0.185696
Otu0058	Bacteroidetes	Prevotellaceae	Prevotella	nigrescens	0	0.0176541	0	0	0	0	0	0	0	0.0170965	0	0.687212	1.57354	5.13558	0.530791	0	0.00236167	0.300201	0	0.0777605	0	0	0	0	0	0	0	0.0205128	0	0.0286312	0	0.0370416	0	0	0	0	0	0	0	0	0	0	0.0224568	0	0.00424988
Otu0059	Firmicutes	Streptococcaceae	Streptococcus	Streptococcus_unclassified	0.27533	0.120048	0.00464037	0	0.0480318	0	0.186393	0.414308	0.0505796	0	0.0443896	0.0956429	0	0.156149	0.0996795	0.497331	0.136977	0	1.19776	0.124417	0.897803	0.118041	0	0.230061	1.87838	1.00642	0.0376267	0.0111888	0.722834	0.489917	0.465525	0.061736	0	0	0.0345453	0	0.0428021	0.12443	0	0	0.434206	0.112465	0.112284	0.0352983	0.101664
Otu0060	Proteobacteria	Pasteurellaceae	Haemophilus	Haemophilus_unclassified	0.0734214	0	2.47796	0.0260225	0.121223	0.250654	0.019416	0.125256	0.0404637	0.0366354	0.0443896	0.368402	0	0.00991424	0.256697	0	1.02024	0	0.249892	0	0.0573066	0	0	0.0830777	0	0.403125	0.271309	0.341259	0.120472	0.181906	0.0527009	0	0	0.417482	0	2.15054	0.0428021	1.00581	0.418936	0.183617	0.253287	1.23711	0.0224568	0	0.413196
Otu0061	Bacteroidetes	Prevotellaceae	Prevotella	sp._oral_taxon_306	0	0.0564932	0	0	1.84579	0.05449	3.2347	0.00481754	0	0	0.0715166	0	0.00954818	0.0247856	0.378725	2.25344	0	0	0.28436	0	0.133715	0	0.23108	0.181067	0	0	0	0	0	0.220262	0	0.123472	0	0	0.120909	0.773439	0.485091	0	0	0	0.0844289	0	0	0	0.113381
Otu0062	Firmicutes	Peptostreptococcaceae_[XI]	Peptostreptococcus	stomatis	0	0.0882706	0.0185615	0.00867416	0.80968	0.370532	0.75334	0.142117	0	0.00976944	0.749692	0.00354233	1.07513	0.0446141	0.290994	0.143299	0.007085	0.0426092	0.336062	0	0.0573066	0.137714	0.423647	0.0191718	0.281921	0	0.00198035	0.00932401	0.421653	0.134412	0	0.395111	0.0151607	0.49576	0.224544	3.2824	0.114139	0.186645	0	0.0408038	0.349777	0	0.25451	0	0.382775
Otu0063	Firmicutes	Carnobacteriaceae	Granulicatella	adiacens	0.0734214	0.0141233	0	0.0151798	0.00914892	0	0.349487	0.243286	0.0404637	0.0122118	0.081381	0.148778	0	0.505626	0.106651	0.221972	0.108637	0.0542299	0.792762	0.331778	0.61127	1.10171	0.731754	0.0681663	1.31126	0.455948	0.0217839	0.0149184	0.636495	0.461621	0.158103	0	0	0.0652316	0	0	0	0	0.0139645	0	0.277409	0.103093	0.0523991	0.0470644	0.0512332
Otu0064	Firmicutes	Streptococcaceae	Streptococcus	Streptococcus_unclassified	0	0	0	0	0	0	0	0	0	0	0	0	0	0	0	0.0196684	0	0	0	0	0	0	0	0	0	0	0	0	0	0.00140489	0	0	0	0	0	0	0	0	0	0	0	0	0	0	0
Otu0065	Bacteroidetes	Prevotellaceae	Prevotella	veroralis	0	0	0	0	0	0	0	0	0	0	0	0	0	5.33386	0.38099	0	0	0	0	0	0	0	0	0	0	0	0	0	0	0	0	0	0	0	0	0	0	0	0	0	0	0	0	3.29451	0.235322
Otu0066	Bacteroidetes	Prevotellaceae	Prevotella	oris	0	0	0	0	0	0	0	0.00240877	0	0.0512896	0	5.61814	0.322728	0.294949	0.449251	0	0	0.191742	0	0	0	0	0	0	0.00327815	0	0	0	0	0.01393	0	0.728485	0	0	0	0	0	0	0	0	0	1.21837	0	0.411813	0.168476
Otu0067	Proteobacteria	Neisseriaceae	Kingella	kingae	0	0	0	0	0	0	0	0	0.805228	0	0.00493218	0	0	0	0.0578686	0.50576	0	0	1.12021	0.412131	0	0	0	0.195978	0.344206	0	0	0.266667	0	0.203211	0	0	0	0	0	0	0	0	5.30652	0	0.844289	0	0	0	0.439344
Otu0068	Firmicutes	Gemellaceae	Gemella	morbillorum	0	0	0	0.607191	0	0.010898	0.0504815	0.139709	0	0	0.510481	0.357775	0.935722	1.95558	0.326274	0.0112391	0.0118083	0.0581035	0	0.0518403	0.0191022	0	0.0385134	0	0.0622849	0.0834052	0	0	0	0.0240212	0	0.135819	0	0.60013	0	0.169779	0	0.186645	0	0	0	0	0	0.188257	0.0914736
Otu0069	Firmicutes	Veillonellaceae	Veillonella	sp._oral_taxon_780	0	0.194195	0.269142	0.0325281	0.0434574	0	0.318422	0.0385403	0	0	0.0221948	0.031881	0.00763854	0	0.0684285	0.935656	0.909241	0.00193678	0.0689358	0.0155521	0.0382044	0.472162	0.751011	0.370654	0	0.397565	0.0514892	0.471795	0.0120472	0.321161	0.00878349	0.814915	0.303214	0	0.224544	0.169779	0.784705	0.072584	0	0	0	0.0187441	0.104798	0	0.178719
Otu0070	Bacteroidetes	Prevotellaceae	Prevotella	pleuritidis	0	0	0	0	0	0	0	0	0	0.102579	0	5.90861	0	0	0.42937	0	0	0	0	0	0	0	0	0	0	0	0	0	0	0	0	0	0	0	0	0.113186	0	0	0	0.0612058	0	4.61106	0	0	0.341818
Otu0071	Bacteria_unclassified	Bacteria_unclassified	Bacteria_unclassified	Bacteria_unclassified	0	0	0	0	0	0	0	0	0	0	0	0	0	0	0	0	0	4.23187	0	0	0	0	0	0	0	0	0	0	0	0.302277	0	0	0	0	0	0	0	0	0	0	0	0	0	0	0
Otu0072	Bacteroidetes	Prevotellaceae	Alloprevotella	sp._oral_taxon_473	0	0	0	0	0	0	0	0.0264964	0	0.0537319	0	0	0	0	0.0057306	0	0	0	0	0	0	0	0	2.85446	0	0.0250215	0	0	0	0.205678	0	0	0	0	0	0	0	0	0	0	0	0	0	0	0
Otu0073	Bacteroidetes	Prevotellaceae	Prevotella	histicola	0	0.0564932	0	0	0	0.05449	4.33364	0.62628	0.0283246	0	0.00493218	0	0	0.456055	0.397158	0.146108	0	0	0.0430849	0	0.114613	0	0	0.010651	0	0.0250215	0	0	0	0.0242485	0.0527009	0.0864304	0	0	0	0.0188644	2.06877	0.259229	0.391007	0	0	0	0.00748559	0.329451	0.229567
Otu0074	Bacteroidetes	Prevotellaceae	Prevotella	sp._oral_taxon_942	0	0	0	0	0	0	2.13576	0	0	0	0.00986436	0	0	0	0.153259	0	0	0.0174311	0	0	0	0	0	0	0	0	0	0	0	0.00124508	0	0	0	0	0	0.0565931	22.2999	0	0	0	0	0	0	0	1.59689
Otu0075	Firmicutes	Streptococcaceae	Streptococcus	peroris	0	0	0	0	0	0	0	0	0	0	0	0	0	0	0	1.12672	0	0	0	0	0	4.11175	2.8885	0	0	0	0	0	0	0.580498	0	0	0	0	0	0	0	0	0	0	0	0	0	0	0
Otu0076	Firmicutes	Streptococcaceae	Streptococcus	sp._oral_taxon_058	0.0367107	0.081209	0	0	0	0	0.0504815	0.0891244	0	0	0.0123305	0.0283386	0	0.0247856	0.02307	0.00842933	0.250337	0.11427	0.0258509	0.0155521	0	0	0.0577701	0	0.00983445	0.016681	0.00792142	0.108159	0	0.0439146	0.122969	1.37054	0.606428	0.0782779	2.19363	0.0565931	0	0.072584	0.30722	0.153014	1.10964	1.38707	1.04798	0	0.607567
Otu0077	Proteobacteria	Neisseriaceae	Kingella	denitrificans	0	0	0	0.00433708	0	0.21796	0	0.0770806	0	0	0	3.7407	0	0	0.288577	0.0168587	0.007085	0	0	0.00259202	0	0.0590203	0	0	0	0	0	0	0	0.00611114	0.439174	0	0	0.456621	1.0709	0	0	4.40689	0	0.0918086	0	2.04311	0.202111	0	0.622187
Otu0078	Actinobacteria	Actinomycetaceae	Actinomyces	sp._oral_taxon_180	0	0.0317774	0	0	0	0	0	0.0337228	0	0	0	0	0	0	0.00467858	0	0	0	0.525636	0	0.0191022	0	0	0	0.455663	0	0.00594106	0	2.9857	0.285146	0	0.0370416	0	0	0	0	0	0	0	0	0	0	0	0	0.00264583
Otu0079	Firmicutes	Peptoniphilaceae	Parvimonas	sp._oral_taxon_110	0	0	0	4.10288	0	0	0	0.00481754	0	0	0	0	0	0.0322213	0.295708	0	0	0	0	0	0	0	0	0	0.00983445	0	0	0.147319	0	0.0112253	0	0	0	0.417482	0	0	0	0	0	0	0	0	0	0	0.0298201
Otu0080	Fusobacteria	Fusobacteriaceae	Fusobacterium	Fusobacterium_unclassified	0	0.0388391	0.00696056	0.00216854	0	0.032694	0.733924	0.00481754	0	0.319949	0.10111	0	0.0190964	0.0123928	0.0908537	0.50295	0.0684883	0.00387357	0.637656	0	0	0	0.500674	0.187457	0	1.10929	0	0.149184	0.0361417	0.228265	0	0.0493888	0	0	0	0.132051	3.18162	0	0	0.224421	0.313593	0	1.20518	0.0352983	0.367254
Otu0081	Proteobacteria	Neisseriaceae	Neisseria	lactamica	0	0	0	0	0	0	2.44641	0	0	0	0	0	0	0	0.174744	0	0	0	0	0	0	0	0	2.0173	0	0	0.0772338	0	0	0.149609	0	0	0	0	0	0	3.4527	0	0	0.0306029	0	0	0	0	0.248808
Otu0082	Bacteroidetes	Flavobacteriaceae	Bergeyella	sp._oral_taxon_322	0	0.0247158	0	0.0108427	0.704467	0.114429	0	0.15657	0.0121391	0.437182	0	0.233794	0.00190964	0	0.121146	0.0533858	0.120445	0.00774713	0.0603188	0.121825	0.0191022	0.216408	0.0962835	0.00639059	0.406491	0.16125	0.033666	0.208858	0.210826	0.123071	0	0	0.227411	1.01761	0.898178	0.207508	0.128406	1.03691	0	0.469244	0	0.187441	0.194625	0	0.311953
Otu0083	Bacteroidetes	Porphyromonadaceae	Porphyromonas	pasteri	0	0.0105925	0.0116009	0	0	0	0	0.315549	0.0303478	0	0.0123305	0	0	0.022307	0.0287662	0.368081	0.0188933	0.0755346	0.318828	1.22862	0.133715	0	0.0770268	0.607106	0.672021	0.364203	0.0158428	0.0037296	0.134527	0.287009	0	0	0	0	0	0	0	0.383658	0	0	0	0	0.142226	0.0941287	0.0442867
Otu0084	Firmicutes	Streptococcaceae	Streptococcus	sp._oral_taxon_058	0	0.0141233	0	0	0	0	0	0.0192701	0	0	0	0	0	0	0.00238525	0	0.007085	0	0	0.00777605	0	0	0.0770268	0	0.629405	0.0695043	0	0	2.3472	0.224143	0	0	0.0303214	0	0	0	0	0.0829531	0	0	0	0	0.0449135	0	0.0112991
Otu0085	Bacteroidetes	Prevotellaceae	Prevotella	sp._oral_taxon_472	0	0	0	0	0	0	0	0	0.0101159	0	1.8693	0	0.47359	1.07322	0.24473	0.0842933	0.00236167	0.00387357	0	0.00777605	0	0	0	0	0.0983445	0.291918	0.00594106	0	0	0.035322	0	0	0	0.208741	0	0	0.199743	0	0	0	0.168858	0	0	0.0235322	0.0429196
Otu0086	Fusobacteria	Leptotrichiaceae	Leptotrichia	Leptotrichia_unclassified	0	0.00353082	0.113689	0	0	0.027245	0.0427151	0.0602192	0.0566492	0.00976944	0.0197287	0	0	0	0.0238248	0.25288	0	0.0406725	0.404998	0	1.06972	2.47885	0	0.142723	0	0.400345	0.0237643	0	0.0421653	0.346866	0	0.061736	0.485143	0	0.293635	0.471609	0.214011	0.0103691	0.125681	0	0.615125	0	2.26065	0	0.32414
Otu0087	Bacteroidetes	Prevotellaceae	Prevotella	sp._oral_taxon_313	0	0.0176541	0	0	0	0	0	0	0	0	0	0	0	0	0.00126101	2.80135	0	0	0	0	0	0	0.34662	0.0532549	0	0	0	0	0	0.228659	0	0.0246944	0	0	0	0	0	0	0	0	0	0	0	0	0.00176389
Otu0088	Bacteroidetes	Prevotellaceae	Prevotella	sp._oral_taxon_472	0	0	0	3.98144	0	0	0	0	0	0	0	0	0	0	0.284388	0	0	0	0	0	0	0	0	0	0	0	0	0	0	0	0	0	0	0	0	0	0	0	0	0	0	0	0	0	0
Otu0089	Fusobacteria	Leptotrichiaceae	Leptotrichia	Leptotrichia_unclassified	0	0	0	0	0	0.016347	0	0	0	0	0	0	0	0	0.00116764	0	0.00236167	0	0.0517019	0	0	0	0.808781	0	2.25209	0.589396	0.0118821	0	0.449763	0.29757	0	0	0	0	0	0	0	0	0	0	0	0	0.583876	0	0.0417054
Otu0090	Firmicutes	Streptococcaceae	Streptococcus	Streptococcus_unclassified	0	0	0.0185615	0.0975842	0.118936	0.010898	1.33194	0	0.0121391	0	0.0567201	0.0283386	0	0.1041	0.127087	0.963754	0	0.0309885	0.404998	0.00259202	0.286533	0.472162	0.596957	0.161895	0	0.172371	0	0.0335664	0	0.223273	0	0	0.318375	0.208741	0.0604543	0.0754575	0.699101	0	0	0	1.19407	0	0.0973127	0.258854	0.208026
Otu0091	Proteobacteria	Moraxellaceae	Moraxella	Moraxella_unclassified	0	0	0.00232019	0	0	0	0	0	0.762741	0.034193	0	0.00708466	0	0	0.0575956	0	0.007085	0	0	0.0129601	0	0	0	0	0	1.01476	0.0118821	1.57762	0.00803148	0.188025	0	0	0	0	0	0	0	0	0	0.010201	0	0	0	0	0.00072864
Otu0092	Bacteroidetes	Prevotellaceae	Prevotella	salivae	0	0.0706165	0.00696056	0	0	0	1.65424	0.0240877	0.0202319	0.0219812	0.00739827	0.00708466	0.0171867	0.0446141	0.133886	0.910368	0	0	1.14606	0	0	0.157387	0.154054	0.0639059	0.00983445	0.0139009	0	0	0.255	0.193608	0	0	0	0	0	0	0.527893	0	0	0	0.0844289	0	0	0	0.0437373
Otu0093	Firmicutes	Streptococcaceae	Streptococcus	sp._oral_taxon_066	0.201909	0.0105925	0	0	0.0548935	0	0.108729	0.0337228	0.0384405	0	0.0715166	0.0673043	0	0.587419	0.0838948	0.0786738	0	0.0561667	0.629039	0.189217	0.0382044	0.708243	0	0.127812	0	0.336401	0	0.00932401	0.411614	0.184621	0.702679	0	0	0	0.0518179	0	0	0	0	0	1.1217	0.234302	0.0449135	0.282386	0.174128
Otu0094	Bacteroidetes	Prevotellaceae	Alloprevotella	Alloprevotella_unclassified	0	0.434291	0	0	0	0	0	0	0	0	0	0	0.0649276	0	0.0356585	0.488901	0	0.147196	0	0.0440643	0.0764088	0	0.17331	1.63173	0	0.111207	0.231702	0.169697	0.168661	0.231634	0	0	0	0	0	0	0	0	0	0	0	0	0	0	0
Otu0095	Proteobacteria	Neisseriaceae	Eikenella	corrodens	0	0	0.00696056	0.498764	0	0.147123	0	0.108395	0	0.608148	0.0369914	0.279844	1.31383	0.0644426	0.218893	0	0	0	0.00861698	0.0285122	0	0	0	0	0.0524504	0.0528233	0	0	0	0.0101716	0	0	0.288053	0	0	0.226372	0.0856042	0.114061	0	0.21422	0	0.0749766	0	0.411813	0.101079
Otu0096	Bacteroidetes	Flavobacteriaceae	Capnocytophaga	sputigena	0	0	0	0	0	0	0	0	0	0	0	0.0177117	0	0	0.00126512	0	0	0.00968392	0.0258509	0	0	0	0	0	0	0.102866	0.0574303	0	0	0.013988	0	0.0864304	4.59369	0.35225	0.0777269	0.169779	0.256813	0.269598	0	0	0	0	0.0224568	0	0.416339
Otu0097	Bacteroidetes	Bacteroidales_[F-2]	Bacteroidales_[G-2]	sp._oral_taxon_274	0	0	0	0	0	0	0	0	0	0	0	0.0389656	0	0.0545283	0.00667814	0	0	0.00968392	0	0	0	0	0	0	0	0	0	0	0	0.000691708	0	0	0	0	0	0	0	0	0	0	0	0.0468604	0	0.905989	0.0680607
Otu0098	Proteobacteria	Pasteurellaceae	Haemophilus	sp._oral_taxon_908	0	1.4088	0.828306	0	0.00228723	0.005449	0.0271824	0	0	0	0.0197287	0	0	0	0.163697	0	0.00236167	0.00581035	0.292977	0.0388802	0.553964	0.137714	0.0385134	0	0.0327815	0.469849	0.095057	0.00559441	0.0140551	0.12054	0.0263505	0.703791	2.6228	0	0	0	0	0.207383	0	0.010201	0	0	0.261996	0	0.273752
Otu0099	Proteobacteria	Neisseriaceae	Neisseria	flava	1.13803	0.0670857	0	0.0607191	0.0182978	0.174368	0.198043	0.0650367	0	0.0146542	0.209618	0.031881	0	0.0570069	0.145339	0.452374	0.0755733	0.00774713	0.922016	0.0622084	0.0573066	0	2.19526	0.0362134	0.281921	0.0139009	0.102978	0.0335664	0.263031	0.321721	1.01888	0	0	0	0.172726	0.622524	0	0.580672	0	0	0.217103	0	0.0224568	0	0.188169
Otu0100	Actinobacteria	Corynebacteriaceae	Corynebacterium	Corynebacterium_unclassified	0.27533	1.05219	0	0	0	0.081735	0.0543647	0.0602192	0	0.148984	0	0	0	0.0470926	0.122851	0.0309076	2.17509	0	0	0	0	0	0	0	0	0	0	0	0	0.157572	0.447958	0	0	0	0	0	0	0	0	0	0	0	0	0	0.031997
Otu0101	Fusobacteria	Leptotrichiaceae	Leptotrichia	sp._oral_taxon_221	0	0.00353082	0	0	0	0	0.116496	0	0	0	0	0	0	0.00991424	0.00928149	1.01433	0	0	0	0	0	0	0	0	0.576955	0.125108	0.00792142	0	0	0.123165	0	0.061736	0	0	0	0	0.399486	0	0	0	0.277409	0	0	0	0.0527594
Otu0102	Firmicutes	Peptostreptococcaceae_[XI]	Peptostreptococcaceae_[XI][G-9]	[Eubacterium]_brachy	0	0	0	0	0	0	0	0	0	0.026866	0	0.736805	0	1.43757	0.157231	0	0	0.0581035	0	0.0362882	0	0	0	0	0	0.0222414	0.00396071	0	0	0.00861384	0	0.197555	0	0	0	0.169779	0	0	0	0.0306029	0	0.346767	0	0.717731	0.10446
Otu0103	Firmicutes	Streptococcaceae	Streptococcus	sp._oral_taxon_066	0	0	0.0162413	0	0.00914892	0	0	0.146935	0	0	0	0.010627	0	0.121449	0.021743	0.0477662	0.12753	0.0367989	0	0.124417	0.592168	0	0.0385134	0.0468643	1.25553	0.447608	0.0356464	0	0.0120472	0.197492	0	0	0	0	0	0	0	0	0	0	0.108551	0	0.261996	0.0588305	0.0306698
Otu0104	Firmicutes	Streptococcaceae	Streptococcus	Streptococcus_unclassified	0	0.420168	0	0	0.00914892	0	0.256291	0	0	0	0.00739827	0	0	0	0.0495004	0.323124	0.401483	0.00774713	0.482551	0	0	0.0196734	1.23243	0.00852079	0.0360597	0.0278017	0.0990177	0	0.562204	0.228615	0.0263505	0.148166	0.0454821	0	0	0	0	0.435504	0	0	0.0723676	0	0	0	0.0519908
Otu0105	Bacteroidetes	Porphyromonadaceae	Porphyromonas	pasteri	0	0	0.0672854	0	0	0	0.0310655	0	0.0627188	0	0	1.25753	0	0	0.101328	0.0224782	0.86437	0.00774713	0	0	0	0.0983671	0.0770268	0	0.0163908	0.0750646	0	0	0	0.0829603	0	0	1.24318	0	0	0	0.114139	0	0.879765	0	0	2.0806	0	0	0.308406
Otu0106	Proteobacteria	Pasteurellaceae	Haemophilus	Haemophilus_unclassified	0	0	0	0	0	0	0	0	0	0	0	0	0	0	0	0	0	0	0	2.91861	0	0	0	0	0	0	0	0	0	0.208472	0	0	0	0	0	0	0	0	0	0	0	0	0	0	0
Otu0107	Firmicutes	Streptococcaceae	Streptococcus	australis	0	0.060024	0	0	0.0777658	0	0.0349487	0	0	0	0	0	0	0	0.0123385	0	0.0755733	0.0484196	0	0.106273	0.0191022	1.06236	0.0385134	0.0468643	0.462219	0.784008	0.0990177	0	0.136535	0.205635	0	0.0123472	0	0	0	0.0754575	0	0.0311074	0	0	0	0	0.0523991	0	0.0122365
Otu0108	Bacteroidetes	Flavobacteriaceae	Capnocytophaga	Capnocytophaga_unclassified	0	0	0.0417633	0	0	0	0.0155328	0.0385403	0	0	0	0	0	0	0.00684546	0.0983422	0.007085	0	0	0.132193	0	0	0	0	0	0.219634	0.0118821	0.255478	0	0.0517581	0	0	3.22923	0	0	0	0	3.80547	0	0	0	0	0	0	0.502479
Otu0109	Firmicutes	Lachnospiraceae_[XIV]	Catonella	morbi	0	0	0.00232019	0	0.0320212	0.801003	0	0.00963507	0	0.329719	0.374846	0.421537	0.299813	0.983988	0.232492	0.0112391	0	0.0309885	0	0.0518403	0	0	0.0770268	0	0.0295034	0.0278017	0	0.0354312	0	0.0188451	0	0	0	0	0	0	0	0.0311074	0	0	0	0	0	0	0.00222196
Otu0110	Bacteroidetes	Flavobacteriaceae	Capnocytophaga	sp._oral_taxon_864	0	0	0.00232019	0	0	0	0	0	0	0	0	0	0	0	0.000165728	0	0	0	0	0	0	0	0	0	0	0	0	0	0	0	0	0	17.6622	0	0	0	0	0	0	0	0	0	0	0	1.26159
Otu0111	Proteobacteria	Neisseriaceae	Neisseria	Neisseria_unclassified	0	0	2.3109	0	0	0	0	0	0	0	0	0	0	0	0.165065	0	0	0	0	0	0	0	0	0	0	0	0	0	0	0	0	0	2.50152	0	0	0	0	0	0	0	0	0	0	0	0.17868
Otu0112	Firmicutes	Lachnospiraceae_[XIV]	Johnsonella	ignava	0	0	0	0	0	0.179817	0	0	0	0	0	0	2.0815	0	0.161523	0	0	0	0	0	0	0	0	0	0	0	0	0	0	0	0	0	0	0	0	0	0	0	0	0	0	0	0	0.423579	0.0302557
Otu0113	Bacteroidetes	Prevotellaceae	Prevotella	sp._oral_taxon_314	0	0.331897	0	0	0	0	0.0388319	0	0.022255	0	0.0690506	0.0495926	0	0	0.0365448	0.236021	0	0	0.00861698	0	0	1.39681	0.11554	0.0447342	0.0458941	0.227974	0.0831749	0.397203	0	0.182569	0.114185	1.08655	0	0	0	0	0	0	0.0418936	0	0.217103	0	0	0	0.104267
Otu0114	Proteobacteria	Pasteurellaceae	Haemophilus	sp._oral_taxon_908	0	0	0.218097	0	0	0.087184	0	0.922558	0	0	0.00986436	0	0	0	0.0884074	0	0.0236167	0	0.163723	0.658372	0.553964	0.216408	0.250337	0	0	0.0139009	0.0237643	0.0615385	0	0.140402	0	0	0	0	0	0	0	1.32725	0	0	0	0	0.119769	0	0.103359
Otu0115	Proteobacteria	Pasteurellaceae	Haemophilus	sp._oral_taxon_036	0.220264	0.162418	0.206497	0	0.00686169	0.016347	0.0427151	0	0.0424869	0	0.27127	0.177117	0	0	0.0818554	0.157348	0.0118083	0	0	0.103681	0	0.118041	0.442904	0	0	0.0500431	0.122782	0.158508	0.00803148	0.0837961	0.158103	0.209902	0.272893	0	0	0	0.27108	0.0829531	0.0977517	0.0408038	1.27849	1.60262	0	0	0.286758
Otu0116	Bacteria_unclassified	Bacteria_unclassified	Bacteria_unclassified	Bacteria_unclassified	0	0	0	0	0	0	0	0	0	0	0	0	0	0	0	0	0	2.11884	0	0	0	0	0	0	0	0	0	0	0	0.151346	0	0	0	0	0	0	0	0	0	0	0	0	0	0	0
Otu0117	Bacteroidetes	Prevotellaceae	Prevotella	sp._oral_taxon_317	0	0	0	0	0	0	0	0	0	0.0244236	0	0.155863	0.0229156	2.15883	0.168716	0	0	0	0	0	0	0	0	0	0	0	0	0.182751	0	0.0130536	0	0.0370416	0	0	0	0	0	0	0	0.0306029	0	0	0	0.105895	0.0123957
Otu0118	Fusobacteria	Leptotrichiaceae	Sneathia	Sneathia_unclassified	0.165198	0.0247158	0	0	0	0	0	0	0.0485565	0	0.389642	0	0.126036	0	0.0538678	0.443945	0.0259783	0	0	0	0	0	0	0.031953	0	0	0	0.0596737	0	0.0401107	0.237154	0.197555	0	0	0	0	0	0	0.0139645	0	0.0603064	0	0.636275	0	0.081804
Otu0119	Bacteroidetes	Flavobacteriaceae	Capnocytophaga	sp._oral_taxon_901	0	0	0	0	0	0	0	0	0	0	0.0246609	0	0	0	0.00176149	0	0	0.371862	0	0	0	0	0.134797	0	0	0	0	0	0	0.0361899	0	0	0	0	0	0	0	0	0	0	0.976963	0	0	0	0.0697831
Otu0120	Fusobacteria	Fusobacteriaceae	Fusobacterium	nucleatum_subsp._animalis	0	0.00706165	0	0.954157	0	0	0	0	0	0	0	0	0	0.463491	0.101765	0	0	0	0	0	0	0	0	0	0	0	0	0	0	0	0	0	0	0.49576	0	0	0	0	0	0	0	0.0562324	0	3.60042	0.296601
Otu0121	Proteobacteria	Pasteurellaceae	Haemophilus	Haemophilus_unclassified	0	0	0	0	0	0	0.306772	0	0	0.112349	0.184957	0	0	0	0.0431484	0	0.0519566	0	0.680741	0	0	0.118041	0	0.0234322	0	0.458728	0	0.384149	0	0.122646	0	0	0	0	0	0	0.884577	0	0	0.275426	0.675431	0	0.0224568	0	0.132706
Otu0122	Firmicutes	Peptoniphilaceae	Parvimonas	micra	0	0	0	0	0	0	0	0	0	0	0	2.20333	0	0	0.157381	0	0	0	0	0	0	0	0	0	0	0	0	0	0	0	0	0	0.0454821	0	0	0	0	0	0	0	0	1.36832	0	0	0.100986
Otu0123	Firmicutes	Streptococcaceae	Streptococcus	australis	0	0	0	0	0.0434574	0	0.0155328	0.0240877	0.0424869	0	0	0	0	0	0.00896891	0	0.0236167	0.0309885	0	0.124417	0.133715	0	0	0	1.19325	0.289138	0	0	0.0562204	0.132239	0	0.0370416	0	0	0.0518179	0	0	0	0.0279291	0	0	0	0	0	0.00834204
Otu0124	Actinobacteria	Actinomycetaceae	Actinomyces	Actinomyces_unclassified	0	0.0141233	0	0	0	0	0.275707	0	0	0	0	0	0	0.153671	0.0316786	0.0365271	0	0	0.353296	0	0.0382044	1.51485	0	0.00852079	0	0	0.00792142	0	0.981849	0.210084	0.00878349	0	0	0.313112	0	0	0.0570695	0	0	0	0	0	0.0449135	0.176491	0.0428835
Otu0125	Firmicutes	Streptococcaceae	Streptococcus	Streptococcus_unclassified	0	0	0	0	0	0	0	0	0	0	0	0	0	0	0	0	0	0	0	0	0	0	0	0	0	0	0	0	0	0	0	0	0	0	0	0	0	0	0	0	0	0	0	0	0
Otu0126	Firmicutes	Ruminococcaceae	Ruminococcaceae_[G-1]	sp._oral_taxon_075	0	0.0882706	1.06032	0	0	0	0	0.0674455	0	0	0	0	0	0	0.0868601	0.0842933	0	0	0	0	0	0.550856	0	0.0894683	0	0.119547	0.259426	0.0111888	0	0.0796272	0.017567	0.0493888	0	0	0	0	0	0.0311074	0	0	0.0603064	0	0.0149712	0	0.0123815
Otu0127	Bacteroidetes	Flavobacteriaceae	Capnocytophaga	sp._oral_taxon_332	0	0	0	0	0	0	0	0	0	0	0	0	0	0	0	0	0	0	0	0	0	0	0	0	0	0.800689	0	0	0	0.0571921	0	0	0	0	0	0.0565931	0.128406	0	0	0.357034	0	0	0.0299424	0	0.0408554
Otu0128	Bacteroidetes	Flavobacteriaceae	Capnocytophaga	gingivalis	0	0.0105925	0	0.00867416	0	0	0.0271824	0.0216789	0	0.451837	0.187423	0.0354233	0	0	0.0530579	0	0.007085	0	0	0.0259202	0	0.0786937	0	0	0.0327815	0.283578	0	0	0.0100394	0.0312927	0	0	0	0.547945	0.569997	0	0.413754	0.165906	0	0.724268	0	0.0281162	0.00748559	0	0.175534
Otu0129	Bacteroidetes	Prevotellaceae	Prevotella	shahii	0	0	0.0162413	0	0	0.005449	0	0.101168	0	0	0	0	0	0	0.00877561	0.0393369	0	0.0232414	0.28436	0	0.0191022	0	0.943578	0.00852079	0.367153	0.016681	0.0475285	0	0.570235	0.165696	0	0	0	0	0	0	0	0	0	0	0.0361838	0	0.0973127	0	0.00953546
Otu0130	Firmicutes	Peptoniphilaceae	Parvimonas	sp._oral_taxon_110	0	0	0	0	0	0.010898	0.139795	0	0	0.749805	0	0	0	0.39657	0.0926477	0	0	0	0	0	0	0	0	0	0	0.0305819	0	0	0	0.00218442	0	0	0	0	0	0	0	0	0	0.0408038	0	0	0	3.42393	0.247481
Otu0131	Fusobacteria	Leptotrichiaceae	Leptotrichia	sp._oral_taxon_212	0	0	0	0	0.00457446	1.77637	0.00388319	0	0	0	0.00246609	0	0	0	0.127664	0.0224782	0	0	0.0258509	0	0	0	0.0192567	0	0.0262252	0	0	0	0.0421653	0.0097126	0	0	0	3.23549	0.932723	0.584795	0.0856042	0	0	0.0510048	0	0	0	0	0.349258
Otu0132	Firmicutes	Peptoniphilaceae	Parvimonas	micra	0	0	0.111369	0	0	0	0	0	0	0.0537319	0	1.60113	0	0	0.12616	0	0	0.0135575	0	0.0622084	0	0	0	0	0	0	0	0	0	0.00541185	0	0	0.363857	0	0	0	0	0	0	0.224421	0	0.937207	0	0	0.108963
Otu0133	Fusobacteria	Leptotrichiaceae	Leptotrichia	sp._oral_taxon_225	0	0	0	0	0	0	0	0.00240877	0	0	0	0	0	0	0.000172055	0.0140489	0	0	0.0258509	0	0	0	0.192567	0	0	0.31972	0.0158428	0	0.423661	0.070835	0	0	0	0	0	0.0754575	0	0.0518457	0	0	0	0	0.0224568	0	0.0106971
Otu0134	Proteobacteria	Neisseriaceae	Neisseria	elongata	0	0	0	0	0	0	0	0	0	0.0122118	0	0	0	0	0.000872272	0	0	0	0	0	0.324737	0	0	0	0.00327815	1.73483	0	0	0.0100394	0.148063	0	0	0	0	0	0	0	0	0	0.0306029	0	0	0	0	0.00218592
Otu0135	Bacteroidetes	Prevotellaceae	Prevotella	oris	0	0.0247158	0	0	0	0	0	0	0	0.0219812	0	1.4559	0.063018	0.0470926	0.115193	0	0	0.0755346	0	0	0	0.472162	0	0	0	0	0	0.184615	0	0.052308	0	0.321027	0	0	0	0.188644	0	0	0	0	0	0.121837	0	0	0.0451077
Otu0136	Firmicutes	Streptococcaceae	Streptococcus	anginosus	0	0	0	0	0	0	0	0	0.141623	0	0	0	0	0.746047	0.063405	0	0	0.0871553	0	0	0	0	0	0	0	0	0	0	0	0.00622538	0	0.209902	0	0	0	0.584795	0	0	0	0	0	0	0	0.329451	0.0802963
Otu0137	Proteobacteria	Pasteurellaceae	Haemophilus	Haemophilus_unclassified	0	0.808559	0	0	0	0	0.205809	0	0.0748579	0.0244236	0.0394575	0	0	0	0.0823648	0	0	0	0	0	0	0	0.0385134	0	0.0557286	0.0111207	0	0.018648	0	0.0088579	0	1.29646	0.121286	0	0	0	0.642032	0	0.768049	0.132612	0.241225	0	0	0	0.22869
Otu0138	Actinobacteria	Actinomycetaceae	Actinomyces	graevenitzii	0	0	0	0	0	0	0.198043	0.0289052	0.0202319	0	0	0	0	0.0470926	0.0210195	0.112391	0	0.0116207	0.0947867	0	0	0.550856	0.154054	0.0021302	0.0491723	0.0111207	0.0178232	0	0.323267	0.0948015	0.20202	0	0	0	0	0	0	0.0103691	0	0	0	0	0	0.27062	0.0345007
Otu0139	Actinobacteria	Actinomycetaceae	Actinomyces	Actinomyces_unclassified	0	0	0	0	0	0	0	0	0	0	0	0	0	0	0	0.221972	0	0	0.0258509	0	0.095511	0.373795	0.269594	0.0021302	0	0	0	0	0	0.0706324	0	0	0	0	0	0	0	0	0	0	0.205042	0	0.0299424	0	0.0167846
Otu0140	Proteobacteria	Pasteurellaceae	Haemophilus	Haemophilus_unclassified	0	0	0.672854	0	0	0	0	0.0072263	0	0	0	0	0	0.00247856	0.0487542	0	0	0	0.517019	0	0	0	0	0.0042604	0	0	0.283191	0	0.0200787	0.0588963	0	0	0.318375	0	0	0	0	0	0.0418936	0.0204019	0	0.0656045	0.0449135	0	0.0350849
Otu0141	Bacteroidetes	Prevotellaceae	Prevotella	sp._oral_taxon_313	0	0	0	0	0	0	0	0	0	0	0	0	0	0	0	1.07334	0	0	0	0	0	0	0	0	0	0	0	0	0	0.0766668	0	0	0	0	0	0	0	0	0	0	0	0	0	0	0
Otu0142	Bacteroidetes	Porphyromonadaceae	Porphyromonas	endodontalis	0	0	0	0	0	0.185266	0	0	0	0	0	0	0	0	0.0132333	0	0	0	0	0	0	0	0.11554	0	0	0	0	0	0	0.00825287	0	0	0	0	0	10.5075	0	0	0	0	0	0	0	0	0.750532
Otu0143	Firmicutes	Carnobacteriaceae	Granulicatella	elegans	0	0	0	0	0	0	0	0.0144526	0	0	0.00246609	0	0	0	0.00120848	0	0	0	0.0258509	0	0.0382044	0.157387	0	0	0.00983445	0.0750646	0.16833	0	0.0501968	0.0374906	0	0	0	0	0	0	0	0	0	0	0	0	0	0	0
Otu0144	Actinobacteria	Actinomycetaceae	Actinomyces	graevenitzii	0	0	0	0	0	0	0.586362	0	0	0	0	0	0	0	0.041883	0	0	0	0	0	0	0.275428	0	0	0	0	0	0	0.676652	0.0680057	0	0	0	0.0521853	0	0	0.0142674	0	0	0	0	0	0	0	0.00474662
Otu0145	Fusobacteria	Leptotrichiaceae	Leptotrichia	hongkongensis	0	0	0	0.0477079	0	0	0	0	0	0	0	0.00354233	0	0	0.00366073	0.0674347	0.007085	0	0	0	0	0	0.192567	0	0.0163908	0.0139009	0	0	0	0.0212413	0.00878349	0	0	6.01435	0	0	0	0	0	0	0	0	0	0	0.430224
Otu0146	Firmicutes	Staphylococcaceae	Staphylococcus	caprae	9.52643	0	0	0	0	0	0	0	0	0	0	0	0	0	0.680459	0.0365271	0	0.0135575	0	0	0	0	0	0	0	0	0.00198035	0	0	0.00371893	0	0	0	0	0	0	0	0	0	0	0	0	0	0	0
Otu0147	Bacteroidetes	Prevotellaceae	Alloprevotella	sp._oral_taxon_473	0	0	0	0	0	1.26962	0	0.101168	0	0	0	0	0	0	0.0979132	0	0.60931	0	0	0	0	0	0	0	0	0	0	0	0	0.0435221	0	0	0	0	0	0.0754575	0	0	0	0	0	0	0	0	0.00538982
Otu0148	Fusobacteria	Leptotrichiaceae	Leptotrichia	sp._oral_taxon_215	0	0	0	0	0.00457446	0	0.0660143	0.0674455	0.117345	0	0.00246609	0	0	0.0198285	0.0198338	0	0	0.0116207	0.0258509	0	0	0.275428	0.365877	0.0234322	0.268808	0.0750646	0	0	0.31122	0.0969501	0	0.0864304	0	0.0391389	0	0	0.0428021	0.0518457	0.181539	0	0.0120613	0	0.0748559	0.0117661	0.0357457
Otu0149	Bacteroidetes	Bacteroidetes_[F-1]	Bacteroidetes_[G-5]	sp._oral_taxon_511	0	0	0	0	0	0.119878	0	0	0	0	0	0	0	0	0.00856271	0	0	0	0	0	0	0	0	0	0	0	0.0118821	0	0	0.000848724	0	0	0	0	0	9.48878	0	0	0	0	0	0	0	0	0.67777
Otu0150	Firmicutes	Lachnospiraceae_[XIV]	Lachnoanaerobaculum	Lachnoanaerobaculum_unclassified	0	0.0105925	0	0.00216854	0.0114362	0.05449	0.0582479	0.062628	0	0.224697	0.00493218	0	0.0916625	0.00247856	0.037381	0.0449564	0.007085	0.0329253	0	0	0	0.0590203	0.11554	0	0.455663	0.0417026	0	0	0.0983857	0.0610913	0	0	0	0.0130463	0.0777269	0.0565931	0	0.12443	0	0	0.0603064	0.0937207	0.0598847	0	0.0346934
Otu0151	Firmicutes	Lachnospiraceae_[XIV]	Lachnospiraceae_[XIV]_unclassified	Lachnospiraceae_[XIV]_unclassified	0	0	0	0	0	0	0	0	0	0	0	1.53029	0	0	0.109306	0	0	0	0	0	0	0	0	0	0	0	0	0	0	0	0	0	0	0	0	0	0.0713369	0.145168	0	0	0	0.131209	0	0	0.0248367
Otu0152	Firmicutes	Peptococcaceae	Peptococcus	Peptococcus_unclassified	0	0	0.104408	0	0	0	0.0232992	0.031314	0.0343942	0.00488472	0	0	0	0	0.0141643	0.514189	0.148785	0	0.0430849	0	0	0.137714	0.250337	0	0	0.113987	0.00792142	0.0149184	0	0.0879241	0	0	0.0454821	0	0	0	0	0	0	0	0	0	0	0	0.00324872
Otu0153	Firmicutes	Ruminococcaceae	Ruminococcaceae_[G-2]	sp._oral_taxon_085	0	0.00353082	0.00232019	0.00650562	0	0	0.0349487	0.00963507	0	0.0293083	0	0	0	0	0.00616063	0.0449564	0	0	0.0430849	0	0.0764088	0.295101	0	0.0149114	0.363875	0	0.00990177	0	0.359409	0.0862606	0	0	0	0.0521853	0.215908	0	0	0	0	0.010201	0	0	0	0	0.0198782
Otu0154	Firmicutes	Peptoniphilaceae	Parvimonas	sp._oral_taxon_110	0	0	0	0	0	0	0	0	0	0	0	0	0	0.237942	0.0169958	0.210733	0	0	0.0430849	0	0	0	0	0	0	0	0	0.289044	0	0.0387759	0	0.160514	0	0	0	0	0	0	0	0	0	0	0	0	0.0114653
Otu0155	Bacteroidetes	Prevotellaceae	Alloprevotella	Alloprevotella_unclassified	0	0	0	0	0	0	0	0	0	0	0	0	0	0	0	0	0	0	0	0	0	0	0	0	0.111457	0	0	0	0.791101	0.0644684	0	0	0	0	0	0	0	0	0	0	0	0	0	0	0
Otu0156	Proteobacteria	Pasteurellaceae	Haemophilus	Haemophilus_unclassified	0	0.162418	0.00696056	0	0	0	0.0931966	0	0	0.00244236	0.0616523	0	0.00190964	0	0.02347	0	0.007085	0	0	0.0440643	0	0	0	0	0	0.214073	0.00792142	0.00559441	0.0100394	0.020627	0	0.0370416	0.257732	0	0	0	0.0428021	0	0	0	0.639247	0	0.224568	0	0.0858136
Otu0157	Bacteroidetes	Prevotellaceae	Alloprevotella	sp._oral_taxon_914	0	0	0	0	0	0	0	0	0	0	0	0	0	0	0	0	0	0	0	0	0	0	0	0.021302	1.25881	0.0556034	0	0	0.0180708	0.096699	0	0	0	0	0	0	0	0	0	0	0	0	0	0	0
Otu0158	Firmicutes	Veillonellaceae	Veillonella	sp._oral_taxon_780	0	0.0388391	0.00696056	0	0.0114362	0	0.0116496	0.0409491	0.0789042	0	0.0295931	0.010627	0	0	0.0163542	0.162967	0.0188933	0	0.0430849	0	0.17192	0	0	0.221541	0	0.016681	0.0554499	0.141725	0.0140551	0.0604512	0.00878349	0.0123472	0	0	0	0	0.0428021	0.072584	0.0279291	0	0.0723676	0	0	0	0.0169152
Otu0159	Firmicutes	Streptococcaceae	Streptococcus	Streptococcus_unclassified	0	0	0	0	0	0	0	0	0	0	0	0	0	0	0	0.205114	0	0	0	0	0	0	0	0	0	0	0	0	0	0.014651	0	0	0	0	0	0	0	0	0	0	0	0	0	0	0
Otu0160	Firmicutes	Peptostreptococcaceae_[XI]	Peptostreptococcaceae_[XI][G-7]	[Eubacterium]_yurii_subsps._yurii_&_margaretiae	0	0	0	0	0	0.136225	0	0	0	0	0	0	0.467861	0.0198285	0.0445653	0	0	0	0.0517019	0.0233281	0	0	0	0	0	0.0139009	0	0	0	0.0063522	0	0	0	0	0.604543	0	0	0	0	0	0	0	0	0.423579	0.0734373
Otu0161	Bacteroidetes	Prevotellaceae	Prevotella	oulorum	0	0	0	0	0	0	0.0232992	0	0	0	0	0	0.540427	0.0198285	0.0416825	0	0	0	0	0	0	0	0	0	0	0	0	0	0.00803148	0.000573677	0	0.185208	0	0	0	0	0.156941	0	0	0	0	0	0	0.800094	0.0815888
Otu0162	Proteobacteria	Pasteurellaceae	Haemophilus	Haemophilus_unclassified	0	0	0	0	0	0	0	0	0	0	0	0	0	0	0	0	0.00472333	0	0	0.715397	0	0	0	0	0	0	0	0	0	0.0514371	0	0	0	0	0	0	0.0570695	0	0	0	0	0	0	0	0.00407639
Otu0163	Actinobacteria	Actinomycetaceae	Actinomyces	Actinomyces_unclassified	0	0.0176541	0	0	0	0	0.159211	0.062628	0	0	0.0295931	0	0	0	0.0192204	0.0196684	0	0	0.155106	0.0103681	0.0573066	0	0	0	0.118013	0.0250215	0.00198035	0	0.379488	0.0547823	0	0	0	0	0	0	0	0	0	0	0	0	0	0	0
Otu0164	Proteobacteria	Pasteurellaceae	Haemophilus	influenzae	0	0	0	0	0	0	0	0	0	0	0	0	0	0	0	0	0	0	2.97286	0	0	0	0	0	0	0	0	0	0	0.212347	0	0	0	0	0	0	0	0	0	0	0	0	0	0	0
Otu0165	Bacteroidetes	Flavobacteriaceae	Capnocytophaga	sp._oral_taxon_878	0	0	0.00696056	0	0	0	0	0	0	0	0	0	0	0	0.000497183	0	0	0	0.0861698	0	0	5.70529	0	0	0	0	0	0	0	0.413676	0	0	0.773196	0	0	0	0	0	0	0	0	0	0	0	0.0552283
Otu0166	Firmicutes	Lachnospiraceae_[XIV]	Lachnospiraceae_[G-2]	sp._oral_taxon_096	0	0	0.00696056	0	0	0	0.0349487	0.0168614	0	0	0.00986436	0	0	0	0.0049025	0.601292	0	0	0.379147	0	0.152818	0	0	0	0.00983445	0	0	0	0.00803148	0.0822231	0	0	0	0	0	0.0377287	0.142674	0	0	0	0.361838	0	0	0	0.0387315
Otu0167	Bacteroidetes	Prevotellaceae	Prevotella	denticola	0	0	0	0	0	0	0	0	0	0	0	0	0	0.022307	0.00159336	0	0	0	0	0	0	0	0	0	0	0	0	0	0	0	0	0.185208	0	0	0	0	0	0	0	0	0	0	0	4.18873	0.312424
Otu0168	Bacteroidetes	Porphyromonadaceae	Porphyromonas	Porphyromonas_unclassified	0	0	0	0	0	1.92895	0	0	0	0	0	0	0	0	0.137782	0	0	0	0	0	0	0	0	0	0	0	0	0	0	0	0	0	0	0	0	0.282965	0	0	0	0	0	0	0	0	0.0202118
Otu0169	Firmicutes	Lachnospiraceae_[XIV]	Lachnospiraceae_[G-3]	sp._oral_taxon_100	0	0	0	0	0	0	0	0	0	0.0195389	0	0	0.496505	0	0.0368603	0	0	0	0.0258509	0	0	0	0.0192567	0	0	0	0	0	0	0.00322197	0	0	0	0	0.604543	0.245237	0	0	0	0	0	0	0.0224568	0	0.0623026
Otu0170	Firmicutes	Peptococcaceae	Peptococcus	sp._oral_taxon_167	0	0	0	0	0	0	0	0	0	0.595936	0	0	0	0.0371784	0.0452225	0	0	0	0	0	0	0	0	0	0	0	0	0.154779	0	0.0110556	0	0	0	0	0.0604543	0	0	0	0	0.0204019	0	0	0	0	0.00577544
Otu0171	Bacteroidetes	Prevotellaceae	Prevotella	sp._oral_taxon_309	0	0	0	0	0	0	0.00388319	0.00963507	0.0101159	0	0	0	0	0.022307	0.00328152	0.168587	0	0	0.344679	0	0	0.0590203	0.0192567	0	0	0	0	0	0.238937	0.0593199	0	0	0	0	0	0	0	0	0	0	0	0	0.00748559	0	0.000534685
Otu0172	Firmicutes	Peptostreptococcaceae_[XI]	Mogibacterium	Mogibacterium_unclassified	0	0	0	0	0.0114362	0	0.489282	0.00963507	0	0	0	0	0	0.0446141	0.0396405	0	0	0	0.0775528	0	0.0764088	0	0.0577701	0.00639059	0	0	0	0	0.156614	0.0267669	0	0.0370416	0	0	0	0	0.128406	0.0103691	0	0	0.0241225	0	0	0.400047	0.0428562
Otu0173	Firmicutes	Veillonellaceae	Veillonellaceae_[G-1]	sp._oral_taxon_129	0	0	0	0	0	0	0	0	0	0	0	0	0.63209	0	0.0451493	0	0	0	0	0	0	0	0	0	0	0	0	0	0	0	0	0	0	0	0	0	0	0	0	0	0	0	0	0.188257	0.013447
Otu0174	Proteobacteria	Burkholderiaceae	Ralstonia	pickettii	0	0.105925	0.0139211	0.0151798	0.0160106	0	0.174744	0.0433578	0.0384405	0.0683861	0.00986436	0.021254	0.0248253	0	0.0379934	0.0365271	0.0259783	0.0348621	0	0	0.095511	0	0	0.010651	0.00327815	0.00278017	0.0297053	0.0410256	0.046181	0.0233214	0	0	0	0	0	0	0	0.0622148	0	0.0204019	0.0241225	0	0.00748559	0	0.00815892
Otu0175	Firmicutes	Veillonellaceae	Selenomonas	sputigena	0	0	0	0	0	0.016347	0.0155328	0	0	0.0561743	0	0	0.108849	0.0644426	0.0186676	0	0	0	0	0	0	0	0	0	0	0	0	0	0	0	0	0	0	0	0.84636	0	0.0713369	0	0	1.14251	0	0	0	0	0.147157
Otu0176	Fusobacteria	Leptotrichiaceae	Leptotrichia	Leptotrichia_unclassified	0	0	0	0	0	0	0.337838	0	0	0	0	0	0.00381927	0	0.0244041	0	0.106275	0	0	0	0	0	0	0	0	0	0.00990177	0	0	0.00829834	0	0	0	0	0	0	1.41247	0	0	0	0	0	0.651246	0	0.147408
Otu0177	Firmicutes	Streptococcaceae	Streptococcus	Streptococcus_unclassified	0	0	0	0	0	0	0	0	0	0	0	0	0	0	0	0	0	0	0	0	0	0	0	0	0	0	0	0	0	0	0	0.160514	0	0	0	0	0.0713369	0.0311074	0	0	0	0	0	0	0.0187827
Otu0178	Actinobacteria	Actinomycetaceae	Actinomyces	Actinomyces_unclassified	0	0	0	0	0	0	0	0	0	0	0	0	0	0	0	0	0	0	0	0	0	0	0	0	0	0	0.126743	0	0	0.00905305	0	0	0	0	0	0	0	0	0	0	0	0	0	0	0
Otu0179	Bacteroidetes	Flavobacteriaceae	Capnocytophaga	sp._oral_taxon_338	0	0	0	0	0	0	0	0	0	0.0122118	0	0.148778	0.120307	0.00247856	0.0202697	0	0.0330633	0	0	0	0	0	0	0	0	0.0611638	0	0	0	0.00673051	0	0.61736	0	0	0	0.0943218	0	0	0	0.0408038	0	0.140581	0	0.953053	0.131866
Otu0180	Spirochaetes	Spirochaetaceae	Treponema	denticola	0	0	0	0	0	0	0	0	0	0	0	0	0	0	0	0	0	0	0	0	0	0	0	0	0	0	0	0	0	0	0	0	0	0	0	1.6412	0	0	0	0	0	0	0	0	0.117229
Otu0181	Bacteroidetes	Prevotellaceae	Prevotella	sp._oral_taxon_305	0	0.0176541	0.00696056	0	0	0	0	0.0264964	0.00404637	0	0.0123305	0	0.00572891	0	0.00522978	0.0618151	0	0	0.0258509	0	0	0	0	0.021302	0.12457	0.0139009	0	0	0.297165	0.0389003	0	0	0	0	0.025909	0	0	0	0.0418936	0	0	0	0.0224568	0	0.0064471
Otu0182	Actinobacteria	Coriobacteriaceae	Atopobium	parvulum	0	0	0	0	0	0.005449	0.36502	0.0337228	0	0	0.0147965	0	0	0.0247856	0.0316981	0.165777	0	0	0.0689358	0	0	0	0	0	0	0	0	0	0.0702755	0.0217849	0	0.0123472	0	0	0	0	0	0	0	0	0.0241225	0	0	0.0823626	0.00848803
Otu0183	Proteobacteria	Pasteurellaceae	Haemophilus	sp._oral_taxon_908	0	0	0	0	0	0	0	0	0	0	0	0	0	0	0	0	0	0.00774713	0	0.0207361	0	0	0	0	0	0	0	0.449417	0	0.0341358	0	0	0	0	0	0	0	0	0	0	0	0	0	0	0
Otu0184	Fusobacteria	Leptotrichiaceae	Leptotrichia	goodfellowii	0	0.0988631	0.00928074	0	0	0	0.100963	0.031314	0	0	0	0	0	0	0.0171729	0.0309076	0.00472333	0.00193678	0.163723	0.0233281	0	0	0	0.00639059	0	0	0.0554499	0.0018648	0	0.0205945	0	0	0	0	0	0	0	0	0	0	0	0	0.284452	0	0.020318
Otu0185	Fusobacteria	Leptotrichiaceae	Leptotrichiaceae_unclassified	Leptotrichiaceae_unclassified	0	0	0	0	0.00686169	0	0.00388319	0	0	0.00976944	0	0	0.00572891	0	0.00187452	0	0.115722	0.0522932	0	0.00518403	0	0.0196734	0.154054	0	0	0	0.0594106	0.102564	0	0.03635	0	0	0.106125	0	0.0345453	0	0.0285347	0	0	0.418239	0	0	0.247024	0	0.0596049
Otu0186	Fusobacteria	Fusobacteriaceae	Fusobacterium	nucleatum_subsp._vincentii	0	0	0	0	0	0	0	0	0	0	0.187423	0	0.179506	0.0123928	0.0270944	0	0	0	0	0	0	0	0	0	0	0	0	0	0	0	0	0	0	0	0	0	0	0	0	0	0	0.449859	0.50902	0	0.0684914
Otu0187	Firmicutes	Ruminococcaceae	Ruminococcaceae_[G-1]	sp._oral_taxon_075	0	0.0423699	0	0	0	0.059939	0	0.0120438	0	0	0.00246609	0	0.0381927	0	0.0110723	0	0	0.0677874	0	0	0	0	0	0	0	0.0194612	0.0396071	0	0.297165	0.0302872	0	0	0	0	0	0	0	0	0	0	0	0	0	0	0
Otu0188	Fusobacteria	Leptotrichiaceae	Leptotrichia	sp._oral_taxon_225	0	0	0	0	0.0274468	0	0	0.00481754	0	0	0	0	0	0	0.00230459	0	0	0	0	0	0	0.0393468	0.134797	0	0	0	0	0	0	0.0124388	0	0.0987776	0	0	2.10726	0	0	0.0622148	0	0	0	0	0	0	0.162018
Otu0189	Firmicutes	Streptococcaceae	Streptococcus	Streptococcus_unclassified	0	0.0176541	0	0	0.00228723	0	0.019416	0	0	0	0.00986436	0	0	0	0.00351583	0	0.5668	0	0.0344679	0	0.0573066	0	0.0577701	0	0	0.00834052	0.00594106	0	0	0.0521876	0	0	0	0	0	0	0	0.0622148	0	0	0	0	0.0149712	0	0.00551329
Otu0190	Proteobacteria	Pasteurellaceae	Haemophilus	sp._oral_taxon_908	0	0	0.512761	0	0	0	0	0	0	0	0	0	0	0	0.0366258	0.0477662	0	0	0.0775528	0	0	0	0	0	0	0	0.0158428	0	0	0.010083	0	0	0.166768	0	0	0	0	0	0	0	0	0	0	0	0.011912
Otu0191	Bacteroidetes	Prevotellaceae	Prevotella	Prevotella_unclassified	0	0	0	0	0	0	0	0	0	0	0.653514	0	0	0	0.0466796	0	0	0	0	0	0	0	0	0	0	0	0	0	0	0	0	0	0	0	0	0	0	0	0	0	0	0	0	0	0
Otu0192	Proteobacteria	Sphingomonadaceae	Sphingomonas	echinoides	0.0183554	0.0459007	0	0.0130112	0.00914892	0	0.0388319	0	0	0.0317507	0.00739827	0.0141693	0.0114578	0.00247856	0.0137502	0.00280978	0.0118083	0.0174311	0	0.00259202	0	0	0	0	0.00327815	0.00556034	0.0138625	0.00559441	0.00401574	0.00478231	0.017567	0.0123472	0.121286	0.0782779	0	0.113186	0.0713369	0.0622148	0.0418936	0	0.0120613	0.0281162	0.164683	0.0941287	0.0583642
Otu0193	Firmicutes	Streptococcaceae	Streptococcus	Streptococcus_unclassified	0	0	0	0	0.0480318	0	0	0.11803	0	0	0	0	0	0.133842	0.0214217	0	0	0	0	0	0	0	0.481417	0	0	0	0	0	0	0.0343869	0	0.0864304	0.0454821	0	0.025909	0	0	0.134799	0	0	0	0	0	0.0470644	0.0242632
Otu0194	Firmicutes	Streptococcaceae	Streptococcus	Streptococcus_unclassified	0.128488	0.0211849	0	0.00867416	0	0	0.205809	0	0.0101159	0	0.0147965	0.0247963	0	0.0123928	0.030447	0	0.00472333	0	0.00861698	0	0	0	0.17331	0.0276926	0.0360597	0	0	0.00932401	0.0522046	0.0222808	0.263505	0.0370416	0	0	0.0345453	0	0	0	0	0.0306029	0	0	0	0	0.026121
Otu0195	Firmicutes	Streptococcaceae	Streptococcus	australis	0	0.0141233	0	0	0	0	0	0.411899	0	0	0	0	0	0	0.0304302	0	0	0	0	0.0181441	0.133715	0	0	0	0	0.0528233	0.00990177	0	0	0.0153275	0	0	0	0	0	0	0	0.23849	0	0	0	0	0	0	0.017035
Otu0196	Firmicutes	Lachnospiraceae_[XIV]	Oribacterium	Oribacterium_unclassified	0	0.0211849	0	0	0	0.010898	0.201926	0.0915332	0.00809274	0	0	0.00708466	0	0	0.0243371	0.106772	0	0	0.017234	0	0.114613	0	0	0	0.0393378	0	0.00198035	0	0.140551	0.0300348	0	0	0	0	0	0.0565931	0	0	0	0	0	0	0	0	0.00404236
Otu0197	Firmicutes	Lachnospiraceae_[XIV]	Oribacterium	Oribacterium_unclassified	0	0	0	0.00867416	0	0	0.396086	0.0409491	0.0161855	0	0	0.0247963	0	0.0123928	0.0356488	0.0337173	0	0	0.0344679	0	0	0.0983671	0	0.0021302	0.0295034	0.0194612	0	0	0.136535	0.0252987	0	0	0	0	0	0	0	0	0	0	0	0	0	0	0
Otu0198	Bacteroidetes	Prevotellaceae	Alloprevotella	sp._oral_taxon_912	0	0	0	0	0	0	0	0	0	0.0170965	0	0	0.0591987	0	0.00544966	0.0112391	0	0.00968392	0	0	0	0.295101	0	0	0	0	0	0	0.116457	0.0308915	0	0.913693	0	0	0	0	0	0	0	0.204019	0	0	0	0	0.0798366
Otu0199	Fusobacteria	Leptotrichiaceae	Leptotrichia	sp._oral_taxon_392	0	0	0.00696056	0	0	0.005449	0	0.0072263	0	0	0	0	0	0	0.00140256	0.0112391	0.00944666	0	0	0.00259202	0	0	0.269594	0	0.00983445	0.00556034	0	0	0	0.022019	0	0	0.0758035	0	0.0518179	0.0943218	0.285347	0.176275	0	0.408038	0	0	0.127255	0	0.0870614
Otu0200	Firmicutes	Lachnospiraceae_[XIV]	Lachnospiraceae_[G-3]	sp._oral_taxon_100	0	0	0	0	0	0	0	0	0	0	0	0	0.26162	0	0.0186872	0	0	0	0	0	0	0	0	0	0.35404	0	0	0	0	0.0252886	0	0	0	0	0	0	0	0	0	0	0	0	0	0	0
Otu0201	Firmicutes	Lachnospiraceae_[XIV]	Catonella	morbi	0	0	0	0	0.029734	0	0.143678	0.0385403	0.00202319	0	0	0	0	0	0.015284	0.0983422	0	0	0.0258509	0	0	0.0786937	0	0	0.147517	0.0111207	0.00396071	0	0.046181	0.0294047	0	0	0	0.0130463	0.189999	0	0	0	0	0	0	0	0	0	0.0145032
Otu0202	Bacteroidetes	Flavobacteriaceae	Capnocytophaga	sp._oral_taxon_412	0	0	0	0	0	0	0	0	0	0.583724	0	0	0	0	0.0416946	0	0	0	0	0	0	0	0	0	0	0	0	0	0	0	0	0	0	0	0	0	0	0	0	0	0	0	0	0	0
Otu0203	Bacteroidetes	Bacteroidetes_[F-1]	Bacteroidetes_[G-3]	sp._oral_taxon_365	0	0	0	0	0	0.087184	0	0	0	0	0	0	0	0	0.00622743	0	0	0	0	0	0	0	0	0	0	0	0	0	0	0	0	0	0	0	0	4.18789	0	0	0	0	0	0	0	0	0.299135
Otu0204	Firmicutes	Peptococcaceae	Peptococcus	sp._oral_taxon_167	0	0	0	0	0	0	0	0	0	0	0	0	0.328457	0.143757	0.0337296	0	0	0	0	0	0	0	0	0	0	0	0	0	0	0	0	0	0	0	0	0	0	0	0	0	0	0	0.0299424	0.0352983	0.00466005
Otu0205	Synergistetes	Synergistaceae	Fretibacterium	sp._oral_taxon_360	0	0	0	0	0	0	0	0	0	0	0	0	0	0.00991424	0.00070816	0	0	0	0	0	0	0	0	0	0	0	0	0	0	0	0	0	0	0	0	0	0	0	0	0	0	0	0	2.7062	0.1933
Otu0206	Fusobacteria	Leptotrichiaceae	Leptotrichia	sp._oral_taxon_218	0	0	0	0	0	0	0	0.0481754	0	0	0	0	0	0	0.0034411	0	0	0	0	0	2.21585	0	0	0	0	0	0	0	0	0.158275	0	0	0	0	0	0	0	0.0103691	0	0	0	0	0	0	0.000740653
Otu0207	Firmicutes	Lachnospiraceae_[XIV]	Lachnospiraceae_[G-2]	sp._oral_taxon_088	0	0	0	0	0	0	0.0271824	0.0144526	0	0	0.414303	0	0.0190964	0.0421355	0.0369407	0	0	0	0	0	0	0	0	0	0	0	0	0.0167832	0	0.0011988	0	0	0	0	0	0	0	0	0	0	0	0	0	0	0
Otu0208	Bacteroidetes	Flavobacteriaceae	Bergeyella	sp._oral_taxon_900	0	0	0	0	0	0.179817	0	0	0.0121391	0.00976944	0	0	0	0	0.014409	0	0	0	0	0	0	0	0.0770268	0	0.104901	0.202953	0	0	0	0.0274914	0	0	0	0.130463	0	0	0.0570695	0	0	0	0	0	0	0	0.0133952
Otu0209	Firmicutes	Streptococcaceae	Streptococcus	Streptococcus_unclassified	0	0	0	0	0	0	0	0	0	0	0.197287	0	0	0	0.0140919	0.146108	0	0	0	0	0.267431	0	0	0	0	0	0	0	0	0.0295385	0	0	0	0	0	0	0	0	0	0	0.808105	0	0	0	0.0577218
Otu0210	Actinobacteria	Actinomycetaceae	Actinomyces	Actinomyces_unclassified	0	0	0	0	0	0.005449	0.205809	0	0.0101159	0	0.027127	0	0	0	0.0177501	0	0	0	0.206807	0	0	0	0.28885	0	0	0	0	0	0	0.0354041	0	0.0370416	0	0	0	0	0.128406	0	0	0	0.0723676	0	0	0	0.0169868
Otu0211	Bacteroidetes	Prevotellaceae	Alloprevotella	rava	0	0.0317774	0.00928074	0	0	0	0.326188	0	0	0	0	0	0.00954818	0	0.0269139	0	0	0.0619771	0.0603188	0	0	0	0	0.0149114	0	0	0	0	0	0.00980052	0	0.0493888	0	0	0	0	0	0	0	0	0	0	0	0	0.00352777
Otu0212	Bacteroidetes	Flavobacteriaceae	Bergeyella	sp._oral_taxon_931	0	0	0	0	0.0365957	0	0	0	0	0	0	0	0	0	0.00261398	0	0	0	0.0775528	0.0777605	0	0	0.0962835	0.0639059	0	0	0	0	0	0.0225359	0	0.172861	0	0	0	0	0	0	0	0	0	0.0468604	0	0	0.0156944
Otu0213	Actinobacteria	Corynebacteriaceae	Corynebacterium	Corynebacterium_unclassified	0	0	0	0	0.0182978	0	0.0155328	0	0	0	0.00986436	0	0	0	0.00312107	0.0646249	0	0.0116207	0.155106	0.00518403	0	0	0.0962835	0	0	0.16681	0	0.00559441	0.0140551	0.0370913	0	0	0	0	0	0	0	0	0	0	0	0	0	0	0
Otu0214	Bacteroidetes	Prevotellaceae	Prevotella	Prevotella_unclassified	0	0	0.0162413	0	0	0	0	0	0	0	0	0	0	0	0.00116009	0	0	0	0	0	0	0.137714	0.211824	0	0	0	0	0	0	0.024967	0	0.345722	0	0	0.267726	0	0.0713369	0	0	0	0	0	0	0	0.0489132
Otu0215	Fusobacteria	Leptotrichiaceae	Leptotrichia	goodfellowii	0	0	0	0	0	0.081735	0	0	0	0	0	0	0.00954818	0	0.00652022	0	0	0	0	0	0	0	0	0	0	0	0	0	0	0	0	0	2.69861	0	0	0	0	0	0	0	0	0	0	0	0.192758
Otu0216	Proteobacteria	Burkholderiaceae	Lautropia	mirabilis	0	0.0988631	0	0	0	0	0.00388319	0	0.00202319	0	0.00246609	0.0177117	0	0	0.0089248	0.118011	0.00944666	0.0193678	0.0430849	0.0233281	0.095511	0	0.134797	0	0	0.063944	0.00792142	0.00745921	0.046181	0.0406465	0	0	0	0	0.0345453	0	0	0	0	0.010201	0	0	0	0	0.00319616
Otu0217	Fusobacteria	Fusobacteriaceae	Fusobacterium	Fusobacterium_unclassified	0	0	0	0	0	0	0	0	0	0	0	0	0	0	0	0	0	0	0	0	0	0	0	0	0	0	0	0	0	0	0	0	0	0.0652316	1.50272	0	0	0	0	0	0	0	0	0	0.111997
Otu0218	Bacteroidetes	Prevotellaceae	Alloprevotella	sp._oral_taxon_473	0	0	0	0	0	0	0	0	0	0	0	0	0.0477409	0	0.00341006	0	0	0	0	0	0	0	0	0	0	0	0	0	0	0	0	0	0	0	0	0	0	0	0.0837872	0	0	0	1.20518	0	0.0920691
Otu0219	Firmicutes	Veillonellaceae	Veillonella	sp._oral_taxon_780	0	0	0.062645	0	0	0	0	0	0	0	0.0197287	0	0	0.00743568	0.00641496	0.303456	0	0	0	0	0	0	0	0	0	0	0	0.00745921	0.0200787	0.0236424	0	0	0	0	0	0	0	0	0	0	0	0	0	0	0
Otu0220	Firmicutes	Streptococcaceae	Streptococcus	Streptococcus_unclassified	0	0	0	0	0	0	0	0	0	0	0	0	0	0	0	0	0	0	0	0.00518403	0	0.196734	0	0	0.0065563	0.0778448	0	0	0.190748	0.0340762	0	0	0	0	0	0	0	0	0	0	0	0	0	0	0
Otu0221	Proteobacteria	Pasteurellaceae	Haemophilus	parainfluenzae	0	0.0105925	0	0	0	0	0	0	0	0	0	0	0	0	0.000756605	0	0.007085	0	0	0.274754	0.0764088	0	0	0	0.12457	0	0	0	0	0.0344869	0	0	0	0	0	0	0	0	0	0	0	0	0	0	0
Otu0222	Actinobacteria	Actinomycetaceae	Actinomyces	sp._oral_taxon_180	0	0.00353082	0	0	0	0	0	0.0409491	0	0	0	0	0	0.0446141	0.00636385	0	0	0.0135575	0.215424	0	0.0573066	0	0	0	0.0262252	0.0194612	0	0	0	0.0237125	0	0	0	0	0	0	0	0	0	0	0.217103	0	0	0.0470644	0.0188691
Otu0223	Fusobacteria	Leptotrichiaceae	Leptotrichia	Leptotrichia_unclassified	0	0	0	0	0	0	0	0	0	0	0	0	0	0	0	0	0	0	0	0	0	0	0	0	0	0	0.0475285	0	0	0.00339489	0	0	0	0	0	0	0	0	0	0	0	0	0	0	0
Otu0224	Bacteroidetes	Porphyromonadaceae	Tannerella	sp._oral_taxon_286	0	0	0	0	0	0	0	0	0.0182087	0	0	0	0.00954818	0	0.00198263	0	0	0	0	0	0	0	0.327364	0	0.252418	0.0250215	0.0297053	0	0.0140551	0.046326	0	0	0	0	0.138181	0	0	0	0	0	0	0	0	0	0.00987009
Otu0225	Bacteria_unclassified	Bacteria_unclassified	Bacteria_unclassified	Bacteria_unclassified	0	0	0	0	0	0	0	0	0.032371	0	0	0	0	0	0.00231221	0	0	0	0	0	0	0	0	0	0	0.442047	0	0	0	0.0315748	0	0	0	0	0	0	0	0	0	0	0	0	0	0	0
Otu0226	Actinobacteria	Actinomycetaceae	Actinomyces	lingnae_[NVP]	0	0.0317774	0	0	0	0	0.159211	0.0072263	0	0	0	0	0	0.0148714	0.0152204	0.050576	0.00472333	0.00387357	0	0	0	0.137714	0.0192567	0.010651	0.0229471	0.0500431	0.00594106	0	0.0501968	0.025423	0.017567	0	0	0	0	0	0.0285347	0	0	0	0	0	0	0	0.00329298
Otu0227	Bacteroidetes	Flavobacteriaceae	Capnocytophaga	granulosa	0	0	0	0	0	0.005449	0	0	0	0	0	0	0	0	0.000389214	0	0	0.00581035	0	0	0	0	0	0	0.00983445	0.0945258	0.0435678	0	0	0.0109813	0	0	0	0	0	0	0	0	0	0	0	0	0.291938	0	0.0208527
Otu0228	Fusobacteria	Fusobacteriaceae	Fusobacterium	nucleatum_subsp._animalis	0	0	0	0	0	0	0	0	0	0	0	0	0	0	0	0	0	0	0	0	0	0	0	0	0	0	0	0	0	0	0	0	0	0	0	0	0	0	0	0	0	0	0	1.98847	0.142034
Otu0229	Proteobacteria	Rhodobacteraceae	Rhodobacter	capsulatus	0	0	0	0	0	0	0	0	0	0	0	0	0	0	0	0	0	0	0	0	0	0	0	0	0	0	0	0	0	0	0	0	0	0	0	0	0	0	0	0	0	0	0	0	0
Otu0230	Bacteroidetes	Flavobacteriaceae	Capnocytophaga	leadbetteri	0	0	0	0	0	0	0	0	0	0	0	0	0	0	0	0	0	0	0	0	0	0	0	0	0	0	0	0	0	0	0	0	0	0	0.025909	0	0	0	0	0	0	0	1.13781	0	0.0831228
Otu0231	Actinobacteria	Actinomycetaceae	Actinomyces	sp._oral_taxon_180	0	0	0	0	0.00914892	0	0	0	0	0	0	0	0	0	0.000653494	0	0	0	0.0258509	0	0.0764088	0.452489	0.0577701	0.00639059	0.0491723	0.136228	0	0	0.0522046	0.0611796	0	0	0	0	0.025909	0	0	0	0	0	0	0	0	0	0.00185064
Otu0232	Bacteroidetes	Prevotellaceae	Prevotella	maculosa	0	0	0	0	0	0.032694	0	0	0	0	0	0	0	0.287513	0.0228719	0	0	0	0	0	0	0	0	0	0	0	0	0	0	0	0	0	0	0	0	0	0	0	0	0	0	0	0	0.376515	0.0268939
Otu0233	Firmicutes	Lachnospiraceae_[XIV]	Lachnoanaerobaculum	orale	0	0	0	0.0151798	0	0	0.186393	0.00481754	0.0182087	0	0.00986436	0	0	0.0123928	0.0176326	0.0421467	0	0	0	0	0	0	0	0	0	0	0	0	0.0100394	0.00372757	0	0	0	0.443575	0.0690906	0	0.128406	0	0	0	0	0	0	0	0.0457908
Otu0234	Bacteroidetes	Flavobacteriaceae	Capnocytophaga	gingivalis	0	0	0	0	0	0	0	0	0	0	0	0	0	0	0	0	0	0	0	0	0	0	0.385134	0	0.0163908	0.183491	0	0	0	0.0417869	0	0	0	0	0	0	0	0	0	0	0	0	0	0	0
Otu0235	Firmicutes	Peptoniphilaceae	Peptoniphilaceae_unclassified	Peptoniphilaceae_unclassified	0	0	0	0	0	0	0	0	0	0	0	0	0	0	0	0	0	0	0	0	0	0	0	0	0	0	0.275269	0	0	0.0196621	0	0	0	0	0	0	0	0	0	0	0	0	0	0	0
Otu0236	Proteobacteria	Pasteurellaceae	Haemophilus	parainfluenzae	0	0	0	0	0	0	0.399969	0.0144526	0	0	0	0	0	0	0.0296015	0	0	0	0.137872	0	0.133715	0.137714	0	0	0	0	0	0	0	0.0292358	0	0	0	0	0	0	0	0	0	0	0	0	0.0449135	0	0.00320811
Otu0237	Synergistetes	Synergistaceae	Fretibacterium	fastidiosum	0	0	0	0	0	0	0	0	0	0	0	0	0	0.00991424	0.00070816	0	0	0	0	0	0	0	0	0	0	0	0	0	0	0	0	0	0	0	0	0	0	0	0	0	0	0	0	1.69432	0.121023
Otu0238	Bacteroidetes	Flavobacteriaceae	Capnocytophaga	sp._oral_taxon_326	0	0	0	0	0	0	0.0310655	0	0	0.207601	0	0	0	0.00247856	0.0172246	0	0	0	0	0	0	0	0	0	0	0.00834052	0	0	0	0.000595751	0	0	0	0	0	0.848896	0	0	0	0	0	0	0	0.0352983	0.0631568
Otu0239	Firmicutes	Veillonellaceae	Veillonella	sp._oral_taxon_780	0	0.0670857	0	0	0	0	0	0	0.0667651	0	0	0	0	0	0.00956077	0	0	0	0	0	0	0	0	0	0	0.141789	0	0	0	0.0101278	0	0.419805	0	0	0	0	0	0	0.0977517	0	0	0	0	0	0.0369683
Otu0240	Proteobacteria	Xanthomonadaceae	Stenotrophomonas	Stenotrophomonas_unclassified	0	0	0	0	0	0	0	0	0	0	0	0	0	0	0	0	0	0	0	0	0	0	0	0	0	0	0	0	0	0	0	0	0	0	0	0	0	0	0	0	0	0	0	0	0
Otu0241	Firmicutes	Gemellaceae	Gemella	Gemella_unclassified	0	0	0.00464037	0	0	0	0.0116496	0	0.0364173	0	0.0197287	0	0	0	0.005174	0.0786738	0.00236167	0	0	0	0	0.491836	0.0770268	0.0021302	0	0	0.0257446	0	0	0.0484123	0	0	0.0606428	0	0	0	0	0	0	0	0	0	0	0	0.00433163
Otu0242	Firmicutes	Streptococcaceae	Streptococcus	Streptococcus_unclassified	0	0.0353082	0.025522	0	0	0	0.0116496	0	0	0	0.00739827	0	0	0	0.00570558	0	0.01417	0	0	0.0414723	0.34384	0	0.154054	0.00852079	0.042616	0.00834052	0.0316857	0.0298368	0.0180708	0.0494719	0	0	0	0	0	0	0	0	0	0	0	0	0.0224568	0	0.00160406
Otu0243	Fusobacteria	Leptotrichiaceae	Leptotrichia	sp._oral_taxon_215	0	0	0	0	0	0	0	0.0240877	0	0	0	0	0	0	0.00172055	0	0	0	0	0	0	0	0	0	0	0	0	0	0.214842	0.0153459	0	0	0	0	0	0	0	0.0103691	0	0	0	0	0	0	0.000740653
Otu0244	Bacteroidetes	Prevotellaceae	Prevotella	Prevotella_unclassified	0	0	0	0	0	0	0	0	0	0	0	0	0	0	0	0	0	0	0.396381	0	0	0	0	0	0	0	0	0	0	0.0283129	0	0	0	0	0	0	0	0	0	0	0	0	0	0	0
Otu0245	Firmicutes	Veillonellaceae	Dialister	pneumosintes	0	0	0	0	0	0	0	0	0	0	0	0	0	0.168542	0.0120387	0	0	0	0	0	0	0	0	0	0	0	0	0	0	0	0	0	0	0	0	0	0	0	0	0	0	0	0	0.81186	0.05799
Otu0246	Firmicutes	Streptococcaceae	Streptococcus	Streptococcus_unclassified	0	0	0	0	0	0	0	0.0602192	0	0	0	0	0	0.247856	0.0220054	0	0	0	0	0	0	0	0	0	0	0	0	0	0	0	0	0	0	0	0	0	0	0.0829531	0	0	0	0	0	0	0.00592522
Otu0247	Bacteroidetes	Prevotellaceae	Alloprevotella	Alloprevotella_unclassified	0	0	0	0	0	0	0	0	0	0	0	0	0.0534698	0	0.00381927	0	0	0.0135575	0	0	0	0	0.11554	0	0.0819538	0.00834052	0	0	0.0682676	0.0205471	0	0.160514	0	0	0	0	0	0	0	0.0714067	0	0	0	0	0.0165657
Otu0248	Bacteroidetes	Prevotellaceae	Alloprevotella	sp._oral_taxon_308	0	0	0	0	0	0	0	0	0	0	0	0	0	0	0	0	0	0	0	0	0	0	0	0	0	0	0	0	0.248976	0.017784	0	0	0	0	0	0	0	0	0	0	0	0	0	0	0
Otu0249	Bacteroidetes	Porphyromonadaceae	Porphyromonas	Porphyromonas_unclassified	0	0	0	0	0	0	0	0	0	0.170965	0	0	0	0	0.0122118	0	0	0	0	0.108865	0	0	0	0	0	0	0	0	0	0.00777605	0	0	0	0	0	0	0	0	0	0	0	0	0	0	0
Otu0250	Firmicutes	Streptococcaceae	Streptococcus	Streptococcus_unclassified	0	0	0	0	0	0	0	0	0	0	0	0	0	0	0	0	0	0	0	0	0	0	0	0	0	0	0	0	0	0	0	0	0	0	0	0	0	0	0	0	0	0	0	0	0
Otu0251	Proteobacteria	Pasteurellaceae	Aggregatibacter	aphrophilus	0	0	0	0	0	0.016347	0	0	0	0	0	0	0	0.0148714	0.00222988	0.0309076	0	0	0	0	0	0	0	0	0.0295034	0	0	0	0	0.00431507	0	0.0370416	1.22802	0	0	0	0	0	0	0	0	0	0	0	0.0903613
Otu0252	Firmicutes	Streptococcaceae	Streptococcus	Streptococcus_unclassified	0	0	0.00696056	0	0	0	0.0465983	0	0	0	0.00739827	0	0	0	0.00435408	0.103962	0	0.0464828	0	0	0	0	0	0	0.0196689	0.00834052	0.0237643	0	0.0180708	0.0157349	0	0	0	0	0	0	0	0	0	0	0.0482451	0	0	0	0.00344608
Otu0253	Firmicutes	Streptococcaceae	Streptococcus	Streptococcus_unclassified	0	0	0	0	0	0	0	0	0	0	0	0	0	0	0	0	0	0	0	0	0	0	0	0	0	0	0.00198035	0.00559441	0	0.000541054	0	0	0	0	0	0	0	0	0.768049	0	0	0	0.0299424	0	0.0569994
Otu0254	Firmicutes	Veillonellaceae	Veillonella	Veillonella_unclassified	0	0	0	0	0	0	0.361137	0	0	0	0	0	0	0.00743568	0.0263266	0.00561956	0	0	0	0	0	0	0.0577701	0	0	0	0	0	0.00803148	0.00510151	0	0	0	0	0	0	0.228278	0	0	0	0	0	0	0	0.0163056
Otu0255	Fusobacteria	Fusobacteriaceae	Fusobacterium	nucleatum_subsp._vincentii	0	0	0	0.0628876	0	0	0	0	0	0	0	0	0	0	0.00449197	0	0	0	0	0	0	0	0	0	0	0	0	0	0	0	0	0	0	0	0	0	0	0	0	0	0	0	0	1.02365	0.0731178
Otu0256	Firmicutes	Veillonellaceae	Veillonella	sp._oral_taxon_780	0	0.0247158	0.00928074	0	0	0	0.0815471	0	0	0	0.0221948	0	0	0	0.00983846	0	0	0	0	0	0.401146	0	0	0.010651	0	0	0.0316857	0.0317016	0	0.0339417	0	0	0	0	0	0	0.0570695	0	0	0	0	0	0.037428	0	0.00674982
Otu0257	Firmicutes	Peptoniphilaceae	Parvimonas	Parvimonas_unclassified	0	0	0.0208817	0	0	0.10898	0	0.0433578	0	0	0	0	0	0	0.0123728	0	0	0	0	0	0	0	0	0	0	0	0	0	0	0	0	0	0	0	0	0.867761	0	0	0	0	0.0603064	0	0.0823415	0	0.072172
Otu0258	Bacteroidetes	Flavobacteriaceae	Bergeyella	sp._oral_taxon_931	0	0.0564932	0	0	0	0	0	0.00240877	0	0	0	0	0	0	0.00420728	0	0	0	0	0	0	0	0	0.204499	0	0.00834052	0	0	0	0.0152028	0	0	0	0	0	0	0	0	0	0	0	0	0	0	0
Otu0259	Proteobacteria	Pasteurellaceae	Haemophilus	sputorum	0	0.00353082	0	0	0	0.032694	0	0	0	0	0	0	0.00190964	0	0.00272389	0	0	0.0116207	0	0.0129601	0	0	0	0	0.26553	0	0	0.00932401	0.00401574	0.0216751	0	0	0	0	0	0	0	0	0	0	0	0	0	0	0
Otu0260	Firmicutes	Veillonellaceae	Veillonellaceae_[G-1]	Veillonellaceae_[G-1]_unclassified	0	0	0	0	0	0	0	0	0	0	0	0	0.217699	0	0.0155499	0	0	0	0	0	0	0	0	0	0	0	0	0	0	0	0	0	0	0	0	0	0	0	0	0	0	0	0	0	0
Otu0261	Firmicutes	Peptococcaceae	Peptococcus	Peptococcus_unclassified	0	0	0	0	0	0.310593	0.019416	0.0072263	0	0	0	0	0	0	0.0240882	0	0	0.0213046	0	0	0	0	0	0	0	0	0	0	0.0602361	0.00582434	0	0	0	0	0	0	0	0.0103691	0	0	0	0	0	0	0.000740653
Otu0262	Proteobacteria	Pasteurellaceae	Haemophilus	Haemophilus_unclassified	0	0	0.0139211	0	0	0	0	0.0505841	0	0	0.00739827	0	0	0	0.00513597	0	0	0	0	0	0	0	0	0	0	0	0.0237643	0.00559441	0.0100394	0.00281414	0	0	0	0	0	0	0	0.497719	0	0	0.0361838	0	0	0	0.0381359
Otu0263	Bacteroidetes	Prevotellaceae	Prevotella	veroralis	0	0	0	0	0	0	0	0	0	0.0146542	0	0	0	0	0.00104673	0	0	0	0	0	0	0	0	0	0	0	0	0	0	0	0	0	0	0	0.215908	0	0	0	0	0.520249	0	0	0	0	0.0525826
Otu0264	Bacteroidetes	Flavobacteriaceae	Capnocytophaga	Capnocytophaga_unclassified	0	0.0176541	0	0	0	0.027245	0.0232992	0	0	0	0	0.00354233	0.00190964	0	0.00526073	0	0	0	0	0	0	0.531182	0	0	0	0	0	0.0111888	0.0140551	0.0397447	0	0	0	0	0.241817	0	0.256813	0	0	0	0	0	0	0	0.0356164
Otu0265	Firmicutes	Peptostreptococcaceae_[XI]	Peptostreptococcaceae_[XI][G-1]	[Eubacterium]_sulci	0	0	0.00232019	0	0.00686169	0	0.100963	0	0	0	0	0	0	0	0.00786749	0.025288	0	0	0	0	0.0573066	0	0	0	0	0	0	0	0.104409	0.0133574	0	0	0	0	0	0	0	0	0	0	0.0361838	0	0	0	0.00258456
Otu0266	Actinobacteria	Actinomycetaceae	Actinomyces	Actinomyces_unclassified	0	0	0	0	0	0	0	0	0	0	0	0	0.0133675	0.133842	0.010515	0	0	0	0	0	0	0	0	0	0	0	0	0	0	0	0	0.135819	0.379018	0	0	0	0	0	0	0	0	0	0	0.0588305	0.0409762
Otu0267	Fusobacteria	Leptotrichiaceae	Leptotrichiaceae_unclassified	Leptotrichiaceae_unclassified	0	0	0	0	0	0	0	0	0	0	0	0	0	0	0	0	0	0	0	0	0	0	0	0	0	0	0	0	0	0	0	0	0	0.0652316	0	0	0.0428021	0	0	0.0306029	0	0	0.0149712	0	0.010972
Otu0268	Fusobacteria	Leptotrichiaceae	Leptotrichia	Leptotrichia_unclassified	0	0	0	0	0	0	0	0.0481754	0	0	0	0	0	0	0.0034411	0.0168587	0.00236167	0	0	0.0259202	0	0.727917	0	0	0	0	0	0	0.00602361	0.0556486	0	0	0	0	0	0	0	0	0	0	0	0	0.0823415	0	0.00588154
Otu0269	Proteobacteria	Rhizobiales_unclassified	Rhizobiales_unclassified	Rhizobiales_unclassified	0	0	0	0	0	0	0	0	0	0	0	0	0	0	0	0	0	0	0	0	0	0	0	0	0	0	0	0	0	0	0	0	0	0	0	0	0	0	0	0	0	0	0	0	0
Otu0270	Firmicutes	Veillonellaceae	Dialister	invisus	0	0	0	0	0	0	0	0	0	0	0	0	0	0.0793139	0.00566528	0	0	0	0	0	0	0	0	0	0	0	0	0	0	0	0	0.0740832	0	0	0	0	0	0	0	0	0	0	0	0.658901	0.052356
Otu0271	Bacteroidetes	Prevotellaceae	Prevotella	sp._oral_taxon_475	0	0	0	0	0	0	0	0	0	0	0	0	0	0	0	0	0	0	0	0	0	0	0	0	0	0	0	0	0	0	0	0.864304	0	0	0	0.320694	0	0	0	0	0	0	0	0	0.0846427
Otu0272	Bacteroidetes	Prevotellaceae	Alloprevotella	sp._oral_taxon_473	0	0	0.0232019	0	0	0	0	0	0	0	0	0	0	0	0.00165728	0.00842933	0	0	0	0	0	0	0	0	0	0	0	0.0820513	0	0.0064629	0	0	0	0	0	0	0	0	0	0	0	0	0	0	0
Otu0273	Fusobacteria	Fusobacteriaceae	Fusobacterium	Fusobacterium_unclassified	0	0	0	0	0	0	0	0	0	0	0	0.162947	0	0	0.0116391	0.00280978	0	0	0	0	0	0	0	0	0	0.100086	0	0	0	0.00734971	0	0	0.181928	0	0	0	0	0	0	0	0	0	0	0	0.0129949
Otu0274	Bacteroidetes	Prevotellaceae	Prevotella	Prevotella_unclassified	0	0	0	0	0	0	0.0388319	0.0216789	0	0	0.00739827	0	0	0	0.00485065	0	0	0	0	0	0	0	0	0	0	0.0139009	0	0	0.100394	0.00816389	0	0	0	0	0	0	0	0	0	0	0	0	0.0299424	0	0.00213874
Otu0275	Firmicutes	Streptococcaceae	Streptococcus	Streptococcus_unclassified	0	0	0	0	0	0	0	0	0	0	0	0	0	0.210678	0.0150484	0	0	0	0	0	0	0	0	0	0	0	0	0	0	0	0	0	0	0	0	0	0	0	0	0	0	0	0	0.105895	0.00756392
Otu0276	Bacteroidetes	Porphyromonadaceae	Tannerella	forsythia	0	0	0	0	0	0	0	0	0	0	0	0	0	0	0	0	0	0	0	0.111457	0	0	0	0	0	0	0	0	0	0.00796119	0	0	0	0	0	0	0	0	0	0	0	0	0	0	0
Otu0277	Firmicutes	Peptoniphilaceae	Parvimonas	Parvimonas_unclassified	0	0	0	0	0	0	0	0	0	0	0	0	0	0	0	0	0	0	0	0	0	0	0	0	0	0.00834052	0	0.132401	0	0.010053	0	0	0	0	0	0	0	0	0	0	0	0	0	0	0
Otu0278	Firmicutes	Clostridiales_unclassified	Clostridiales_unclassified	Clostridiales_unclassified	0.403818	0	0	0	0	0	0	0	0	0	0	0.00708466	0	0	0.0293502	0	0.0188933	0	0	0.0492483	0	0	0	0	0	0	0	0	0.00602361	0.00529752	0.324989	0	0	0	0	0	0	0	0	0	0	0	0	0	0.0232135
Otu0279	Bacteroidetes	Prevotellaceae	Alloprevotella	Alloprevotella_unclassified	0	0	0	0	0	0	0	0.0216789	0	0.0146542	0	0	0	0	0.00259522	0	0	0	0	0	0	0	0	0	0.183576	0.0417026	0	0	0	0.0160914	0	0	0	0	0	0	0	0	0	0.0408038	0	0	0	0	0.00291456
Otu0280	Bacteroidetes	Prevotellaceae	Prevotella	sp._oral_taxon_305	0	0	0	0	0	0	0.205809	0	0	0	0	0	0	0	0.0147007	0.103962	0	0	0	0	0	0	0	0	0	0	0	0	0	0.00742584	0	0	0	0	0	0	0	0	0	0	0	0	0	0	0
Otu0281	Firmicutes	Staphylococcaceae	Staphylococcus	aureus	0	0	0	0	0	0	0	0	0	0	0.00493218	0	0	0	0.000352299	0	0	0.0135575	0	0	0	0	0	0	0.147517	0	0	0	0	0.0115053	0	0	0	0	0	0.0188644	0	0	0	0	0.217103	0	0	0	0.0168548
Otu0282	Actinobacteria	Actinomycetaceae	Actinomyces	lingnae_[NVP]	0	0	0	0	0.00686169	0	0.0737807	0.0602192	0	0	0.0197287	0	0	0	0.0114707	0	0	0	0.00861698	0	0.0573066	0.0196734	0.0192567	0.0042604	0	0.00278017	0	0	0.0100394	0.00870954	0.0263505	0	0	0.0782779	0	0	0	0	0	0	0	0	0	0	0.00747345
Otu0283	Firmicutes	Streptococcaceae	Streptococcus	Streptococcus_unclassified	0	0	0	0	0	0	0	0	0	0	0	0	0	0.0966639	0.00690456	0	0	0	0.017234	0	0.0191022	0	0	0	0	0	0	0	0	0.00259544	0	0	0	0	0	0	0	0	0	0	0	0	0	0.0588305	0.00420218
Otu0284	Fusobacteria	Leptotrichiaceae	Leptotrichia	sp._oral_taxon_392	0	0	0	0	0	0	0	0	0	0	0	0	0	0	0	0	0	0	0	0	0	0	0	0	0	0	0	0	0	0	0	0	0	0	0.68227	0	0	0	0	0	0	0	0	0	0.0487335
Otu0285	Proteobacteria	Pasteurellaceae	Haemophilus	sp._oral_taxon_036	0	0	0	0	0	0	0	0	0	0	0	0	0	0	0	0	0	0.0367989	0	0	0	0	0	0	0.150795	0	0	0	0.0180708	0.0146903	0	0	0	0	0	0	0	0	0	0	0	0	0	0	0
Otu0286	Bacteroidetes	Prevotellaceae	Alloprevotella	sp._oral_taxon_473	0	0	0.00696056	0	0.059468	0	0	0	0	0	0.00739827	0	0	0	0.00527334	0	0.00236167	0.00387357	0	0	0	0	0	0	0	0	0.0158428	0.0634033	0	0.00610581	0	0	0	0	0	0	0	0	0	0	0	0	0	0	0
Otu0287	Bacteroidetes	Prevotellaceae	Alloprevotella	sp._oral_taxon_914	0	0	0	0	0	0	0	0	0	0	0	0	0	0	0	0.0533858	0	0	0	0	0	0	0	0	0	0	0	0.108159	0	0.0115389	0	0	0	0	0	0	0	0	0	0	0	0	0	0	0
Otu0288	Firmicutes	Streptococcaceae	Streptococcus	Streptococcus_unclassified	0	0	0.00696056	0	0	0	0	0	0	0	0	0	0	0	0.000497183	0	0	0	0.0344679	0.158113	0	0	0	0	0	0	0	0	0	0.0137558	0	0	0	0	0	0	0	0	0	0	0	0	0	0	0
Otu0289	Firmicutes	Streptococcaceae	Streptococcus	Streptococcus_unclassified	0	0	0	0	0	0	0	0	0	0	0	0	0	0	0	0	0	0	0	0	0	0	0.0192567	0	0.232749	0	0	0	0.00602361	0.0184306	0	0	0	0	0	0	0	0	0	0	0	0	0	0	0
Otu0290	Spirochaetes	Spirochaetaceae	Treponema	socranskii	0	0	0	0	0	0	0	0	0	0.0122118	0.108508	0	0	0.0594855	0.0128718	0	0	0	0	0	0	0	0	0	0	0	0	0	0	0	0	0	0	0	0	0	0	0	0	0	0	0	0	0.0235322	0.00168087
Otu0291	Firmicutes	Lachnospiraceae_[XIV]	Catonella	morbi	0	0	0	0	0	0	0	0	0	0	0	0	0.141313	0	0.0100938	0	0	0	0	0	0	0	0	0	0	0	0	0	0	0	0	0	0	0	0	0	0	0	0	0	0	0	0	0	0
Otu0292	Bacteria_unclassified	Bacteria_unclassified	Bacteria_unclassified	Bacteria_unclassified	0	0	0	0	0	0	0	0	0	0	0	0	0	0	0	0	0	0	0	0	0	0	0	0	0	0.202953	0	0	0	0.0144966	0	0	0	0	0	0	0	0	0	0	0	0	0	0	0
Otu0293	Proteobacteria	Pasteurellaceae	Haemophilus	Haemophilus_unclassified	0	0	0	0	0	0	0	0	0	0	0.0320592	0	0.00763854	0	0.00283555	0	0	0	0	0	0	0	0	0	0	0.097306	0	0	0	0.00695043	0	0	0	0	0	0	0	0	0	0	0.168858	0	0	0	0.0120613
Otu0294	Bacteroidetes	Prevotellaceae	Prevotella	aurantiaca	0	0	0	0	0	0	0	0	0	0	0	0	0	0	0	0	0	0	0	0	0	0	0	0	0.104901	0	0	0	0	0.00749292	0	0	0	0	0	0	0	0	0	0	0	0	0.037428	0	0.00267343
Otu0295	Proteobacteria	Neisseriaceae	Simonsiella	muelleri	0	0	0	0	0	0	0	0	0	0	0	0	0	0	0	0	0	0	0	0	0	0.0393468	0	0	0.0458941	0.0194612	0	0	0	0.00747873	0	0	0	0	0	0	0	0	0	0	0	0	0	0	0
Otu0296	Spirochaetes	Spirochaetaceae	Treponema	maltophilum	0	0	0	0	0	0.081735	0	0	0	0	0	0	0	0	0.00583821	0	0	0	0	0	0	0	0	0	0	0	0	0	0	0	0	0	0	0	0	1.0564	0	0	0	0	0	0	0	0	0.0754575
Otu0297	Proteobacteria	Neisseriaceae	Simonsiella	muelleri	0	0	0	0	0	0	0	0	0	0	0	0	0	0	0	0	0	0	0	0	0	0	0	0	0	0	0.116841	0	0	0.00834578	0	0	0	0	0	0	0	0	0	0	0	0	0	0	0
Otu0298	Firmicutes	Gemellaceae	Gemella	bergeri	0	0	0.162413	0	0	0	0	0	0	0	0	0	0	0	0.0116009	0	0	0	0	0	0	0	0	0	0	0	0	0	0	0	0	0	0	0	0	0	0	0	0	0	0	0	0	0	0
Otu0299	Spirochaetes	Spirochaetaceae	Treponema	socranskii	0	0	0	0	0	0	0	0	0	0	0	0	0	0.0842711	0.00601936	0	0	0	0	0	0	0	0	0	0	0	0	0	0	0	0	0	0	0	0	0	0	0	0	0	0	0	0	0.423579	0.0302557
Otu0300	Firmicutes	Lachnospiraceae_[XIV]	Lachnoanaerobaculum	orale	0	0	0	0	0	0.016347	0	0.0072263	0	0	0	0	0	0	0.00168381	0.025288	0	0	0	0	0	0	0	0	0.180298	0	0	0	0	0.0146847	0	0	0	0	0	0	0	0	0	0	0	0	0	0	0
Otu0301	Firmicutes	Streptococcaceae	Streptococcus	Streptococcus_unclassified	0	0	0	0	0	0	0	0	0	0	0	0	0	0	0	0	0	0	0	0	0	0	0	0	0	0	0	0	0	0	0.0263505	0.0864304	0	0	0	0	0.0570695	0	0	0	0.385961	0	0	0	0.0397008
Otu0302	Bacteroidetes	Prevotellaceae	Alloprevotella	sp._oral_taxon_914	0	0	0	0	0	0.141674	0	0.0361315	0	0	0.00739827	0	0	0	0.0132288	0	0.00944666	0	0.0603188	0	0	0	0	0	0.0327815	0.00834052	0	0	0	0.00792054	0	0	0	0	0	0	0	0	0	0	0	0	0	0	0
Otu0303	Firmicutes	Gemellaceae	Gemella	morbillorum	0	0	0	0	0	0	0	0	0	0	0	0	0	0	0	0	0	0	0	0	0	0	0	0	0	0	0	0.0130536	0	0.000932401	0	0	0	0	0	1.01868	0	0	0	0	0	0	0	0	0.0727626
Otu0304	Bacteroidetes	Prevotellaceae	Prevotella	maculosa	0	0	0	0	0	0	0	0	0	0	0	0	0	0	0	0	0	0	0	0	0	0	0	0	0	0.0556034	0	0	0	0.00397167	0	0	0	0	0	0	0	0	0	0	0	0	0	0	0
Otu0305	Bacteroidetes	Porphyromonadaceae	Porphyromonas	Porphyromonas_unclassified	0	0	0	0	0	0	0	0	0	0	0.0493218	0	0	0	0.00352299	0.0477662	0	0	0	0	0	0	0	0	0	0	0.033666	0.00559441	0.00803148	0.00678987	0	0	0	0	0	0	0	0	0	0	0	0	0	0	0
Otu0306	Proteobacteria	Pasteurellaceae	Haemophilus	Haemophilus_unclassified	0	0	0	0	0	0.158021	0	0	0	0	0	0	0	0	0.0112872	0	0	0	0	0	0	0	0	0	0	0	0	0.0410256	0	0.0029304	0	0	0	0	0	0.188644	0	0	0	0	0	0	0	0	0.0134745
Otu0307	Bacteroidetes	Prevotellaceae	Prevotella	saccharolytica	0	0	0	0	0	0	0	0	0	0	0.00739827	0	0.0534698	0	0.00434772	0	0	0	0	0	0	0	0	0	0	0	0	0	0	0	0	0	0	0	0	0	0	0	0	0	0	0.0187441	0	0	0.00133887
Otu0308	Firmicutes	Carnobacteriaceae	Granulicatella	adiacens	0	0	0.0139211	0.0260225	0	0	0.0116496	0	0	0	0.00986436	0	0	0	0.00438982	0.0112391	0	0	0.0775528	0.00777605	0	0.0786937	0.0770268	0	0	0	0	0	0.00602361	0.0184509	0	0	0	0.0652316	0	0	0	0	0	0	0	0	0	0	0.0046594
Otu0309	Proteobacteria	Pasteurellaceae	Aggregatibacter	sp._oral_taxon_513	0	0	0	0	0	0.021796	0	0	0	0	0.0147965	0	0.0534698	0	0.00643302	0.0421467	0	0	0	0	0	0	0	0	0	0	0	0	0	0.00301048	0	0	0	0	0	0	0	0	0	0	0	0	0	0	0
Otu0310	Bacteroidetes	Porphyromonadaceae	Porphyromonas	Porphyromonas_unclassified	0	0	0	0	0	0	0	0	0	0.0976944	0	0	0	0.0247856	0.00874857	0	0	0	0	0	0	0	0	0	0.00983445	0	0	0	0	0.000702461	0	0	0	0	0	0	0	0	0	0	0	0	0	0.0941287	0.00672348
Otu0311	Firmicutes	Streptococcaceae	Streptococcus	Streptococcus_unclassified	0	0	0	0	0	0	0	0	0	0	0	0	0	0	0	0	0	0	0.0258509	0	0	0	0	0.00639059	0	0	0	0	0	0.00230297	0	0.0493888	0	0	0	0	0	0	0	0	0	0	0	0	0.00352777
Otu0312	Bacteroidetes	Prevotellaceae	Prevotella	micans	0	0	0	0	0	0	0	0	0	0	0	0	0	0	0	0	0	0	0	0	0	0	0	0	0	0.111207	0	0.00559441	0	0.00834295	0	0	0	0	0	0.0565931	0	0	0	0	0	0	0	0	0.00404236
Otu0313	Proteobacteria	Neisseriaceae	Neisseriaceae_unclassified	Neisseriaceae_unclassified	0	0	0	0	0	0.207062	0	0	0	0	0	0	0	0	0.0147901	0	0	0	0	0	0	0	0	0	0	0	0	0	0	0	0	0	0	0	0	0.396152	0	0	0	0	0	0	0	0	0.0282965
Otu0314	Firmicutes	Carnobacteriaceae	Granulicatella	elegans	0	0.0353082	0.00696056	0	0	0	0	0	0	0	0	0	0	0	0.0030192	0	0	0	0	0.0207361	0	0	0	0	0	0	0	0.00559441	0	0.00188075	0	0	0	0	0.0345453	0	0.114139	0	0	0.0306029	0	0	0.0898271	0	0.0192224
Otu0315	Proteobacteria	Neisseriaceae	Eikenella	corrodens	0	0	0	0	0	0	0	0	0	0	0	0.0779313	0	0	0.00556652	0	0	0	0	0	0	0	0	0	0	0	0	0.0503497	0	0.0035964	0	0	0	0	0	0	0	0	0	0	0	0	0	0	0
Otu0316	Fusobacteria	Leptotrichiaceae	Leptotrichia	wadei	0	0	0	0	0	0	0	0	0	0	0	0	0	0	0	0.0224782	0	0	0.00861698	0	0	0	0	0	0	0	0	0	0	0.00222109	0	0	0	0	0	0	0	0	0	0	0	0	0	0	0
Otu0317	Fusobacteria	Leptotrichiaceae	Leptotrichia	Leptotrichia_unclassified	0	0	0	0	0	0	0.0815471	0	0	0	0	0	0	0	0.00582479	0	0	0	0	0	0	0	0	0	0	0	0	0	0	0	0	0	0	0	0	0	0.485091	0	0	0	0	0	0	0	0.0346493
Otu0318	Fusobacteria	Leptotrichiaceae	Leptotrichia	sp._oral_taxon_219	0	0	0	0	0	0.261552	0	0	0	0	0	0	0.00763854	0	0.0192279	0	0	0	0	0	0	0	0	0	0	0	0	0	0	0	0	0	0	0	0	0	0	0	0	0	0	0	0	0	0
Otu0319	Spirochaetes	Spirochaetaceae	Treponema	maltophilum	0	0	0	0	0	0	0	0	0	0	0	0	0	0	0	0	0	0	0	0	0	0	0	0	0	0	0	0	0	0	0	0	0	0	0	0	0	0	0	0	0	0	0	0	0
Otu0320	Bacteroidetes	Flavobacteriaceae	Bergeyella	Bergeyella_unclassified	0	0	0	0	0	0	0	0	0	0	0	0	0	0	0	0	0	0	0	0.0155521	0	0	0	0	0	0.136228	0	0	0	0.0108415	0	0	0	0	0	0	0	0	0	0	0	0	0	0	0
Otu0321	Firmicutes	Streptococcaceae	Streptococcus	Streptococcus_unclassified	0	0	0	0	0	0	0	0.0409491	0.00809274	0	0	0	0	0	0.00350299	0	0	0.0542299	0	0	0	0	0	0	0	0	0	0	0	0.00387357	0	0	0	0	0	0	0	0	0	0	0	0	0	0	0
Otu0322	Actinobacteria	Actinomycetaceae	Actinomyces	Actinomyces_unclassified	0	0	0.00232019	0	0.059468	0	0	0	0	0.00732708	0	0	0	0	0.0049368	0.00280978	0	0	0	0	0.0382044	0	0	0	0	0	0	0.00559441	0	0.00332918	0	0	0	0.0260926	0.0431816	0.0565931	0	0	0	0.0510048	0	0	0	0	0.0126337
Otu0323	Proteobacteria	Pasteurellaceae	Haemophilus	Haemophilus_unclassified	0.385463	0	0	0	0	0	0.0388319	0	0.0202319	0	0	0	0	0	0.0317519	0	0	0	0	0	0.0573066	0	0	0	0	0	0	0	0	0.00409333	0.0702679	0	0	0	0	0	0	0	0	0	0	0	0	0	0.00501914
Otu0324	Bacteroidetes	Prevotellaceae	Prevotella	scopos	0	0	0.00928074	0	0	0	0.0698975	0.0168614	0	0	0.00493218	0	0	0	0.00721227	0	0	0.00774713	0	0	0	0	0	0	0	0	0	0	0	0.000553367	0	0	0	0	0	0	0	0	0	0	0.19298	0	0	0	0.0137843
Otu0325	Bacteroidetes	Porphyromonadaceae	Tannerella	sp._oral_taxon_286	0	0	0	0	0	0	0	0.00240877	0.0202319	0	0	0	0	0	0.00161719	0	0	0	0	0	0	0	0	0	0	0.0583836	0	0	0	0.00417026	0	0	0	0	0	0	0	0	0	0	0	0	0.0973127	0	0.00695091
Otu0326	Actinobacteria	Actinomycetaceae	Actinomyces	georgiae	0	0	0	0	0	0	0	0	0	0	0.00739827	0	0.0897529	0	0.00693937	0	0	0	0	0	0	0	0	0	0	0	0	0	0	0	0	0	0	0	0	0	0	0	0	0	0	0	0	0	0
Otu0327	Firmicutes	Staphylococcaceae	Staphylococcus	caprae	0.917768	0	0	0	0	0	0	0	0	0	0	0	0	0	0.0655549	0	0	0	0	0	0	0	0	0	0	0	0	0	0	0	0	0	0	0	0	0	0	0	0	0	0	0	0	0	0
Otu0328	Bacteroidetes	Flavobacteriaceae	Capnocytophaga	granulosa	0	0	0	0	0	0	0	0	0	0	0	0	0	0	0	0	0	0	0	0	0	0	0	0	0	0	0	0	0	0	0.0878349	0	0	0.482714	0	0	0	0	0	0	0	0.0281162	0	0	0.0427618
Otu0329	Firmicutes	Peptostreptococcaceae_[XI]	Filifactor	alocis	0	0	0	0	0	0	0	0	0	0	0	0	0	0	0	0.0309076	0	0	0	0	0	0	0	0	0	0	0	0.0652681	0	0.00686969	0	0	0	0	0	0	0	0	0	0	0	0	0	0	0
Otu0330	Firmicutes	Streptococcaceae	Streptococcus	Streptococcus_unclassified	0	0	0	0	0	0	0	0	0	0	0.00739827	0	0	0	0.000528448	0	0	0	0	0	0	0	0	0	0	0	0	0	0	0	0	0	0	0	0.0863632	0	0	0	0	0	0.217103	0	0	0.141193	0.0317614
Otu0331	Bacteroidetes	Prevotellaceae	Alloprevotella	sp._oral_taxon_308	0	0	0	0	0	0	0	0	0	0.00732708	0	0	0	0.111535	0.00849016	0	0	0	0	0	0	0	0	0	0	0	0	0	0	0	0	0	0	0	0	0	0	0	0	0	0	0	0	0	0
Otu0332	Fusobacteria	Leptotrichiaceae	Leptotrichia	Leptotrichia_unclassified	0	0	0	0	0	0	0	0	0	0	0	0	0	0	0	0.0561956	0	0	0	0	0	0	0	0	0	0	0	0	0	0.00401397	0	0	0	0	0	0	0	0	0	0	0	0	0	0	0
Otu0333	Firmicutes	Lachnospiraceae_[XIV]	Lachnospiraceae_[G-3]	sp._oral_taxon_100	0	0	0	0	0	0	0	0	0	0	0	0	0	0	0	0	0	0	0	0	0	0	0	0	0.0721193	0.0139009	0	0	0	0.0061443	0	0	0	0	0	0	0	0	0	0	0	0	0.149712	0	0.0106937
Otu0334	Fusobacteria	Fusobacteriaceae	Fusobacterium	nucleatum_subsp._vincentii	0	0	0	0.0173483	0	0	0	0	0	0	0.0838471	0	0	0	0.00722824	0	0	0	0	0.00777605	0	0	0	0	0	0	0	0	0	0.000555432	0	0	0	0	0	0	0	0	0	0	0	0	0	0	0
Otu0335	Fusobacteria	Leptotrichiaceae	Leptotrichia	Leptotrichia_unclassified	0	0	0	0	0	0	0	0	0	0	0	0	0	0	0	0	0	0	0.0430849	0	0	0	0	0	0	0.0305819	0	0	0	0.00526191	0	0	0	0	0	0	0	0	0	0	0	0	0	0	0
Otu0336	Bacteria_unclassified	Bacteria_unclassified	Bacteria_unclassified	Bacteria_unclassified	0	0	0	0	0	0	0	0	0	0	0	0	0	0	0	0	0	0.0852185	0	0	0	0	0	0	0	0	0	0	0	0.00608703	0	0	0	0	0	0	0	0	0	0	0	0	0	0	0
Otu0337	Proteobacteria	Pasteurellaceae	Aggregatibacter	Aggregatibacter_unclassified	0	0	0	0	0	0	0	0	0	0	0	0.0141693	0	0	0.00101209	0	0	0	0	0	0	0	0.134797	0	0.0622849	0	0	0	0	0.0140773	0	0	0	0	0	0	0	0	0	0	0	0	0	0	0
Otu0338	Fusobacteria	Fusobacteriaceae	Fusobacterium	sp._oral_taxon_203	0	0	0	0	0	0	0	0	0	0	0	0	0	0.00743568	0.00053112	0	0	0	0	0	0	0	0	0	0	0	0	0	0	0	0	0	0	0	0	0	0	0	0	0	0	0	0.0449135	0.0470644	0.00656985
Otu0339	Spirochaetes	Spirochaetaceae	Treponema	Treponema_unclassified	0	0	0	0	0	0	0	0.0144526	0	0	0	0	0	0	0.00103233	0	0	0	0	0	0	0	0	0	0.0917882	0	0	0	0	0.0065563	0	0	0	0	0	0	0	0	0	0	0	0	0	0	0
Otu0340	Firmicutes	Streptococcaceae	Streptococcus	Streptococcus_unclassified	0.0183554	0	0	0	0	0	0	0	0	0	0	0.00708466	0	0	0.00181714	0	0	0.0135575	0	0	0.0573066	0	0.0577701	0	0	0	0	0	0	0.00918815	0.0527009	0	0	0	0	0	0	0	0	0	0	0.0656045	0	0	0.00845039
Otu0341	Firmicutes	Streptococcaceae	Streptococcus	dentisani	0	0	0	0	0	0	0	0	0	0	0	0.0247963	0	0	0.00177117	0	0.0188933	0	0	0	0	0	0	0	0.0295034	0	0	0	0	0.00345691	0	0	0	0	0	0	0	0	0	0	0	0.168697	0	0	0.0120498
Otu0342	Firmicutes	Veillonellaceae	Selenomonas	Selenomonas_unclassified	0	0	0	0	0	0	0	0	0	0.0219812	0	0	0.0133675	0	0.00252491	0	0	0	0	0	0	0	0	0	0	0	0	0	0	0	0	0	0	0	0	0	0	0	0	0.132612	0	0	0	0	0.00947232
Otu0343	Firmicutes	Streptococcaceae	Streptococcus	constellatus	0	0	0	0	0	0	0	0	0	0.0635014	0	0	0	0	0.00453581	0	0	0	0	0	0	0	0	0	0	0	0	0	0	0	0	0.160514	0	0	0	0	0	0	0	0	0	0	0	0	0.0114653
Otu0344	Firmicutes	Streptococcaceae	Streptococcus	Streptococcus_unclassified	0	0	0	0	0	0	0	0	0	0	0	0	0	0	0	0	0	0	0	0	0	0	0	0	0	0	0	0	0	0	0	0	0	0	0	0	0	0	0	0	0	0	0	0	0
Otu0345	Fusobacteria	Leptotrichiaceae	Sneathia	Sneathia_unclassified	0	0	0	0	0	0	0	0	0	0	0	0	0	0	0	0	0	0	0	0	0	0	0.192567	0	0	0	0	0.018648	0	0.0150868	0	0	0	0	0	0	0	0	0	0	0	0	0	0	0
Otu0346	Firmicutes	Streptococcaceae	Streptococcus	Streptococcus_unclassified	0	0	0	0	0	0	0.135912	0	0	0	0	0	0	0	0.00970798	0	0	0	0	0	0	0	0	0	0	0	0	0	0	0	0	0	0	0	0	0	0.0428021	0	0	0	0	0	0	0	0.00305729
Otu0347	Firmicutes	Veillonellaceae	Selenomonas	Selenomonas_unclassified	0	0	0	0	0	0	0	0	0	0	0	0	0.0725662	0	0.0051833	0	0	0	0	0	0	0	0	0	0	0	0	0	0	0	0	0	0	0	0	0	0	0	0	0	0	0	0	0	0
Otu0348	Proteobacteria	Neisseriaceae	Neisseria	oralis	0.0183554	0	0	0	0	0	0	0	0	0	0.00986436	0.00354233	0	0	0.00226872	0	0	0	0	0	0	0	0	0	0	0	0	0.0223776	0.0140551	0.00260234	0.0263505	0	0	0	0	0	0	0	0	0	0	0	0	0	0.00188218
Otu0349	Proteobacteria	Moraxellaceae	Moraxellaceae_unclassified	Moraxellaceae_unclassified	0	0	0	0	0	0	0	0	0	0	0	0	0	0	0	0	0	0	0	0	0	0	0	0	0.0262252	0	0	0	0	0.00187323	0	0	0	0	0	0	0	0	0	0	0	0	0	0	0
Otu0350	Firmicutes	Streptococcaceae	Streptococcus	Streptococcus_unclassified	0	0	0.0116009	0	0	0	0	0	0	0	0	0	0	0	0.000828638	0	0.0236167	0	0	0	0	0	0	0	0	0.0611638	0	0	0	0.00605575	0	0	0	0	0	0	0	0	0	0	0	0	0	0	0
Otu0351	Bacteroidetes	Prevotellaceae	Prevotella	nigrescens	0	0	0	0	0	0	0	0	0	0	0	0	0	0	0	0	0	0	0	0	0	0	0	0	0	0	0	0	0	0	0	0.0370416	0	0	0	0	0	0	0	0	0	0	0	0	0.00264583
Otu0352	Proteobacteria	Pasteurellaceae	Haemophilus	sp._oral_taxon_036	0	0	0	0	0	0	0	0	0	0	0	0	0	0	0	0.00280978	0	0	0.0861698	0	0	0	0	0	0	0.0444827	0	0	0.0200787	0.0109672	0	0	0	0	0	0	0	0	0	0	0	0	0	0	0
Otu0353	Actinobacteria	Corynebacteriaceae	Corynebacterium	matruchotii	0	0	0	0	0	0	0	0	0	0	0	0	0	0	0	0	0	0	0	0	0	0	0	0	0	0	0	0	0	0	0	0	0	0.169602	0	0	0	0	0	0	0	0	0	0	0.0121144
Otu0354	Bacteroidetes	Porphyromonadaceae	Porphyromonas	catoniae	0	0	0	0	0	0	0	0	0	0	0	0	0	0	0	0	0	0	0	0	0	0	0	0	0	0	0	0	0	0	0	0	0	0	0.302271	0	0	0	0	0	0	0	0	0	0.0215908
Otu0355	Actinobacteria	Corynebacteriaceae	Corynebacterium	durum	0	0	0	0	0	0	0.0427151	0	0	0	0	0.00354233	0	0.0272642	0.00525154	0	0.00472333	0	0	0	0	0	0.0962835	0	0	0.00834052	0	0	0.00200787	0.00795394	0	0	0	0	0.00863632	0	0	0	0	0.010201	0	0	0	0	0.00134552
Otu0356	Firmicutes	Lachnospiraceae_[XIV]	Oribacterium	sp._oral_taxon_078	0	0	0	0	0	0	0	0	0	0	0	0	0	0	0	0	0	0	0	0	0	0	0	0	0	0	0	0	0	0	0	0	0	0	0	0	0	0	0	0	0	0	0	0.423579	0.0302557
Otu0357	Bacteroidetes	Prevotellaceae	Alloprevotella	sp._oral_taxon_308	0	0	0	0	0	0	0	0.0120438	0	0	0	0	0	0.0148714	0.00192251	0.0702445	0	0	0	0	0	0	0	0	0	0	0	0	0	0.00501746	0	0	0	0	0	0	0	0	0	0	0	0	0	0	0
Otu0358	Proteobacteria	Campylobacteraceae	Campylobacter	gracilis	0	0	0	0.0650562	0	0	0	0	0	0	0	0.0177117	0	0	0.00591199	0	0	0	0	0	0	0	0	0	0	0	0	0	0	0	0	0	0	0	0	0	0	0	0	0	0	0	0	0	0
Otu0359	Bacteroidetes	Prevotellaceae	Prevotella	melaninogenica	0	0	0	0	0	0	0	0	0	0	0	0	0	0	0	0	0	0	0	0	0	0	0	0	0	0	0	0	0	0	0	0	0	0	0	0	0	0	0	0	0	0	0.0898271	0	0.00641622
Otu0360	Proteobacteria	Comamonadaceae	Ottowia	sp._oral_taxon_894	0	0	0	0	0	0	0	0	0	0	0	0	0	0	0	0	0	0	0	0	0	0	0	0	0	0.0444827	0	0	0	0.00317734	0	0	0	0	0	0	0	0	0	0	0	0	0	0	0
Otu0361	Fusobacteria	Fusobacteriaceae	Fusobacterium	nucleatum_subsp._vincentii	0	0	0	0	0	0	0	0	0	0	0	0.10627	0	0	0.00759071	0	0	0	0	0	0	0	0	0	0	0	0	0	0	0	0	0	0	0	0	0	0	0	0	0	0	0	0	0	0
Otu0362	Actinobacteria	Actinomycetaceae	Actinomyces	gerencseriae	0	0	0	0	0	0	0	0	0	0	0	0	0.0171867	0.0198285	0.00264394	0	0	0	0	0	0	0	0	0	0	0	0	0	0	0	0	0	0	0	0	0	0	0	0	0	0	0	0	0.21179	0.0151278
Otu0363	Bacteroidetes	Porphyromonadaceae	Tannerella	sp._oral_taxon_808	0	0	0	0	0	0	0	0	0	0	0	0	0	0	0	0	0	0	0	0	0	0	0	0	0	0	0	0	0	0	0	0	0	0	0	0	0	0	0	0	0	0	0	0	0
Otu0364	Actinobacteria	Propionibacteriaceae	Propionibacterium	acnes	0	0	0.0348028	0.00216854	0	0	0.00776639	0	0	0	0	0	0	0.00495712	0.00354963	0.00561956	0	0	0	0	0	0	0	0	0	0	0	0.0167832	0	0.0016002	0.017567	0.0246944	0	0	0	0	0	0	0	0	0	0	0	0	0.00301867
Otu0365	Proteobacteria	Pasteurellaceae	Haemophilus	Haemophilus_unclassified	0	0	0	0	0	0	0	0	0	0	0	0	0	0	0	0	0	0	0	0	0	0	0	0	0	0	0.00594106	0	0	0.000424362	0	0	0.485143	0	0	0	0	0	0	0	0	0	0	0	0.034653
Otu0366	Bacteroidetes	Porphyromonadaceae	Porphyromonas	Porphyromonas_unclassified	0	0	0	0	0	0	0	0	0	0	0	0	0	0.0520498	0.00371784	0	0	0	0	0	0	0	0	0	0	0	0	0	0	0	0	0	0	0	0	0.245237	0	0	0	0	0	0	0	0	0.0175169
Otu0367	Bacteroidetes	Prevotellaceae	Prevotella	pallens	0	0	0	0	0	0	0	0	0	0	0	0	0	0	0	0.0955325	0	0	0	0	0	0	0	0	0	0	0	0	0	0.00682375	0	0	0	0	0	0	0	0	0	0	0	0	0	0	0
Otu0368	Proteobacteria	Moraxellaceae	Moraxella	catarrhalis	0	0.0141233	0	0	0	0	0	0	0	0	0	0	0	0	0.00100881	0	0	0	0	0	0	0	0	0	0	0	0.0594106	0	0	0.00424362	0	0	0	0	0	0	0	0	0	0	0	0	0	0	0
Otu0369	Bacteroidetes	Prevotellaceae	Prevotella	sp._oral_taxon_315	0	0	0	0	0	0	0	0	0	0	0	0	0	0.061964	0.004426	0	0	0	0	0	0	0	0	0	0	0	0	0	0	0	0	0	0	0	0	0	0	0	0	0	0	0	0	0.105895	0.00756392
Otu0370	Firmicutes	Streptococcaceae	Streptococcus	Streptococcus_unclassified	0	0.0776781	0	0	0	0	0	0.0120438	0	0	0	0	0	0	0.00640871	0	0	0	0	0	0	0	0	0	0	0	0	0	0	0	0	0	0	0	0	0	0	0.072584	0	0	0	0	0	0	0.00518457
Otu0371	Actinobacteria	Actinomycetaceae	Actinomyces	sp._oral_taxon_180	0	0	0	0.0303595	0	0	0	0	0	0	0	0	0	0	0.00216854	0	0	0	0	0	0	0.314775	0	0.00639059	0	0	0	0	0	0.0229404	0	0	0	0.0130463	0	0	0	0	0	0	0	0	0	0	0.00093188
Otu0372	Actinobacteria	Actinomycetaceae	Actinomyces	sp._oral_taxon_180	0	0	0	0	0	0	0	0	0	0	0	0	0	0	0	0	0	0	0	0	0	0	0	0	0	0	0	0	0	0	0	0	0	0	0	0	0	0	0	0	0	0	0	0	0
Otu0373	Bacteroidetes	Prevotellaceae	Alloprevotella	sp._oral_taxon_308	0	0	0	0	0	0	0	0	0	0	0	0	0	0	0	0	0	0	0	0	0	0	0	0	0	0	0	0	0	0	0.0439174	0	0	0	0.0604543	0	0	0	0	0	0	0	0	0	0.00745512
Otu0374	Firmicutes	Lachnospiraceae_[XIV]	Lachnoanaerobaculum	Lachnoanaerobaculum_unclassified	0	0	0	0	0	0	0.0116496	0	0	0	0	0	0	0	0.000832113	0	0	0	0	0	0	0.0196734	0.0385134	0	0.0163908	0	0	0	0	0.00532697	0	0	0	0	0	0	0.0142674	0	0	0	0	0.112465	0	0	0.0090523
Otu0375	Bacteroidetes	Prevotellaceae	Prevotella	oris	0	0	0	0	0	0	0	0	0	0.0805979	0	0	0	0	0.00575699	0	0	0	0	0	0	0	0	0	0	0	0	0	0	0	0	0	0	0	0	0	0	0	0	0	0	0	0	0	0
Otu0376	Firmicutes	Streptococcaceae	Streptococcus	sp._oral_taxon_056	0	0	0	0	0	0	0	0	0	0	0	0	0	0	0	0	0	0	0	0	0	0	0	0	0	0	0	0	0	0	0	0	0	0	0	0	0	0.259229	0	0	0	0.0656045	0	0	0.0232024
Otu0377	Firmicutes	Aerococcaceae	Abiotrophia	defectiva	0	0	0	0	0	0	0.0349487	0	0	0	0	0	0	0	0.00249634	0	0	0	0	0	0	0	0.0385134	0.00639059	0	0	0	0	0.0321259	0.00550214	0	0	0	0	0	0	0	0	0	0	0	0	0	0	0
Otu0378	Bacteroidetes	Flavobacteriaceae	Capnocytophaga	leadbetteri	0	0	0	0	0	0	0	0	0	0	0	0.010627	0	0	0.000759071	0	0	0	0	0	0	0	0	0	0	0	0	0	0	0	0	0	0	0	0	0	0	0	0	0	0	0.0468604	0	0	0.00334717
Otu0379	Bacteroidetes	Porphyromonadaceae	Porphyromonas	catoniae	0	0	0	0	0	0	0	0	0	0	0.0715166	0	0	0	0.00510833	0	0	0	0	0	0	0	0	0	0	0	0	0	0	0	0	0	0	0	0	0	0	0	0	0	0	0	0	0	0
Otu0380	Proteobacteria	Comamonadaceae	Variovorax	paradoxus	0	0	0	0	0	0	0	0	0	0	0	0	0	0	0	0	0	0	0	0	0	0	0	0	0	0	0	0	0	0	0	0	0	0	0	0	0	0	0	0	0	0	0	0	0
Otu0381	Firmicutes	Streptococcaceae	Streptococcus	Streptococcus_unclassified	0	0	0	0	0	0	0	0	0.0161855	0	0.0172626	0	0	0.0148714	0.00345139	0	0.01417	0	0	0.0103681	0	0	0	0	0	0	0	0	0	0.00175272	0	0	0	0	0	0	0	0	0	0	0	0	0	0	0
Otu0382	Bacteroidetes	Prevotellaceae	Alloprevotella	sp._oral_taxon_473	0	0	0	0	0	0	0.0116496	0	0	0	0	0	0	0	0.000832113	0	0.0165317	0	0.0775528	0	0	0	0	0	0	0	0.00990177	0	0	0.00742759	0	0	0	0	0	0	0	0	0	0	0	0	0	0	0
Otu0383	Firmicutes	Mycoplasmataceae	Mycoplasma	salivarium	0	0	0	0	0	0	0	0	0	0.0317507	0	0	0	0.0421355	0.00527759	0	0	0	0	0	0	0	0	0	0	0	0	0	0	0	0	0	0	0	0	0	0	0	0	0	0	0	0	0	0
Otu0384	Bacteroidetes	Prevotellaceae	Alloprevotella	sp._oral_taxon_308	0	0.0141233	0	0	0	0	0	0.0337228	0	0	0	0	0	0	0.00341757	0.0337173	0	0	0	0	0	0	0	0	0	0	0	0	0	0.00240838	0	0	0	0	0	0	0	0	0	0	0	0	0	0	0
Otu0385	Proteobacteria	Pasteurellaceae	Haemophilus	Haemophilus_unclassified	0	0	0	0	0	0	0	0	0	0	0	0	0	0	0	0	0	0	0	0	0	0	0	0	0	0	0	0.0559441	0	0.003996	0	0	0	0	0	0	0	0	0	0	0	0	0	0	0
Otu0386	Firmicutes	Streptococcaceae	Streptococcus	Streptococcus_unclassified	0	0	0	0	0	0	0	0	0	0	0	0	0	0	0	0	0	0	0	0.00777605	0	0	0	0	0	0	0	0	0	0.000555432	0	0.0370416	0	0	0	0	0.142674	0	0	0	0	0	0	0.0352983	0.0153581
Otu0387	Firmicutes	Veillonellaceae	Veillonellaceae_[G-1]	sp._oral_taxon_150	0	0	0	0	0	0	0	0	0	0	0	0	0	0.0123928	0.0008852	0	0	0	0	0	0	0	0	0	0	0	0	0	0	0	0	0	0	0	0	0	0	0	0	0	0	0	0	0.282386	0.0201704
Otu0388	Bacteroidetes	Flavobacteriaceae	Capnocytophaga	Capnocytophaga_unclassified	0	0	0	0	0	0	0.0155328	0	0	0	0	0	0	0	0.00110948	0.0533858	0	0	0	0	0	0	0	0	0	0	0	0	0	0.00381327	0	0	0	0	0	0	0.0856042	0	0	0	0	0	0	0	0.00611459
Otu0389	Firmicutes	Streptococcaceae	Streptococcus	Streptococcus_unclassified	0	0	0	0	0	0	0	0	0	0	0	0	0	0	0	0	0	0	0	0	0	0	0	0	0	0	0	0	0	0	0	0.30868	0	0	0	0	0	0	0	0	0	0	0	0	0.0220486
Otu0390	Proteobacteria	Neisseriaceae	Neisseria	subflava	0	0	0	0	0	0	0	0	0	0	0	0	0	0	0	0.0702445	0	0	0	0	0	0	0	0	0	0	0	0	0	0.00501746	0	0	0	0	0	0	0	0	0	0	0	0	0	0	0
Otu0391	Firmicutes	Streptococcaceae	Streptococcus	Streptococcus_unclassified	0	0	0	0	0	0	0	0	0	0	0	0	0	0	0	0	0	0	0	0	0	0	0	0.00639059	0	0.0695043	0	0	0	0.00542106	0	0	0	0	0	0	0	0	0	0	0	0	0	0	0
Otu0392	Actinobacteria	Coriobacteriaceae	Atopobium	rimae	0	0	0	0	0	0	0	0	0	0	0	0	0	0.0495712	0.0035408	0	0	0	0	0	0	0	0	0	0	0	0	0	0	0	0	0	0	0	0	0	0	0	0	0	0	0	0	0.0941287	0.00672348
Otu0393	Firmicutes	Streptococcaceae	Streptococcus	sp._oral_taxon_066	0	0	0	0	0	0	0	0	0	0	0	0	0	0	0	0	0	0.0309885	0	0	0	0	0	0	0	0.00278017	0	0	0	0.00241205	0	0	0	0	0	0	0	0	0	0.0306029	0	0	0	0	0.00218592
Otu0394	Firmicutes	Carnobacteriaceae	Granulicatella	elegans	0	0	0	0	0	0	0	0	0	0	0	0	0	0	0	0	0	0	0	0	0	0	0	0	0	0	0	0	0	0	0	0	0	0	0	0	0	0	0	0	0.0361838	0	0.149712	0	0.0132783
Otu0395	Fusobacteria	Fusobacteriaceae	Fusobacterium	nucleatum_subsp._vincentii	0	0	0	0	0	0	0	0	0	0	0	0	0	0	0	0	0	0	0	0	0	0	0	0	0	0	0	0	0	0	0	0	0	0	0.0431816	0	0	0	0	0	0	0	0	0	0.0030844
Otu0396	Actinobacteria	Actinomycetaceae	Actinomyces	naeslundii	0	0	0	0	0	0	0	0	0	0	0	0	0	0	0	0.0449564	0	0	0	0	0	0	0	0	0	0	0	0	0.0140551	0.00421511	0	0	0	0	0	0	0	0	0	0	0	0	0	0	0
Otu0397	Bacteroidetes	Prevotellaceae	Alloprevotella	Alloprevotella_unclassified	0	0	0	0	0	0	0	0	0	0	0	0	0	0	0	0	0.0118083	0.0116207	0	0	0	0	0	0.031953	0	0	0	0	0	0.00395586	0	0	0	0	0	0	0	0	0	0	0	0	0	0	0
Otu0398	Bacteroidetes	Prevotellaceae	Prevotella	sp._oral_taxon_306	0	0	0	0	0	0	0	0	0	0	0	0	0	0	0	0	0	0	0	0	0	0	0	0	0	0	0	0	0	0	0	0	0	0	0	0	0.142674	0	0	0	0	0	0	0.188257	0.0236379
Otu0399	Fusobacteria	Leptotrichiaceae	Leptotrichia	hofstadii	0	0	0	0.00433708	0	0	0	0	0	0	0	0	0	0	0.000309791	0	0	0	0	0	0	0	0	0	0.0557286	0	0	0	0	0.00398061	0	0	0	0.0652316	0	0	0	0	0	0	0	0	0	0	0.0046594
Otu0400	Fusobacteria	Leptotrichiaceae	Leptotrichia	sp._oral_taxon_223	0	0	0	0	0	0	0	0	0	0	0	0	0	0	0	0	0	0	0	0	0	0	0	0	0	0	0	0	0	0	0	0	0	0	0	0	0	0	0	0	0	0	0	0.294152	0.0210109
Otu0401	Bacteroidetes	Prevotellaceae	Alloprevotella	sp._oral_taxon_914	0	0	0	0	0	0	0	0	0	0	0	0	0	0	0	0	0	0	0	0	0	0	0	0.0511247	0	0	0	0	0	0.00365177	0	0	0	0	0	0	0	0	0	0	0	0	0	0	0
Otu0402	Firmicutes	Streptococcaceae	Streptococcus	Streptococcus_unclassified	0	0	0	0	0	0	0	0	0	0	0	0	0	0	0	0	0	0	0	0	0	0	0	0	0	0	0	0	0	0	0	0.0740832	0	0.0913242	0	0	0	0	0	0	0	0	0	0	0.0118148
Otu0403	Bacteroidetes	Prevotellaceae	Prevotella	sp._oral_taxon_309	0	0.0105925	0	0	0	0	0.0232992	0	0.00809274	0	0	0	0	0	0.00299888	0.0112391	0	0	0	0	0	0	0	0	0	0	0	0	0	0.000802794	0	0	0	0	0	0	0.0998716	0	0	0	0	0	0	0	0.00713369
Otu0404	Bacteroidetes	Prevotellaceae	Prevotella	veroralis	0	0	0	0	0	0	0	0	0	0	0	0	0	0	0	0	0	0	0	0	0	0	0	0	0	0	0	0	0	0	0	0	0	0	0	0	0	0	0	0	0	0	0	0	0
Otu0405	Bacteroidetes	Prevotellaceae	Prevotella	pallens	0	0	0	0	0	0	0	0.0264964	0	0	0	0	0	0	0.0018926	0.025288	0	0	0	0	0	0	0	0	0	0	0	0	0	0.00180629	0	0	0	0	0	0	0	0	0	0	0	0	0	0	0
Otu0406	Firmicutes	Streptococcaceae	Streptococcus	sp._oral_taxon_058	0	0.0105925	0	0	0.00686169	0	0	0	0	0	0	0	0	0	0.00124673	0	0	0	0	0	0	0	0	0	0	0.0472629	0	0	0	0.00337592	0	0	0	0	0	0	0	0	0	0	0	0	0	0	0
Otu0407	Bacteroidetes	Prevotellaceae	Prevotella	sp._oral_taxon_942	0	0	0	0	0	0	0	0	0	0	0	0	0	0	0	0	0	0	0	0	0	0	0	0	0	0	0	0	0	0	0.105402	0	0	0	0	0	0	0.103691	0	0	0	0	0	0	0.0149352
Otu0408	Proteobacteria	Pasteurellaceae	Haemophilus	influenzae	0	0	0	0	0	0	0	0	0	0	0	0	0	0	0	0.025288	0	0	0	0	0	0	0	0	0	0	0	0	0	0.00180629	0	0	0	0	0	0	0	0	0	0	0	0	0	0	0
Otu0409	Proteobacteria	Neisseriaceae	Kingella	denitrificans	0	0	0.025522	0	0	0	0	0	0	0	0	0	0	0	0.001823	0	0	0	0	0	0	0	0	0	0	0	0	0	0	0	0	0	0.166768	0	0	0	0	0	0	0	0	0	0	0	0.011912
Otu0410	Bacteroidetes	Porphyromonadaceae	Porphyromonas	pasteri	0	0	0	0	0	0	0	0	0	0	0	0	0	0	0	0	0.0519566	0	0	0	0	0	0	0	0	0	0	0	0	0.00371119	0	0	0	0	0	0	0	0	0	0	0	0	0	0	0
Otu0411	Bacteroidetes	Prevotellaceae	Prevotella	Prevotella_unclassified	0	0	0	0	0	0	0	0	0	0	0	0	0	0	0	0	0	0	0	0	0	0	0	0	0	0	0	0	0	0	0	0	0	0	0.181363	0	0	0	0	0	0	0	0	0	0.0129545
Otu0412	Bacteroidetes	Bacteroidales_[F-2]	Bacteroidales_[G-2]	sp._oral_taxon_274	0	0	0	0	0	0	0	0	0	0	0	0	0	0	0	0	0	0	0	0	0	0	0	0	0	0	0	0	0	0	0	0	0	0	0	0	0	0	0	0	0	0	0	0	0
Otu0413	Firmicutes	Veillonellaceae	Selenomonas	sputigena	0	0	0	0	0	0	0	0	0	0	0	0	0	0	0	0.0112391	0	0	0	0	0	0.0590203	0	0	0	0	0	0	0	0.00501853	0	0	0	0	0	0.150915	0	0	0	0	0	0	0	0	0.0107796
Otu0414	Proteobacteria	Pasteurellaceae	Haemophilus	Haemophilus_unclassified	0	0	0	0	0	0	0	0	0	0	0	0	0	0	0	0	0	0	0	0.0544323	0	0	0	0	0	0	0	0	0	0.00388802	0	0	0	0	0	0	0	0	0	0	0	0	0	0	0
Otu0415	Proteobacteria	Pasteurellaceae	Haemophilus	Haemophilus_unclassified	0	0	0	0	0	0	0	0	0	0	0	0	0	0	0	0	0	0	0	0	0	0	0	0	0	0	0	0	0	0	0	0	0	0	0	0	0	0	0	0.142813	0	0	0	0	0.010201
Otu0416	Bacteroidetes	Prevotellaceae	Prevotella	sp._oral_taxon_306	0	0	0	0	0	0	0	0	0	0	0.0221948	0	0	0	0.00158534	0	0	0	0	0	0	0	0	0	0	0	0	0	0	0	0	0	0	0	0	0	0	0	0	0	0.144735	0	0	0	0.0103382
Otu0417	Bacteroidetes	Porphyromonadaceae	Porphyromonas	sp._oral_taxon_930	0	0	0	0	0	0	0	0	0	0	0	0	0	0	0	0	0	0	0	0	0	0	0	0	0	0	0	0	0	0	0	0	0.121286	0	0	0	0	0	0	0	0	0	0	0	0.00866326
Otu0418	Bacteroidetes	Prevotellaceae	Prevotella	nanceiensis	0	0	0	0	0	0	0.0155328	0	0	0	0	0.021254	0	0	0.00262763	0.00842933	0	0	0	0	0	0	0	0	0	0	0	0	0	0.000602095	0	0	0	0	0	0	0	0	0	0	0	0	0.0299424	0	0.00213874
Otu0419	Bacteria_unclassified	Bacteria_unclassified	Bacteria_unclassified	Bacteria_unclassified	0	0	0	0	0	0	0	0	0	0	0	0	0	0	0	0	0	0.0406725	0	0	0	0	0	0	0	0	0	0	0	0.00290518	0	0	0	0	0	0	0	0	0	0	0	0	0	0	0
Otu0420	Bacteroidetes	Prevotellaceae	Prevotella	aurantiaca	0	0	0	0	0	0	0	0	0	0	0	0	0	0	0	0	0	0	0	0	0	0	0	0	0.065563	0	0	0	0	0.00468307	0	0	0	0	0	0	0	0	0	0	0	0	0	0	0
Otu0421	Firmicutes	Veillonellaceae	Veillonella	sp._oral_taxon_780	0	0	0	0	0	0	0	0	0	0	0	0	0	0	0	0	0	0	0	0	0	0	0	0	0	0	0.0297053	0.00932401	0	0.00278781	0	0	0	0	0	0	0	0	0	0	0	0	0	0	0
Otu0422	Bacteroidetes	Prevotellaceae	Prevotella	sp._oral_taxon_942	0	0	0	0	0	0	0	0	0	0	0	0	0	0	0	0	0	0	0	0	0	0	0	0	0	0	0	0	0	0	0	0	0	0	0	0	0	0	0	0	0	0	0	0	0
Otu0423	Bacteria_unclassified	Bacteria_unclassified	Bacteria_unclassified	Bacteria_unclassified	0	0	0	0	0	0	0	0	0	0	0	0	0	0	0	0	0	0.0387357	0	0	0	0	0	0	0	0	0	0	0	0.00276683	0	0	0	0	0	0	0	0	0	0	0	0	0	0	0
Otu0424	Firmicutes	Lachnospiraceae_[XIV]	Lachnospiraceae_[G-8]	sp._oral_taxon_500	0	0	0	0	0	0.038143	0	0	0	0	0	0	0	0	0.0027245	0	0	0	0	0	0	0	0	0	0	0	0	0	0	0	0	0	0	0	0	0.245237	0	0	0	0	0	0	0	0	0.0175169
Otu0425	Firmicutes	Peptoniphilaceae	Parvimonas	Parvimonas_unclassified	0	0	0	0	0	0	0.0116496	0	0	0	0	0	0	0	0.000832113	0	0	0	0	0	0	0	0	0	0	0.0444827	0	0	0	0.00317734	0	0	0	0	0	0	0	0	0	0	0	0	0	0	0
Otu0426	Proteobacteria	Moraxellaceae	Moraxella	catarrhalis	0	0	0	0	0	0	0.00388319	0	0	0	0	0	0	0.00991424	0.000985531	0	0	0.027115	0	0	0	0	0	0	0	0	0	0	0	0.00193678	0	0	0	0	0	0	0	0	0	0	0	0	0	0	0
Otu0427	Fusobacteria	Leptotrichiaceae	Leptotrichia	Leptotrichia_unclassified	0	0	0	0	0	0	0	0	0	0	0	0	0	0	0	0	0	0	0	0.0207361	0	0	0	0	0.0163908	0.016681	0	0	0	0.00384342	0	0	0	0	0	0	0	0	0	0	0	0	0	0	0
Otu0428	Firmicutes	Lachnospiraceae_[XIV]	Lachnospiraceae_[G-2]	Lachnospiraceae_[G-2]_unclassified	0	0	0	0	0	0	0	0	0	0	0	0	0	0	0	0	0	0	0	0	0	0	0	0	0	0	0	0.00932401	0	0.000666001	0	0	0	0	0	0	0.114139	0.0622148	0	0	0	0	0	0	0.0125967
Otu0429	Bacteroidetes	Prevotellaceae	Prevotella	maculosa	0	0	0	0	0	0	0	0	0	0.00976944	0	0	0	0	0.000697817	0	0	0	0	0	0	0	0	0	0	0	0	0	0	0	0	0.185208	0	0	0	0	0	0	0	0	0	0	0	0	0.0132291
Otu0430	Firmicutes	Peptococcaceae	Peptococcus	sp._oral_taxon_167	0	0	0	0	0	0	0	0	0	0	0	0	0	0	0	0	0	0	0	0	0	0	0	0	0	0	0	0.0354312	0	0.0025308	0	0	0	0	0	0	0	0	0	0	0	0	0	0	0
Otu0431	Proteobacteria	Pasteurellaceae	Haemophilus	sp._oral_taxon_908	0	0	0	0	0	0	0	0	0.0141623	0	0	0	0	0	0.00101159	0	0	0	0	0	0	0.236081	0	0	0	0	0	0	0	0.0168629	0	0	0	0	0	0	0	0	0	0	0	0	0	0	0
Otu0432	Bacteroidetes	Prevotellaceae	Prevotella	fusca	0	0	0	0	0	0	0	0	0	0	0	0	0	0	0	0	0	0	0	0	0	0	0	0	0	0.0361422	0	0	0	0.00258159	0	0	0	0	0	0	0	0	0	0	0	0	0	0	0
Otu0433	Bacteroidetes	Prevotellaceae	Prevotella	pallens	0	0	0	0	0	0	0	0	0	0	0	0	0	0	0	0	0	0	0	0	0	0	0	0	0	0	0	0	0	0	0	0	0	0	0	0	0	0	0	0	0.0361838	0	0	0	0.00258456
Otu0434	Firmicutes	Streptococcaceae	Streptococcus	Streptococcus_unclassified	0	0	0	0	0	0	0	0	0	0	0	0	0	0	0	0	0.0118083	0	0	0	0	0	0	0	0	0	0	0	0	0.000843452	0	0	0	0	0	0	0	0	0	0	0	0	0	0	0
Otu0435	Bacteroidetes	Prevotellaceae	Alloprevotella	sp._oral_taxon_912	0	0	0	0	0	0	0	0	0	0	0	0	0	0	0	0.0224782	0	0	0	0	0	0	0	0	0	0	0	0	0	0.00160559	0	0	0	0	0	0	0	0	0	0	0	0	0	0	0
Otu0436	Proteobacteria	Sphingomonadaceae	Sphingomonas	echinoides	0	0	0	0	0	0	0	0	0	0	0	0	0	0	0	0	0	0	0	0	0	0	0	0	0	0	0	0	0	0	0	0	0	0	0.0345453	0	0	0	0	0.142813	0	0	0	0	0.0126685
Otu0437	Proteobacteria	Moraxellaceae	Moraxella	catarrhalis	0	0	0	0	0	0	0	0	0	0	0	0	0	0	0	0	0	0	0	0	0.34384	0	0	0	0	0	0	0	0	0.02456	0	0	0	0	0	0	0	0	0	0	0	0	0	0	0
Otu0438	Firmicutes	Veillonellaceae	Veillonella	sp._oral_taxon_780	0	0	0.0348028	0.00650562	0	0	0	0	0	0	0	0	0	0	0.0029506	0	0	0	0	0	0	0	0	0	0	0	0	0	0	0	0	0	0	0	0	0	0	0	0	0	0	0	0	0	0
Otu0439	Actinobacteria	Corynebacteriaceae	Corynebacterium	durum	0	0	0	0	0	0	0	0	0	0	0	0	0	0.00991424	0.00070816	0	0	0	0	0	0	0	0	0	0	0	0	0	0.0180708	0.00129077	0	0	0	0	0	0	0	0	0	0	0	0	0	0	0
Otu0440	Fusobacteria	Leptotrichiaceae	Leptotrichia	sp._oral_taxon_223	0	0	0	0	0	0	0	0	0	0	0	0	0	0	0	0	0	0	0	0	0	0	0	0	0	0	0	0	0	0	0	0	0	0	0	0	0	0	0	0	0	0	0	0.21179	0.0151278
Otu0441	Proteobacteria	Campylobacteraceae	Campylobacter	showae	0	0	0	0	0	0	0	0	0	0	0	0	0	0	0	0	0	0	0	0	0	0	0.134797	0	0	0.00834052	0	0	0.00602361	0.0106544	0	0	0	0	0.0345453	0	0	0	0	0	0	0	0	0	0.00246752
Otu0442	Firmicutes	Peptostreptococcaceae_[XI]	Peptostreptococcaceae_[XI][G-7]	sp._oral_taxon_922	0	0	0	0	0	0	0	0.00963507	0	0	0	0	0	0	0.000688219	0	0	0	0	0	0	0	0	0	0	0	0	0	0.0261023	0.00186445	0	0	0	0	0	0	0	0	0	0	0	0	0	0	0
Otu0443	Fusobacteria	Fusobacteriaceae	Fusobacterium	Fusobacterium_unclassified	0	0	0	0.00650562	0	0	0	0	0	0	0	0	0	0	0.000464687	0	0	0	0	0	0	0	0	0	0	0	0	0	0	0	0	0	0	0.182648	0	0	0	0	0	0	0	0	0	0	0.0130463
Otu0444	Bacteria_unclassified	Bacteria_unclassified	Bacteria_unclassified	Bacteria_unclassified	0	0	0	0	0	0	0	0	0	0	0	0	0	0	0	0	0	0.0329253	0	0	0	0	0	0	0	0	0	0	0	0.00235181	0	0	0	0	0	0	0	0	0	0	0	0	0	0	0
Otu0445	Proteobacteria	Rhodobacteraceae	Rhodobacter	capsulatus	0	0	0	0	0	0	0	0	0	0	0	0	0	0	0	0	0	0	0	0	0	0	0	0	0	0	0	0	0	0	0	0	0	0	0	0	0	0	0	0	0	0	0	0	0
Otu0446	Proteobacteria	Pasteurellaceae	Haemophilus	sp._oral_taxon_908	0	0	0	0	0	0	0	0	0	0	0	0	0	0	0	0	0	0	0	0	0	0	0	0	0	0	0	0	0	0	0	0	0	0	0	0.30183	0	0	0	0	0	0	0	0	0.0215593
Otu0447	Bacteroidetes	Flavobacteriaceae	Bergeyella	sp._oral_taxon_931	0	0	0	0	0	0	0	0	0	0	0	0	0	0	0	0	0	0	0	0.0362882	0	0	0	0	0	0	0	0	0.00401574	0.00287886	0	0	0	0	0	0	0	0	0	0	0	0	0	0	0
Otu0448	Proteobacteria	Neisseriaceae	Kingella	oralis	0	0	0	0	0	0	0	0	0	0	0	0	0	0	0	0	0	0	0	0	0	0	0	0	0	0	0	0	0	0	0	0	0	0	0	0	0.185476	0	0	0	0	0	0	0	0.0132483
Otu0449	Bacteroidetes	Flavobacteriaceae	Capnocytophaga	leadbetteri	0	0	0	0	0	0	0	0	0	0	0	0	0	0	0	0	0	0	0	0	0	0	0	0	0	0.0444827	0	0	0	0.00317734	0	0	0	0	0	0	0	0	0	0	0	0	0	0	0
Otu0450	Fusobacteria	Leptotrichiaceae	Leptotrichia	sp._oral_taxon_221	0	0	0	0	0	0	0	0	0	0	0	0	0	0	0	0	0	0	0	0	0	0	0	0	0	0	0	0	0	0	0	0	0	0	0	0	0	0	0	0	0	0	0	0	0
Otu0451	Firmicutes	Lachnospiraceae_[XIV]	Johnsonella	ignava	0	0	0	0	0	0	0	0	0	0	0	0	0	0	0	0	0	0	0	0	0	0	0	0	0	0	0	0	0	0	0	0	0	0	0	0	0	0	0	0	0	0	0	0.188257	0.013447
Otu0452	Firmicutes	Veillonellaceae	Veillonella	sp._oral_taxon_780	0	0	0	0.00650562	0	0	0	0	0	0	0	0	0	0	0.000464687	0	0	0	0	0	0	0	0	0	0	0	0	0	0	0	0	0	0	0.0913242	0.0518179	0	0	0	0	0	0	0	0	0	0.0102244
Otu0453	Proteobacteria	Neisseriaceae	Neisseria	flavescens	0	0	0	0	0	0	0	0	0	0	0	0	0	0	0	0	0	0	0	0.0155521	0	0	0	0	0.0229471	0.00834052	0	0	0	0.00334569	0	0	0	0	0	0	0	0	0	0	0	0	0	0	0
Otu0454	Firmicutes	Veillonellaceae	Selenomonas	sp._oral_taxon_481	0	0	0	0	0	0	0	0	0	0.0146542	0	0	0	0	0.00104673	0	0	0	0	0	0	0	0	0	0	0	0	0	0	0	0	0	0	0	0	0	0	0	0	0.10201	0	0	0	0	0.0072864
Otu0455	Bacteroidetes	Prevotellaceae	Prevotella	veroralis	0	0	0	0	0	0	0	0	0	0	0	0	0	0	0	0	0	0	0	0	0	0	0	0	0	0	0	0	0	0	0	0	0	0	0.129545	0	0	0	0	0	0	0	0	0	0.0092532
Otu0456	Proteobacteria	Neisseriaceae	Neisseria	meningitidis	0	0	0.00928074	0	0	0	0	0.0144526	0	0	0	0	0	0	0.00169524	0	0	0	0	0	0	0	0	0	0	0	0	0	0	0	0	0	0	0	0	0	0	0.0518457	0	0	0	0	0	0	0.00370326
Otu0457	Bacteroidetes	Flavobacteriaceae	Capnocytophaga	leadbetteri	0	0	0	0	0	0	0	0	0	0	0	0	0	0	0	0	0	0	0	0	0	0	0	0	0.00983445	0	0	0	0	0.000702461	0	0	0	0	0	0	0	0	0	0	0	0	0	0	0
Otu0458	Bacteroidetes	Prevotellaceae	Prevotella	maculosa	0	0	0	0	0	0	0	0	0	0	0	0	0	0	0	0	0	0	0	0	0	0	0	0	0	0	0	0	0	0	0	0	0	0	0	0	0	0.155537	0	0	0	0	0	0	0.0111098
Otu0459	Fusobacteria	Leptotrichiaceae	Leptotrichia	Leptotrichia_unclassified	0	0	0	0	0	0	0	0	0	0	0.0197287	0	0	0	0.00140919	0	0	0	0	0	0	0	0	0	0	0	0	0	0	0	0	0	0	0	0	0	0	0	0	0	0.0844289	0	0	0	0.00603064
Otu0460	Bacteroidetes	Prevotellaceae	Alloprevotella	tannerae	0	0	0	0	0	0	0	0	0	0	0	0	0.0286445	0	0.00204604	0	0	0	0	0	0	0	0	0	0	0	0	0	0	0	0	0	0	0	0	0	0	0	0	0	0	0	0	0	0
Otu0461	Bacteroidetes	Prevotellaceae	Prevotella	oulorum	0	0.0105925	0	0	0	0	0	0	0	0	0	0	0	0	0.000756605	0	0	0	0	0	0	0	0	0	0	0	0	0	0	0	0	0.148166	0	0	0	0	0	0	0	0	0	0	0	0	0.0105833
Otu0462	Firmicutes	Lachnospiraceae_[XIV]	Butyrivibrio	sp._oral_taxon_455	0	0	0	0	0	0	0	0	0	0	0	0	0	0	0	0.0393369	0	0	0	0	0	0	0	0	0	0	0	0	0	0.00280978	0	0	0	0	0	0	0	0	0	0	0	0	0	0	0
Otu0463	Proteobacteria	Neisseriaceae	Neisseria	flavescens	0	0	0	0	0	0	0	0	0	0	0	0	0	0	0	0	0	0	0	0.0362882	0	0	0	0	0	0	0	0	0	0.00259202	0	0	0	0	0	0	0	0	0	0	0	0	0	0	0
Otu0464	Bacteroidetes	Flavobacteriaceae	Bergeyella	sp._oral_taxon_931	0	0	0	0	0	0	0	0	0	0	0	0	0	0	0	0.00842933	0	0	0	0.0181441	0	0	0	0	0.0131126	0	0	0	0	0.00283472	0	0	0	0	0	0	0	0	0	0	0	0	0	0	0
Otu0465	Bacteria_unclassified	Bacteria_unclassified	Bacteria_unclassified	Bacteria_unclassified	0	0	0	0	0.0137234	0	0	0.0120438	0	0.00488472	0	0	0	0	0.00218942	0	0	0	0	0	0.0191022	0	0	0	0	0	0	0	0	0.00136444	0	0	0	0	0	0	0	0	0	0	0	0	0	0	0
Otu0466	Firmicutes	Streptococcaceae	Streptococcus	Streptococcus_unclassified	0	0	0	0	0	0	0	0	0	0	0	0	0	0	0	0	0	0	0	0	0	0	0	0	0	0	0	0	0	0	0	0	0	0	0.0777269	0	0	0	0	0	0.0482451	0	0	0	0.008998
Otu0467	Bacteroidetes	Flavobacteriaceae	Capnocytophaga	sp._oral_taxon_326	0	0	0	0	0	0	0	0	0	0.00732708	0	0	0	0	0.000523363	0	0	0	0	0	0	0	0	0	0	0	0	0	0	0	0	0	0	0	0	0.188644	0	0	0	0	0	0	0	0	0.0134745
Otu0468	Bacteroidetes	Flavobacteriaceae	Capnocytophaga	Capnocytophaga_unclassified	0	0	0	0	0	0	0	0	0	0	0	0	0	0	0	0	0	0	0	0	0	0	0	0	0	0	0	0	0	0	0.114185	0	0	0	0	0	0	0	0	0	0	0	0	0	0.0081561
Otu0469	Fusobacteria	Leptotrichiaceae	Leptotrichia	shahii	0	0	0	0	0	0	0	0	0	0	0	0	0	0	0	0	0	0	0	0	0	0	0	0	0	0	0	0	0.0261023	0.00186445	0	0	0	0	0	0	0	0	0	0	0	0	0	0	0
Otu0470	Firmicutes	Veillonellaceae	Selenomonas	dianae	0	0	0	0	0	0	0	0	0	0.00732708	0	0	0	0	0.000523363	0	0	0	0	0	0	0.0590203	0	0	0	0	0	0	0	0.00421573	0	0	0	0	0	0	0	0	0	0.0714067	0	0	0	0	0.00510048
Otu0471	Proteobacteria	Neisseriaceae	Kingella	sp._oral_taxon_932	0	0	0	0	0	0	0	0	0	0	0	0	0	0	0	0	0	0	0	0	0	0	0	0	0	0.0361422	0	0	0	0.00258159	0	0	0	0	0	0	0	0	0	0	0	0	0	0	0
Otu0472	Spirochaetes	Spirochaetaceae	Treponema	socranskii	0	0	0	0	0	0	0	0	0	0	0	0	0	0	0	0	0	0.00968392	0	0	0	0	0	0	0	0	0	0	0	0.000691708	0	0	0	0	0	0	0	0	0	0	0	0	0	0	0
Otu0473	Firmicutes	Streptococcaceae	Streptococcus	Streptococcus_unclassified	0	0	0	0	0	0	0.0271824	0.0072263	0	0	0.00739827	0	0	0	0.00298621	0	0	0	0	0	0	0	0	0	0	0	0	0	0	0	0	0	0	0	0	0	0	0	0	0	0	0	0	0	0
Otu0474	Bacteroidetes	Porphyromonadaceae	Porphyromonas	pasteri	0	0	0	0	0	0	0	0	0	0	0	0	0	0	0	0	0	0	0	0	0	0	0	0	0	0	0	0	0	0	0	0.160514	0	0	0	0	0	0	0	0	0	0	0	0	0.0114653
Otu0475	Bacteroidetes	Chitinophagaceae	Flavitalea	sp._oral_taxon_320	0	0	0	0	0	0	0	0	0	0	0	0	0	0	0	0	0	0	0	0	0	0	0	0	0.042616	0	0	0	0	0.003044	0	0	0	0	0	0	0	0	0	0	0	0	0	0	0
Otu0476	Proteobacteria	Pasteurellaceae	Haemophilus	parahaemolyticus	0	0	0	0	0	0	0	0	0	0	0	0	0	0.0297427	0.00212448	0	0	0	0	0	0	0	0	0	0	0	0	0	0	0	0	0	0	0	0	0	0	0	0	0	0	0	0	0.0117661	0.000840435
Otu0477	Proteobacteria	Moraxellaceae	Moraxella	catarrhalis	0	0	0	0	0	0	0	0	0	0	0	0	0	0	0	0	0	0	0	0.00777605	0	0	0	0	0	0	0.00990177	0	0.0100394	0.0019798	0	0	0	0	0	0	0	0	0	0	0	0	0	0	0
Otu0478	Proteobacteria	Neisseriaceae	Neisseria	sp._oral_taxon_018	0.0183554	0	0	0	0	0	0	0.0144526	0	0	0	0	0	0	0.00234343	0	0	0	0.0430849	0	0	0	0	0	0	0	0	0	0	0.00307749	0	0	0	0	0	0	0	0	0	0	0	0	0	0	0
Otu0479	Bacteroidetes	Prevotellaceae	Alloprevotella	sp._oral_taxon_914	0	0.0423699	0	0	0	0	0	0	0	0	0	0	0	0	0.00302642	0	0	0	0	0	0	0	0	0	0	0	0	0	0	0	0	0	0	0	0	0	0	0	0	0	0	0	0	0	0
Otu0480	Firmicutes	Streptococcaceae	Streptococcus	gordonii	0	0	0	0.0108427	0	0	0	0	0	0	0	0	0	0	0.000774478	0	0	0	0	0	0	0	0	0	0	0	0	0	0	0	0	0	0	0	0	0	0	0	0	0	0	0	0	0	0
Otu0481	Bacteroidetes	Flavobacteriaceae	Bergeyella	sp._oral_taxon_931	0	0	0	0	0	0	0	0	0	0	0	0	0	0	0	0	0	0	0	0.0129601	0	0	0	0	0	0	0	0	0	0.00092572	0	0	0	0	0	0	0	0	0	0	0	0	0	0	0
Otu0482	Firmicutes	Lachnospiraceae_[XIV]	Catonella	sp._oral_taxon_451	0	0	0	0	0	0	0	0	0	0	0	0	0	0	0	0	0	0	0.0258509	0	0	0	0	0	0	0	0	0	0	0.00184649	0	0	0	0	0	0	0	0	0	0	0	0	0	0	0
Otu0483	Proteobacteria	Comamonadaceae	Variovorax	paradoxus	0	0	0	0	0	0	0	0	0	0.00732708	0	0	0	0	0.000523363	0	0	0.0154943	0	0	0	0	0	0	0	0	0.00198035	0	0	0.00124819	0	0	0	0	0	0	0	0	0	0	0	0	0	0	0
Otu0484	Bacteroidetes	Prevotellaceae	Alloprevotella	rava	0	0	0	0	0	0	0	0	0	0	0.0172626	0	0	0	0.00123305	0	0	0	0	0	0.0764088	0	0	0	0	0	0	0	0	0.00545777	0	0	0	0	0	0	0	0	0	0	0	0	0	0	0
Otu0485	Firmicutes	Veillonellaceae	Veillonella	sp._oral_taxon_780	0	0	0	0	0	0	0	0	0	0	0	0	0	0	0	0	0	0	0	0	0	0	0	0	0	0	0	0	0	0	0	0	0	0	0	0	0	0	0	0	0	0	0	0	0
Otu0486	Fusobacteria	Leptotrichiaceae	Leptotrichia	Leptotrichia_unclassified	0	0	0	0	0	0	0	0	0	0	0	0	0	0	0	0	0	0	0	0	0	0	0	0	0	0	0	0	0	0	0	0	0	0	0	0	0	0	0	0	0	0	0	0	0
Otu0487	Firmicutes	Streptococcaceae	Streptococcus	Streptococcus_unclassified	0	0	0	0	0	0	0	0	0	0	0	0	0	0	0	0	0	0	0	0	0	0	0	0	0	0.0139009	0	0	0.0120472	0.00185343	0	0	0	0	0	0	0	0	0	0	0	0	0	0	0
Otu0488	Bacteroidetes	Prevotellaceae	Alloprevotella	tannerae	0	0	0	0	0	0	0	0	0	0	0	0	0	0	0	0	0	0	0	0	0	0	0	0	0	0	0	0	0	0	0	0	0	0	0	0.207508	0	0	0	0	0	0	0	0	0.014822
Otu0489	Fusobacteria	Leptotrichiaceae	Leptotrichia	Leptotrichia_unclassified	0	0	0	0	0	0	0	0	0	0	0	0	0	0	0	0	0	0	0	0	0	0	0	0	0	0	0	0	0	0	0	0	0	0	0	0	0.156941	0	0	0	0	0	0	0	0.0112101
Otu0490	Bacteroidetes	Prevotellaceae	Prevotella	oris	0	0	0	0	0	0	0	0	0	0	0	0	0	0	0	0	0	0	0	0	0	0	0	0	0	0	0	0	0	0	0	0	0	0	0	0	0	0	0	0	0	0	0	0	0
Otu0491	Actinobacteria	Actinomycetaceae	Actinomyces	sp._oral_taxon_180	0	0.0388391	0	0	0	0	0	0	0	0	0	0	0	0	0.00277422	0	0	0	0	0	0	0	0	0	0	0	0	0	0	0	0	0	0	0	0	0	0	0	0	0	0	0	0	0	0
Otu0492	Bacteroidetes	Porphyromonadaceae	Porphyromonas	pasteri	0	0	0	0	0	0	0.0427151	0	0	0	0	0	0	0	0.00305108	0	0	0	0	0	0	0	0	0	0	0	0	0	0	0	0	0	0	0	0	0	0	0	0	0	0	0	0	0	0
Otu0493	Fusobacteria	Leptotrichiaceae	Leptotrichia	goodfellowii	0	0	0	0	0	0	0	0	0	0	0	0	0	0	0	0	0	0	0	0	0	0	0	0	0	0	0	0	0	0	0	0	0	0	0	0	0	0	0	0	0	0	0	0	0
Otu0494	Firmicutes	Gemellaceae	Gemella	Gemella_unclassified	0	0	0	0	0	0	0	0	0	0	0	0	0	0	0	0	0	0	0	0	0	0	0	0	0	0	0	0	0	0	0	0	0	0.143509	0	0	0	0	0	0	0	0	0	0	0.0102507
Otu0495	Bacteroidetes	Prevotellaceae	Prevotella	oris	0	0	0	0	0	0	0	0	0	0	0	0	0	0.0272642	0.00194744	0	0	0	0	0	0	0	0	0	0	0	0	0	0	0	0	0	0	0	0	0	0	0	0	0	0	0	0	0	0
Otu0496	Bacteroidetes	Prevotellaceae	Alloprevotella	sp._oral_taxon_473	0	0	0	0	0	0	0	0	0	0	0	0	0	0	0	0	0	0	0	0	0	0	0	0	0	0	0.0158428	0	0	0.00113163	0	0	0	0	0	0	0	0	0	0.0306029	0	0	0	0	0.00218592
Otu0497	Proteobacteria	Moraxellaceae	Moraxella	Moraxella_unclassified	0	0	0	0	0	0	0	0	0	0	0	0	0	0	0	0	0	0	0	0	0	0	0	0	0	0	0	0.0205128	0	0.0014652	0	0	0	0	0	0	0	0	0	0	0	0	0	0	0
Otu0498	Firmicutes	Peptoniphilaceae	Parvimonas	sp._oral_taxon_110	0	0	0	0	0	0	0	0	0	0	0	0	0	0	0	0	0	0	0	0	0	0	0	0	0	0	0	0	0	0	0	0	0	0	0	0	0	0	0	0	0	0	0	0.129427	0.00924479
Otu0499	Proteobacteria	Neisseriaceae	Neisseria	Neisseria_unclassified	0	0	0	0	0	0	0	0	0	0	0	0	0	0	0	0	0	0	0	0	0	0	0	0	0.0360597	0	0	0	0	0.00257569	0	0	0	0	0	0	0	0	0	0	0	0	0	0	0
Otu0500	Firmicutes	Streptococcaceae	Streptococcus	Streptococcus_unclassified	0	0	0	0	0	0	0	0	0	0.026866	0	0	0	0	0.001919	0	0	0	0	0	0	0	0	0	0	0	0	0	0	0	0	0	0	0	0	0	0	0	0	0	0	0	0	0	0
Otu0501	Bacteroidetes	Prevotellaceae	Alloprevotella	sp._oral_taxon_914	0	0	0	0	0	0	0	0	0	0	0	0	0	0	0	0	0	0	0	0	0	0	0	0.0234322	0	0	0	0	0	0.00167373	0	0	0	0	0	0	0	0	0	0	0	0	0	0	0
Otu0502	Proteobacteria	Pasteurellaceae	Aggregatibacter	sp._oral_taxon_949	0	0	0	0	0	0	0	0	0	0	0	0	0	0	0	0	0	0	0	0	0	0	0	0	0.0360597	0	0	0	0	0.00257569	0	0	0	0	0	0	0	0	0	0	0	0	0	0	0
Otu0503	Firmicutes	Lachnospiraceae_[XIV]	Shuttleworthia	satelles	0	0	0	0	0	0	0	0	0	0	0	0	0	0.0272642	0.00194744	0	0	0	0	0	0	0	0	0	0	0	0	0	0	0	0	0	0	0	0	0	0	0	0	0	0	0	0	0	0
Otu0504	Fusobacteria	Fusobacteriaceae	Fusobacterium	nucleatum_subsp._vincentii	0	0	0	0	0	0	0	0	0	0	0	0	0	0	0	0	0	0	0	0	0	0	0	0	0	0	0	0	0	0	0	0	0	0	0.0604543	0	0	0	0	0	0	0	0	0	0.00431816
Otu0505	Actinobacteria	Microbacteriaceae	Microbacterium	Microbacterium_unclassified	0	0	0	0	0	0	0	0	0	0	0	0	0	0	0	0	0	0	0	0	0	0	0	0	0	0	0	0	0	0	0	0	0	0	0	0	0	0	0	0	0	0	0	0	0
Otu0506	Proteobacteria	Pasteurellaceae	Haemophilus	Haemophilus_unclassified	0	0	0	0	0	0	0	0	0	0	0	0	0	0	0	0	0	0	0	0	0	0	0	0	0	0	0	0	0	0	0	0.123472	0	0	0	0	0	0	0	0	0	0	0	0	0.00881943
Otu0507	Proteobacteria	Moraxellaceae	Moraxella	catarrhalis	0	0	0	0	0	0.016347	0	0.00963507	0	0	0	0.010627	0	0	0.00261493	0	0	0	0	0	0	0	0	0	0	0	0	0	0	0	0	0	0	0	0	0	0	0	0	0	0	0	0	0	0
Otu0508	Proteobacteria	Campylobacteraceae	Campylobacter	concisus	0	0	0	0	0	0	0	0	0	0	0	0	0	0	0	0.0112391	0	0	0	0	0	0	0	0	0.00983445	0	0	0	0.00602361	0.00193551	0	0	0	0	0	0	0	0	0	0	0	0	0	0	0
Otu0509	Bacteroidetes	Prevotellaceae	Alloprevotella	sp._oral_taxon_473	0	0	0	0	0	0	0	0	0	0	0	0	0	0	0	0	0	0	0	0	0	0	0	0.00639059	0	0	0.00792142	0	0	0.00102229	0	0.0370416	0	0	0	0	0	0	0	0	0	0	0	0	0.00264583
Otu0510	Bacteroidetes	Flavobacteriaceae	Capnocytophaga	leadbetteri	0	0	0	0	0	0.016347	0	0	0	0	0	0	0	0	0.00116764	0	0	0	0	0	0	0	0	0	0.00983445	0.0111207	0	0	0	0.0014968	0	0	0	0	0	0	0	0	0	0	0	0	0	0	0
Otu0511	Proteobacteria	Pasteurellaceae	Haemophilus	paraphrohaemolyticus	0	0.0353082	0	0	0	0	0	0	0	0	0	0	0	0	0.00252202	0	0	0	0	0	0	0	0	0	0	0	0	0	0	0	0	0	0	0	0	0	0	0	0	0	0	0	0	0	0
Otu0512	Proteobacteria	Rhizobiaceae	Rhizobiaceae_unclassified	Rhizobiaceae_unclassified	0	0	0	0	0	0	0	0	0	0	0	0	0	0	0	0	0	0	0	0	0	0	0	0	0	0	0	0	0	0	0	0	0	0	0	0	0	0	0	0	0	0	0	0	0
Otu0513	Bacteroidetes	Flavobacteriaceae	Capnocytophaga	leadbetteri	0	0	0	0	0	0	0	0	0	0	0	0	0	0	0	0	0	0	0	0	0	0	0	0	0	0	0	0	0	0	0	0	0	0	0.0345453	0	0	0	0	0.0306029	0	0	0	0	0.00465344
Otu0514	Fusobacteria	Fusobacteriaceae	Fusobacterium	Fusobacterium_unclassified	0	0	0	0	0	0	0	0	0	0	0	0.0247963	0	0	0.00177117	0	0	0	0	0	0	0	0	0	0	0	0	0	0	0	0	0	0	0	0	0	0	0	0	0	0	0.0281162	0	0	0.0020083
Otu0515	Bacteroidetes	Prevotellaceae	Alloprevotella	tannerae	0	0	0	0	0	0	0	0	0	0	0	0	0.0190964	0	0.00136403	0	0	0	0	0	0	0	0	0	0	0	0	0	0	0	0	0	0	0	0	0	0	0	0	0	0	0	0	0	0
Otu0516	Firmicutes	Streptococcaceae	Streptococcus	Streptococcus_unclassified	0	0	0	0	0	0	0	0	0	0	0	0	0	0	0	0	0	0	0.0258509	0	0	0	0	0	0.00983445	0	0	0	0	0.00254896	0	0	0	0	0	0	0	0	0	0	0	0	0	0	0
Otu0517	Proteobacteria	Pasteurellaceae	Haemophilus	Haemophilus_unclassified	0	0	0	0	0	0	0	0	0	0	0	0	0	0	0	0	0	0	0	0	0	0	0	0	0	0	0	0	0	0	0	0	0.0454821	0	0	0	0	0.0311074	0	0	0	0	0	0	0.00547068
Otu0518	Firmicutes	Veillonellaceae	Veillonella	Veillonella_unclassified	0	0	0	0	0	0	0	0	0	0	0	0	0	0	0	0	0	0	0	0	0	0	0	0	0	0.00834052	0	0	0.0140551	0.00159969	0	0	0	0	0	0	0	0	0	0	0	0	0	0	0
Otu0519	Proteobacteria	Pasteurellaceae	Haemophilus	sp._oral_taxon_908	0	0	0.00696056	0	0	0	0	0	0	0	0	0	0	0	0.000497183	0.0196684	0	0	0	0	0	0	0	0	0	0	0	0	0	0.00140489	0	0	0	0	0	0	0	0	0	0	0	0	0	0	0
Otu0520	Actinobacteria	Actinomycetaceae	Actinomyces	graevenitzii	0	0	0	0	0	0	0	0	0	0	0	0	0	0	0	0	0	0	0	0	0	0	0	0	0	0	0	0	0	0	0	0	0	0	0	0	0	0	0	0	0	0	0	0	0
Otu0521	Firmicutes	Peptostreptococcaceae_[XI]	Peptostreptococcaceae_[XI][G-7]	[Eubacterium]_yurii_subsps._yurii_&_margaretiae	0	0	0	0	0	0	0	0	0	0	0	0	0	0	0	0	0	0	0	0	0	0	0	0	0	0	0	0	0	0	0	0	0	0	0	0	0.0713369	0	0	0	0	0	0	0	0.00509549
Otu0522	Proteobacteria	Neisseriaceae	Neisseria	flavescens	0	0	0	0	0	0	0	0	0	0	0	0	0	0	0	0	0	0	0	0	0	0	0	0	0	0	0	0	0	0	0	0	0	0	0	0	0	0	0	0.10201	0	0	0	0	0.0072864
Otu0523	Bacteroidetes	Porphyromonadaceae	Porphyromonas	sp._oral_taxon_930	0	0	0	0	0	0	0	0	0	0	0	0	0	0	0	0	0	0	0.0344679	0	0	0	0	0	0	0	0	0	0	0.00246199	0	0	0	0	0	0	0	0	0	0	0	0.0562324	0	0	0.0040166
Otu0524	Firmicutes	Carnobacteriaceae	Granulicatella	elegans	0	0	0	0	0	0	0	0	0	0	0.0246609	0	0	0	0.00176149	0	0	0	0	0	0	0	0	0	0	0	0	0	0	0	0	0	0	0	0	0	0	0	0	0	0	0	0	0	0
Otu0525	Bacteroidetes	Flavobacteriaceae	Bergeyella	sp._oral_taxon_931	0	0	0	0	0	0	0	0	0	0	0	0	0	0	0	0	0	0	0	0.0233281	0	0	0	0	0	0	0.00198035	0	0	0.00180775	0	0	0	0	0	0	0	0	0	0	0	0	0	0	0
Otu0526	Proteobacteria	Neisseriaceae	Kingella	oralis	0	0	0	0	0	0	0	0	0	0	0	0	0	0	0	0	0	0	0	0	0	0	0.0577701	0	0.0131126	0.00834052	0	0	0	0.0056588	0	0	0	0	0	0	0	0	0	0	0	0	0	0	0
Otu0527	Bacteroidetes	Prevotellaceae	Prevotella	oris	0	0	0	0	0	0	0	0	0	0	0	0	0	0	0	0	0	0	0	0	0	0	0	0	0	0	0	0	0	0	0	0	0	0	0	0	0	0	0	0	0	0	0	0.105895	0.00756392
Otu0528	Fusobacteria	Fusobacteriaceae	Fusobacterium	sp._oral_taxon_203	0	0	0	0	0	0	0	0	0	0	0	0	0	0	0	0	0	0	0	0	0	0	0	0	0	0	0	0	0	0	0	0	0	0	0	0	0	0	0	0	0	0	0	0	0
Otu0529	Proteobacteria	Neisseriaceae	Neisseria	Neisseria_unclassified	0	0	0	0	0	0	0	0	0	0	0	0	0	0	0	0	0	0	0	0	0	0	0	0	0	0	0	0	0	0	0	0	0	0	0.0777269	0	0	0	0	0	0	0	0	0	0.00555192
Otu0530	Actinobacteria	Actinomycetaceae	Actinomyces	Actinomyces_unclassified	0	0	0	0	0	0	0	0	0	0	0	0	0	0	0	0	0	0	0	0	0	0	0	0	0	0	0	0	0.00803148	0.000573677	0	0	0	0	0	0	0	0	0	0	0	0.0468604	0	0	0.00334717
Otu0531	Bacteroidetes	Prevotellaceae	Prevotella	melaninogenica	0	0	0	0	0	0	0	0	0	0	0	0	0	0	0	0	0	0	0.0258509	0	0	0.118041	0	0	0	0	0	0	0	0.010278	0	0	0	0	0	0	0	0	0	0	0	0	0	0	0
Otu0532	Bacteroidetes	Prevotellaceae	Prevotella	sp._oral_taxon_942	0	0	0	0	0	0	0	0	0	0	0	0	0	0	0	0	0	0	0	0	0	0	0	0	0	0	0	0	0	0	0	0	0	0	0	0	0.0856042	0	0	0	0.0361838	0	0	0	0.00869915
Otu0533	Firmicutes	Lactobacillaceae	Lactobacillus	fermentum	0	0	0	0	0	0	0	0	0	0	0	0	0	0.022307	0.00159336	0	0	0	0	0	0	0	0	0	0	0	0	0	0	0	0	0	0	0	0	0	0	0	0	0	0	0	0	0	0
Otu0534	Bacteroidetes	Prevotellaceae	Prevotella	sp._oral_taxon_942	0	0	0	0	0	0	0	0	0	0	0	0	0	0	0	0	0	0	0	0	0	0	0	0	0	0	0	0	0	0	0	0	0	0	0	0.169779	0	0	0	0	0	0	0	0	0.0121271
Otu0535	Proteobacteria	Pasteurellaceae	Haemophilus	parainfluenzae	0	0	0	0	0	0	0	0	0	0	0	0	0	0	0	0	0	0	0	0	0	0	0	0	0.0295034	0	0	0	0	0.00210738	0	0	0	0	0	0	0	0	0	0	0	0	0	0	0
Otu0536	Fusobacteria	Leptotrichiaceae	Leptotrichiaceae_unclassified	Leptotrichiaceae_unclassified	0	0	0	0	0.00914892	0	0	0	0	0	0	0	0	0	0.000653494	0	0	0	0	0	0	0	0	0	0	0	0.00990177	0	0	0.00070727	0	0	0	0	0	0	0	0	0	0	0	0	0	0	0
Otu0537	Bacteroidetes	Prevotellaceae	Prevotella	sp._oral_taxon_313	0	0	0	0	0	0	0	0	0	0	0	0	0	0	0	0	0	0	0	0	0	0	0	0	0	0	0	0	0	0	0	0	0	0	0	0	0	0	0	0	0	0	0	0	0
Otu0538	Bacteroidetes	Porphyromonadaceae	Tannerella	sp._oral_taxon_808	0	0	0	0	0	0	0	0	0	0	0	0	0	0	0	0	0	0	0	0	0	0	0	0	0	0	0	0	0	0	0	0	0	0	0	0	0	0	0	0	0	0	0	0.105895	0.00756392
Otu0539	Bacteroidetes	Prevotellaceae	Prevotella	saccharolytica	0	0	0	0	0	0	0	0	0	0	0	0.021254	0	0	0.00151814	0	0	0	0	0	0	0	0	0	0	0	0	0	0	0	0	0	0	0	0	0	0	0	0	0	0	0.0281162	0	0	0.0020083
Otu0540	Fusobacteria	Leptotrichiaceae	Leptotrichia	Leptotrichia_unclassified	0	0	0	0	0	0	0	0	0	0	0	0	0	0	0	0	0	0	0	0	0	0	0	0	0	0	0	0	0	0	0	0.0370416	0	0	0	0	0	0.0622148	0	0	0	0	0	0	0.00708975
Otu0541	Bacteroidetes	Prevotellaceae	Alloprevotella	sp._oral_taxon_912	0	0	0	0	0	0	0	0	0	0.00976944	0	0	0	0	0.000697817	0	0	0	0	0	0	0	0	0	0	0	0	0	0	0	0	0	0	0	0	0	0	0	0	0.0510048	0	0	0	0	0.0036432
Otu0542	Actinobacteria	Actinomycetaceae	Actinomyces	graevenitzii	0	0	0	0	0	0	0	0	0	0	0	0	0	0	0	0	0	0	0	0	0.152818	0	0	0	0	0	0	0	0	0.0109155	0	0	0	0	0	0	0	0	0	0	0	0	0	0	0
Otu0543	Bacteroidetes	Prevotellaceae	Prevotella	melaninogenica	0	0	0	0	0	0	0	0	0	0	0	0	0	0	0	0	0	0	0	0	0	0	0	0	0	0	0	0	0	0	0	0	0	0	0	0	0	0	0	0	0	0	0	0	0
Otu0544	Bacteroidetes	Prevotellaceae	Prevotella	maculosa	0	0	0	0	0	0	0	0	0	0	0	0	0	0	0	0	0	0	0	0	0	0	0	0	0	0	0	0	0	0	0	0	0	0	0	0	0	0	0	0	0	0	0	0	0
Otu0545	Firmicutes	Streptococcaceae	Streptococcus	Streptococcus_unclassified	0	0	0	0	0	0	0	0	0	0	0	0	0	0	0	0	0	0	0	0	0	0	0	0	0	0	0	0	0	0	0	0	0	0	0	0	0	0	0.111716	0	0	0	0	0	0.00797973
Otu0546	Bacteroidetes	Flavobacteriaceae	Capnocytophaga	Capnocytophaga_unclassified	0	0	0	0	0	0	0	0	0	0	0	0	0	0.00743568	0.00053112	0	0	0	0	0	0	0	0	0	0	0	0	0	0	0	0	0	0	0	0	0	0	0	0	0	0	0	0	0.0588305	0.00420218
Otu0547	Firmicutes	Streptococcaceae	Streptococcus	Streptococcus_unclassified	0	0	0	0	0	0	0	0	0	0	0	0	0	0	0	0	0	0	0	0	0	0	0	0	0	0	0	0	0	0	0	0	0	0	0	0	0	0	0	0	0	0.0749766	0	0	0.00535547
Otu0548	Firmicutes	Gemellaceae	Gemella	Gemella_unclassified	0	0	0	0	0	0	0	0	0	0	0	0	0	0	0	0	0	0	0	0	0	0	0	0.010651	0	0	0	0.00559441	0	0.00116039	0	0	0	0	0	0	0	0	0	0	0	0	0	0	0
Otu0549	Actinobacteria	Actinomycetaceae	Actinomyces	johnsonii	0	0	0	0.0151798	0	0	0	0	0	0	0	0	0	0	0.00108427	0	0	0	0	0	0	0	0	0	0	0	0	0	0	0	0	0	0	0	0	0	0	0	0	0	0	0	0	0	0
Otu0550	Proteobacteria	Pasteurellaceae	Haemophilus	Haemophilus_unclassified	0	0	0	0	0	0	0	0	0	0	0	0.00354233	0	0	0.000253024	0	0	0	0	0	0	0	0	0	0	0	0	0	0	0	0	0	0	0	0	0	0	0	0.0558581	0	0	0.0281162	0	0	0.00599817
Otu0551	Bacteroidetes	Prevotellaceae	Alloprevotella	sp._oral_taxon_308	0	0	0	0	0	0	0	0	0	0	0	0	0	0	0	0	0	0	0	0	0	0	0	0.0170416	0	0	0	0	0	0.00121726	0	0	0	0	0	0	0	0	0	0	0	0	0	0	0
Otu0552	Bacteroidetes	Prevotellaceae	Prevotella	maculosa	0	0	0	0	0	0	0	0	0	0	0	0	0	0	0	0	0	0	0	0	0	0	0	0	0	0	0	0	0	0	0	0	0	0	0	0	0	0	0	0	0	0	0	0	0
Otu0553	Proteobacteria	Neisseriaceae	Neisseria	flavescens	0	0	0	0	0	0	0	0	0	0	0	0	0	0	0	0	0	0	0	0.0207361	0	0	0	0	0	0	0	0	0	0.00148115	0	0	0	0	0	0	0	0	0	0	0	0	0	0	0
Otu0554	Fusobacteria	Leptotrichiaceae	Leptotrichia	goodfellowii	0	0	0	0	0	0	0.0116496	0	0	0	0	0	0	0	0.000832113	0	0	0	0	0	0	0	0	0	0	0	0.00792142	0	0	0.000565816	0	0	0	0	0	0	0	0	0.0139645	0	0	0	0	0	0.000997466
Otu0555	Firmicutes	Firmicutes_unclassified	Firmicutes_unclassified	Firmicutes_unclassified	0	0	0	0	0	0	0	0.0192701	0	0	0	0	0	0	0.00137644	0	0	0	0	0	0	0	0	0	0	0	0	0	0	0	0	0	0	0	0	0	0	0	0	0	0	0	0	0	0
Otu0556	Bacteroidetes	Prevotellaceae	Prevotella	nanceiensis	0	0	0	0	0	0	0	0	0	0	0	0	0	0	0	0	0	0	0.0258509	0	0	0	0	0	0	0	0	0.00932401	0	0.0025125	0	0	0	0	0	0	0	0	0	0	0	0	0	0	0
Otu0557	Firmicutes	Streptococcaceae	Streptococcus	Streptococcus_unclassified	0	0	0	0	0	0	0	0	0	0	0	0	0	0	0	0.00842933	0	0	0	0	0	0	0	0	0	0	0	0	0	0.000602095	0	0	0	0	0	0	0	0	0	0	0	0	0	0	0
Otu0558	Bacteroidetes	Flavobacteriaceae	Capnocytophaga	leadbetteri	0	0	0	0	0	0	0	0	0	0	0	0	0	0	0	0	0	0	0	0	0	0	0	0	0	0	0	0	0	0	0	0	0	0	0	0	0	0	0	0	0	0	0	0	0
Otu0559	Bacteroidetes	Flavobacteriaceae	Capnocytophaga	gingivalis	0	0	0	0	0	0	0	0	0	0	0	0	0	0	0	0	0	0	0	0	0	0	0	0	0	0	0	0	0	0	0	0.0987776	0	0	0	0	0	0	0	0	0	0	0	0	0.00705554
Otu0560	Firmicutes	Veillonellaceae	Selenomonas	Selenomonas_unclassified	0	0	0	0	0	0	0	0	0	0.0122118	0	0	0	0	0.000872272	0	0	0	0	0	0	0	0	0	0	0	0	0	0	0	0	0	0	0	0	0	0	0	0	0.0306029	0	0	0	0	0.00218592
Otu0561	Actinobacteria	Actinomycetaceae	Actinomyces	Actinomyces_unclassified	0	0	0	0	0	0	0	0	0	0	0	0	0	0	0	0	0	0	0	0	0	0	0	0	0	0	0	0	0	0	0	0	0	0	0	0	0	0	0	0	0	0	0	0	0
Otu0562	Proteobacteria	Pasteurellaceae	Haemophilus	Haemophilus_unclassified	0	0	0	0	0	0	0	0	0	0	0	0	0	0	0	0	0	0	0	0	0	0	0	0	0	0	0	0.0149184	0	0.0010656	0	0	0	0	0	0	0	0	0	0	0	0	0	0	0
Otu0563	Bacteroidetes	Prevotellaceae	Prevotella	sp._oral_taxon_309	0	0	0	0	0	0	0	0	0	0	0	0	0	0	0	0	0	0	0	0	0	0	0	0	0	0	0	0	0	0	0	0	0	0	0	0	0	0	0	0	0	0	0	0.0470644	0.00336174
Otu0564	Firmicutes	Streptococcaceae	Streptococcus	Streptococcus_unclassified	0	0	0	0	0	0	0	0	0	0	0	0	0	0	0	0	0	0	0	0	0	0	0	0	0	0	0	0	0	0	0	0	0	0	0	0.0943218	0	0	0	0	0.0361838	0	0	0	0.00932183
Otu0565	Actinobacteria	Corynebacteriaceae	Corynebacterium	durum	0	0	0	0	0	0	0	0	0	0	0	0	0	0	0	0	0	0	0	0	0	0	0	0	0	0	0	0	0	0	0	0	0	0	0	0	0	0	0	0	0	0	0	0	0
Otu0566	Bacteroidetes	Porphyromonadaceae	Porphyromonas	sp._oral_taxon_930	0	0	0	0	0	0	0	0	0	0	0	0	0	0	0	0	0	0	0	0	0.133715	0	0	0	0	0	0	0	0	0.0095511	0	0	0	0	0	0	0	0	0	0	0	0	0	0	0
Otu0567	Bacteroidetes	Porphyromonadaceae	Porphyromonas	pasteri	0	0	0	0	0	0	0	0	0	0	0	0	0	0	0	0	0	0	0	0	0	0	0	0	0	0	0	0	0	0	0	0.0493888	0	0	0	0	0	0	0	0.0306029	0	0	0	0	0.00571369
Otu0568	Firmicutes	Streptococcaceae	Streptococcus	Streptococcus_unclassified	0	0	0	0	0	0	0	0	0	0	0	0	0	0	0	0	0	0	0	0.00777605	0	0.0786937	0	0	0	0	0	0	0	0.00617641	0	0	0	0	0	0	0	0	0	0	0	0	0	0	0
Otu0569	Proteobacteria	Sphingomonadaceae	Sphingomonas	sp._oral_taxon_004	0	0.00353082	0	0	0	0	0	0	0	0	0	0	0	0	0.000252202	0.00842933	0	0	0	0	0	0	0	0	0	0	0.00594106	0	0	0.00102646	0	0	0	0	0	0	0	0	0	0	0	0	0	0	0
Otu0570	Fusobacteria	Leptotrichiaceae	Leptotrichiaceae_unclassified	Leptotrichiaceae_unclassified	0	0	0	0	0	0.021796	0	0	0	0	0	0	0	0	0.00155686	0	0	0	0	0	0	0	0	0	0	0	0.00594106	0	0	0.000424362	0	0	0	0	0	0	0	0	0	0	0	0	0	0	0
Otu0571	Bacteroidetes	Prevotellaceae	Alloprevotella	sp._oral_taxon_308	0	0	0	0	0.0160106	0	0	0	0	0	0	0	0	0	0.00114362	0	0	0	0	0	0	0	0	0	0	0	0	0	0	0	0	0	0	0	0	0	0	0	0	0	0	0	0	0	0
Otu0572	Proteobacteria	Pasteurellaceae	Haemophilus	sp._oral_taxon_908	0	0	0	0.00650562	0	0	0	0	0	0	0	0	0	0	0.000464687	0	0	0	0	0	0	0	0	0	0	0	0	0	0	0	0	0	0	0	0.00863632	0	0	0	0	0	0	0	0	0	0.00061688
Otu0573	Actinobacteria	Actinomycetaceae	Actinomyces	sp._oral_taxon_180	0	0	0	0	0	0	0	0	0	0	0	0	0	0	0	0	0	0	0	0	0	0	0	0	0	0	0	0	0.0140551	0.00100394	0	0	0	0	0	0	0	0	0	0	0	0	0	0	0
Otu0574	Firmicutes	Gemellaceae	Gemella	Gemella_unclassified	0	0	0	0	0	0	0	0	0	0	0	0	0	0	0	0	0	0	0	0	0	0	0	0	0	0	0	0	0	0	0	0.0493888	0	0	0	0	0	0	0	0	0	0	0.0224568	0	0.00513183
Otu0575	Bacteroidetes	Bacteroidales_[F-2]	Bacteroidales_[G-2]	sp._oral_taxon_274	0	0	0	0	0	0	0	0	0	0	0	0	0	0	0	0	0	0	0	0	0	0	0	0	0	0	0	0	0	0	0	0	0	0	0	0	0	0	0	0	0	0	0	0.0823626	0.00588305
Otu0576	Proteobacteria	Pasteurellaceae	Haemophilus	sp._oral_taxon_036	0	0	0	0	0	0	0	0	0	0	0	0	0	0	0	0	0	0	0	0	0	0	0	0	0	0.0194612	0	0	0	0.00139009	0	0	0	0	0	0	0	0	0	0	0	0	0	0	0
Otu0577	Bacteria_unclassified	Bacteria_unclassified	Bacteria_unclassified	Bacteria_unclassified	0	0	0	0	0	0	0	0	0	0	0	0	0	0	0	0	0	0	0	0	0	0	0	0	0	0	0	0	0	0	0	0	0	0	0	0	0	0	0	0	0	0	0	0.0823626	0.00588305
Otu0578	Proteobacteria	Neisseriaceae	Kingella	kingae	0	0	0	0	0	0	0	0	0	0	0	0	0	0	0	0	0	0	0	0	0	0	0	0	0	0	0	0	0	0	0	0	0	0	0	0	0	0	0	0	0	0	0	0	0
Otu0579	Proteobacteria	Moraxellaceae	Moraxella	Moraxella_unclassified	0	0	0	0	0	0	0	0	0	0	0	0	0	0	0	0	0	0	0	0	0	0	0	0	0	0.0194612	0	0	0	0.00139009	0	0	0	0	0	0	0	0	0	0	0	0	0	0	0
Otu0580	Bacteroidetes	Prevotellaceae	Alloprevotella	Alloprevotella_unclassified	0	0	0	0	0	0	0	0	0	0	0	0	0	0	0	0	0	0.0135575	0	0	0	0	0	0	0	0	0	0	0	0.000968392	0	0	0	0	0	0	0	0	0	0	0	0	0	0	0
Otu0581	Firmicutes	Streptococcaceae	Streptococcus	australis	0	0	0	0	0	0	0	0	0	0	0	0	0	0	0	0	0	0	0	0	0	0	0	0	0	0	0	0	0	0	0	0	0	0	0	0	0	0	0	0	0	0	0	0	0
Otu0582	Firmicutes	Streptococcaceae	Streptococcus	Streptococcus_unclassified	0	0	0	0	0	0	0	0	0	0	0	0	0	0	0	0	0	0	0	0	0	0	0	0	0	0	0	0	0	0	0	0	0	0	0	0	0	0	0	0	0	0	0	0	0
Otu0583	Firmicutes	Streptococcaceae	Streptococcus	Streptococcus_unclassified	0	0	0	0	0	0	0	0	0	0	0	0	0	0	0	0	0	0	0	0	0	0	0	0	0	0	0	0.00559441	0	0.0003996	0	0	0	0	0	0	0	0	0.0558581	0	0	0	0	0	0.00398987
Otu0584	Proteobacteria	Sphingomonadaceae	Sphingomonas	Sphingomonas_unclassified	0	0	0	0	0	0	0	0	0	0	0	0	0	0	0	0	0	0	0	0	0	0	0	0	0	0	0	0	0	0	0	0	0	0	0	0	0	0	0	0	0	0	0	0	0
Otu0585	Firmicutes	Lactobacillales_unclassified	Lactobacillales_unclassified	Lactobacillales_unclassified	0	0	0	0	0	0	0	0	0	0	0	0	0	0	0	0	0	0.0135575	0	0	0	0	0	0	0	0	0	0	0	0.000968392	0	0	0	0	0	0	0	0	0	0	0	0	0	0	0
Otu0586	Firmicutes	Streptococcaceae	Streptococcus	Streptococcus_unclassified	0	0	0	0	0	0	0	0	0	0	0	0	0	0	0	0	0	0	0	0	0	0	0	0	0	0	0	0	0.00803148	0.000573677	0	0	0	0	0	0	0	0	0	0	0	0	0	0	0
Otu0587	Firmicutes	Ruminococcaceae	Ruminococcaceae_[G-1]	sp._oral_taxon_075	0	0	0	0	0	0	0	0	0	0	0	0	0	0	0	0	0	0	0	0	0	0.137714	0	0	0	0	0	0	0	0.00983671	0	0	0	0	0	0	0	0	0	0	0	0	0	0	0
Otu0588	Proteobacteria	Moraxellaceae	Moraxella	osloensis	0	0	0	0	0	0	0	0	0	0	0	0	0	0	0	0	0	0	0	0	0	0	0	0	0	0	0	0	0	0	0	0	0	0	0	0	0	0	0	0	0	0	0	0	0
Otu0589	Firmicutes	Lachnospiraceae_[XIV]	Stomatobaculum	sp._oral_taxon_097	0	0	0	0	0	0	0	0	0	0	0	0	0	0	0	0	0	0	0	0	0	0	0	0	0	0	0	0	0	0	0	0	0	0	0	0	0	0	0	0	0	0	0	0	0
Otu0590	Firmicutes	Streptococcaceae	Streptococcus	Streptococcus_unclassified	0	0	0	0	0	0	0	0	0	0	0	0	0	0	0	0	0	0	0	0	0	0	0	0	0	0	0	0	0	0	0	0	0	0	0	0	0	0	0	0	0	0	0	0	0
Otu0591	Bacteria_unclassified	Bacteria_unclassified	Bacteria_unclassified	Bacteria_unclassified	0	0	0	0	0	0	0	0	0	0	0	0	0	0	0	0	0	0	0	0	0	0	0	0	0	0	0	0	0	0	0	0	0	0	0	0	0	0	0	0	0	0	0	0	0
Otu0592	Firmicutes	Gemellaceae	Gemella	morbillorum	0	0	0	0	0	0	0	0	0	0	0	0	0	0	0	0	0	0	0	0.0181441	0	0	0	0	0	0	0	0	0	0.00129601	0	0	0	0	0	0	0	0	0	0	0	0	0	0	0
Otu0593	Firmicutes	Carnobacteriaceae	Granulicatella	elegans	0	0	0	0	0	0	0	0	0	0	0	0	0	0	0	0	0	0	0	0	0	0	0	0	0	0	0	0	0	0	0	0	0	0	0	0	0	0	0	0	0	0	0	0	0
Otu0594	Fusobacteria	Fusobacteriaceae	Fusobacterium	periodonticum	0	0	0	0	0	0	0	0	0	0	0	0	0	0	0	0	0	0	0.0344679	0	0	0	0.0577701	0	0	0	0	0	0	0.00658843	0	0	0	0	0	0	0	0	0	0	0	0	0	0	0
Otu0595	Proteobacteria	Pasteurellaceae	Haemophilus	sp._oral_taxon_036	0	0	0	0	0	0	0	0	0	0	0	0	0	0	0	0	0	0	0	0	0	0	0	0	0	0	0	0	0	0	0	0	0	0	0	0	0	0	0	0	0	0.0656045	0	0	0.00468604
Otu0596	Proteobacteria	Pasteurellaceae	Haemophilus	influenzae	0	0	0	0	0	0	0	0	0	0	0	0	0	0	0	0	0	0.0116207	0	0	0	0	0	0	0	0	0	0	0	0.00083005	0	0	0	0	0	0	0	0	0	0	0	0	0	0	0
Otu0597	Proteobacteria	Neisseriaceae	Neisseria	lactamica	0	0	0	0	0	0	0	0	0	0	0	0	0	0	0	0	0	0	0	0.0155521	0	0	0	0	0	0	0	0	0	0.00111086	0	0	0	0	0	0	0	0	0	0	0	0	0	0	0
Otu0598	Proteobacteria	Neisseriaceae	Neisseria	flavescens	0	0	0	0	0	0	0	0	0	0	0	0	0	0	0	0	0	0	0	0.0155521	0	0	0	0	0	0	0	0	0	0.00111086	0	0	0	0	0	0	0	0	0	0	0	0	0	0	0
Otu0599	Firmicutes	Gemellaceae	Gemella	Gemella_unclassified	0	0	0	0	0	0	0	0	0	0	0	0	0	0	0	0	0	0	0	0	0	0	0.0770268	0	0	0	0	0	0	0.00550191	0	0	0	0	0	0	0	0	0	0	0	0	0	0	0
Otu0600	Proteobacteria	Neisseriaceae	Neisseria	meningitidis	0	0	0	0	0	0	0	0	0	0	0	0	0	0	0	0	0	0	0	0	0	0	0	0	0	0	0	0	0	0	0	0	0	0	0	0	0	0	0	0	0	0	0.0449135	0	0.00320811
Otu0601	Proteobacteria	Pasteurellaceae	Haemophilus	influenzae	0	0	0	0	0	0	0	0	0	0	0	0	0	0	0	0	0	0	0	0	0	0	0	0	0	0	0	0	0	0	0	0	0	0.0782779	0	0	0	0	0	0	0	0	0	0	0.00559128
Otu0602	Fusobacteria	Fusobacteriaceae	Fusobacterium	Fusobacterium_unclassified	0	0	0	0	0	0	0	0	0	0	0	0	0	0	0	0	0	0	0	0	0	0	0	0	0	0	0	0	0	0	0	0	0.0454821	0	0	0	0	0	0	0	0	0	0	0	0.00324872
Otu0603	Proteobacteria	Neisseriaceae	Neisseria	Neisseria_unclassified	0	0	0	0	0	0	0	0	0	0	0	0	0	0	0	0	0	0	0.0517019	0	0	0	0	0	0	0	0	0	0	0.00369299	0	0	0	0	0	0	0	0	0	0	0	0	0	0	0
Otu0604	Firmicutes	Peptostreptococcaceae_[XI]	Peptostreptococcaceae_[XI][G-9]	[Eubacterium]_brachy	0	0	0	0	0	0	0	0	0	0	0	0	0	0	0	0	0	0.0116207	0	0	0	0	0	0	0	0	0	0	0	0.00083005	0	0	0	0	0	0	0	0	0	0	0	0	0	0	0
Otu0605	Bacteroidetes	Prevotellaceae	Prevotella	sp._oral_taxon_305	0	0	0	0	0	0	0	0	0	0	0	0	0	0	0	0	0	0	0	0	0	0	0	0	0	0	0	0	0	0	0.0527009	0	0	0	0	0	0	0	0	0	0	0	0	0	0.00376435
Otu0606	Firmicutes	Streptococcaceae	Streptococcus	Streptococcus_unclassified	0	0	0	0	0	0	0	0	0	0	0	0.010627	0	0	0.000759071	0	0	0	0	0	0	0	0	0	0.00983445	0	0	0	0	0.000702461	0	0	0	0	0	0	0	0	0	0	0	0	0	0	0
Otu0607	Bacteroidetes	Prevotellaceae	Alloprevotella	tannerae	0	0	0	0	0	0	0	0	0	0	0	0	0	0	0	0	0	0	0	0	0	0	0	0	0	0	0	0	0	0	0	0	0	0	0	0	0	0	0	0	0	0	0	0.0705965	0.00504261
Otu0608	Fusobacteria	Fusobacteriaceae	Fusobacterium	nucleatum_subsp._vincentii	0	0	0	0	0	0	0	0	0	0	0	0	0	0	0	0	0	0	0	0	0	0	0	0	0	0	0	0	0	0	0	0	0	0	0	0	0	0	0	0	0	0.0562324	0	0	0.0040166
Otu0609	Proteobacteria	Pasteurellaceae	Haemophilus	parainfluenzae	0	0	0	0	0	0	0	0	0	0	0	0	0	0	0	0	0	0	0	0	0	0	0	0	0.0196689	0	0	0	0	0.00140492	0	0	0	0	0	0	0	0	0	0	0	0	0	0	0
Otu0610	Proteobacteria	Pasteurellaceae	Haemophilus	Haemophilus_unclassified	0	0	0	0	0	0	0	0	0	0	0	0	0	0	0	0	0	0	0	0	0	0	0	0	0	0	0	0	0	0	0	0	0	0	0	0	0	0.0622148	0	0	0	0	0	0	0.00444392
Otu0611	Fusobacteria	Fusobacteriaceae	Fusobacterium	nucleatum_subsp._vincentii	0	0	0	0	0	0	0	0	0	0	0	0	0	0	0	0	0	0	0	0	0	0	0	0	0	0	0	0	0	0	0	0	0	0	0	0	0	0	0	0	0	0	0	0.0705965	0.00504261
Otu0612	Bacteroidetes	Prevotellaceae	Prevotella	pleuritidis	0	0	0	0	0	0	0	0	0	0	0	0.021254	0	0	0.00151814	0	0	0	0	0	0	0	0	0	0	0	0	0	0	0	0	0	0	0	0	0	0	0	0	0	0	0	0	0	0
Otu0613	Bacteroidetes	Bacteroidetes_[F-1]	Bacteroidetes_[G-5]	sp._oral_taxon_511	0	0	0	0	0	0	0	0	0	0	0	0	0	0	0	0	0	0	0	0	0	0	0	0	0	0	0	0	0	0	0	0	0	0	0	0.113186	0	0	0	0	0	0	0	0	0.00808473
Otu0614	Firmicutes	Veillonellaceae	Selenomonas	Selenomonas_unclassified	0	0	0	0	0	0	0	0	0	0	0	0	0.0114578	0	0.000818415	0	0	0	0	0	0	0	0	0	0	0	0	0	0	0	0	0	0	0	0	0	0	0	0	0	0	0	0	0	0
Otu0615	Firmicutes	Veillonellaceae	Veillonella	Veillonella_unclassified	0	0	0	0	0	0	0	0	0	0	0	0	0	0	0	0	0	0	0	0	0	0	0	0	0	0	0	0	0.00602361	0.000430258	0	0	0	0	0	0	0	0	0	0	0	0	0	0	0
Otu0616	Proteobacteria	Neisseriaceae	Neisseria	flavescens	0	0	0	0	0	0	0	0	0	0	0	0	0	0	0	0	0	0	0	0	0	0	0	0	0	0.016681	0	0	0	0.0011915	0	0	0	0	0	0	0	0	0	0	0	0	0	0	0
Otu0617	Bacteroidetes	Flavobacteriaceae	Bergeyella	sp._oral_taxon_931	0	0	0.0139211	0	0	0	0	0	0	0	0	0	0	0	0.000994365	0	0	0	0	0	0	0	0	0	0	0	0	0	0	0	0	0	0	0	0	0	0	0	0	0	0	0	0	0	0
Otu0618	Proteobacteria	Neisseriaceae	Neisseria	meningitidis	0	0	0	0	0	0	0	0	0	0	0	0	0	0	0	0	0	0	0	0	0	0	0	0	0	0	0	0	0	0	0	0	0	0.0782779	0	0	0	0	0	0	0	0	0	0	0.00559128
Otu0619	Bacteroidetes	Prevotellaceae	Prevotella	sp._oral_taxon_942	0	0	0	0	0	0	0	0	0	0	0	0	0	0	0	0	0	0	0	0	0	0	0	0	0	0	0	0	0	0	0	0	0	0	0	0	0.0856042	0	0	0	0	0	0	0	0.00611459
Otu0620	Bacteroidetes	Prevotellaceae	Prevotella	sp._oral_taxon_313	0	0	0	0	0	0	0	0	0	0	0	0	0	0	0	0	0	0	0	0	0	0	0	0	0	0	0	0	0	0	0	0	0	0	0	0	0	0	0	0	0	0	0	0	0
Otu0621	Firmicutes	Streptococcaceae	Streptococcus	Streptococcus_unclassified	0	0	0	0	0	0	0	0	0	0	0	0	0	0	0	0	0	0	0	0	0	0	0	0	0	0	0	0	0	0	0	0.0370416	0	0.0391389	0	0	0	0	0	0	0	0	0	0	0.00544147
Otu0622	Proteobacteria	Pasteurellaceae	Haemophilus	parainfluenzae	0	0	0	0	0	0	0	0	0	0	0	0	0	0	0	0	0	0	0	0	0	0	0.0577701	0	0	0	0	0	0	0.00412643	0	0	0	0	0	0	0	0	0	0	0	0	0	0	0
Otu0623	Firmicutes	Peptoniphilaceae	Parvimonas	micra	0	0	0	0	0	0	0	0	0	0	0	0.021254	0	0	0.00151814	0	0	0	0	0	0	0	0	0	0	0	0	0	0	0	0	0	0	0	0	0	0	0	0	0	0	0	0	0	0
Otu0624	Proteobacteria	Pasteurellaceae	Haemophilus	Haemophilus_unclassified	0	0	0	0	0	0	0	0	0	0	0	0	0	0	0	0	0	0	0	0	0	0	0	0	0	0	0	0	0	0	0	0	0	0	0	0	0	0	0	0	0.0723676	0	0	0	0.00516912
Otu0625	Firmicutes	Gemellaceae	Gemella	Gemella_unclassified	0	0	0	0	0	0	0.019416	0	0	0	0	0	0	0	0.00138685	0	0	0	0	0	0	0	0	0	0	0	0	0	0	0	0	0	0	0	0	0	0.0142674	0	0	0	0	0	0	0	0.0010191
Otu0626	Firmicutes	Streptococcaceae	Streptococcus	Streptococcus_unclassified	0	0	0	0	0	0	0	0	0	0	0.0147965	0	0	0	0.0010569	0	0	0	0	0	0	0	0	0	0	0	0	0	0	0	0	0	0	0	0	0	0	0	0	0	0	0	0	0	0
Otu0627	Firmicutes	Streptococcaceae	Streptococcus	Streptococcus_unclassified	0	0	0	0	0	0	0	0	0	0	0	0	0	0	0	0	0	0	0	0	0	0	0	0	0	0	0	0	0	0	0	0	0	0	0	0	0	0	0	0	0	0.0562324	0	0	0.0040166
Otu0628	Fusobacteria	Leptotrichiaceae	Leptotrichia	sp._oral_taxon_221	0	0	0	0	0	0	0	0	0	0	0	0	0	0	0	0	0	0	0	0	0	0	0	0	0	0	0	0	0	0	0	0	0	0	0	0	0	0	0	0	0.0361838	0	0	0	0.00258456
Otu0629	Bacteroidetes	Prevotellaceae	Prevotella	pallens	0	0	0	0	0	0	0	0	0	0	0	0	0	0	0	0.0168587	0	0	0	0	0	0	0	0	0	0	0	0	0	0.00120419	0	0	0	0	0	0	0	0	0	0	0	0	0	0	0
Otu0630	Fusobacteria	Leptotrichiaceae	Leptotrichia	Leptotrichia_unclassified	0	0	0	0	0	0	0	0	0	0	0	0	0	0	0	0	0.01417	0	0	0	0	0	0	0	0	0	0	0	0	0.00101214	0	0	0	0	0	0	0	0	0	0	0	0	0	0	0
Otu0631	Firmicutes	Streptococcaceae	Streptococcus	Streptococcus_unclassified	0	0	0	0	0	0	0	0	0	0	0	0	0	0	0	0	0	0	0	0	0	0	0	0.00639059	0	0	0	0	0.00602361	0.000886729	0	0	0	0	0	0	0	0	0	0	0	0	0	0	0
Otu0632	Fusobacteria	Leptotrichiaceae	Leptotrichia	sp._oral_taxon_212	0	0	0	0	0	0.032694	0	0	0	0	0	0	0	0	0.00233528	0	0	0	0	0	0	0	0	0	0	0	0	0	0	0	0	0	0	0	0	0	0	0	0	0	0	0	0	0	0
Otu0633	Bacteroidetes	Porphyromonadaceae	Porphyromonas	sp._oral_taxon_930	0	0	0	0	0	0	0	0	0	0	0	0	0	0	0	0	0	0	0	0	0	0	0	0	0	0	0	0	0	0	0	0	0.0454821	0	0	0	0	0	0.0418936	0	0	0	0	0	0.00624112
Otu0634	Bacteroidetes	Prevotellaceae	Prevotella	sp._oral_taxon_942	0	0	0	0	0	0	0	0	0	0	0	0	0	0	0	0	0	0	0	0	0	0	0	0	0	0	0	0	0	0	0	0	0	0	0.0518179	0	0	0	0	0	0	0	0	0	0.00370128
Otu0635	Bacteroidetes	Prevotellaceae	Alloprevotella	sp._oral_taxon_308	0	0	0	0	0	0	0	0	0	0	0	0	0	0	0	0	0	0	0	0	0	0	0	0	0	0	0	0	0	0	0	0	0	0	0	0	0	0	0	0	0	0	0	0	0
Otu0636	Firmicutes	Streptococcaceae	Streptococcus	Streptococcus_unclassified	0	0	0	0	0	0	0	0	0	0	0	0	0	0	0	0	0	0	0	0	0	0	0	0	0	0	0	0	0	0	0	0	0	0	0	0	0	0	0	0	0	0	0.0224568	0	0.00160406
Otu0637	Firmicutes	Streptococcaceae	Streptococcus	Streptococcus_unclassified	0	0	0	0	0	0	0	0	0	0	0	0	0	0	0	0	0	0	0	0	0	0	0	0	0	0	0	0	0	0	0	0	0	0.0782779	0	0	0	0	0	0	0	0	0	0	0.00559128
Otu0638	Fusobacteria	Fusobacteriaceae	Fusobacterium	sp._oral_taxon_203	0	0	0	0	0	0	0	0	0	0	0	0	0	0	0	0	0	0	0	0	0	0	0	0	0	0	0	0	0	0	0	0.0370416	0	0	0	0	0	0	0	0	0	0	0.0224568	0	0.00424988
Otu0639	Bacteria_unclassified	Bacteria_unclassified	Bacteria_unclassified	Bacteria_unclassified	0	0	0	0	0	0	0	0	0	0	0	0	0	0	0	0	0	0	0	0	0	0	0	0	0	0	0	0	0	0	0	0	0	0	0	0.113186	0	0	0	0	0	0	0	0	0.00808473
Otu0640	Firmicutes	Streptococcaceae	Streptococcus	tigurinus	0	0	0	0	0	0	0	0	0	0	0	0	0	0	0	0	0	0	0	0	0	0	0	0	0	0.016681	0	0	0	0.0011915	0	0	0	0	0	0	0	0	0	0	0	0	0	0	0
Otu0641	Bacteroidetes	Prevotellaceae	Prevotella	melaninogenica	0	0	0	0	0	0	0	0	0	0	0.00739827	0	0	0.00743568	0.00105957	0	0	0	0	0	0	0	0	0	0	0	0	0	0	0	0	0	0	0	0	0	0	0	0	0	0	0	0	0	0
Otu0642	Proteobacteria	Burkholderiales_unclassified	Burkholderiales_unclassified	Burkholderiales_unclassified	0	0	0	0	0.00457446	0	0	0	0	0	0	0	0.00763854	0	0.000872357	0	0	0	0	0	0	0	0	0	0	0	0	0	0	0	0	0	0	0	0	0	0	0	0	0	0	0	0	0	0
Otu0643	Firmicutes	Gemellaceae	Gemella	haemolysans	0	0	0	0	0	0	0	0	0	0	0	0	0	0	0	0	0	0	0	0	0	0	0	0	0	0	0	0	0	0	0.0527009	0	0	0	0	0	0	0	0	0	0	0	0	0	0.00376435
Otu0644	Fusobacteria	Fusobacteriaceae	Fusobacterium	Fusobacterium_unclassified	0	0	0	0	0	0	0	0	0	0	0	0	0	0	0	0	0	0	0	0	0	0	0	0	0	0	0	0	0	0	0	0	0	0	0	0	0	0	0	0	0	0	0	0	0
Otu0645	Bacteroidetes	Prevotellaceae	Alloprevotella	Alloprevotella_unclassified	0	0	0	0	0	0	0	0	0	0	0	0	0	0	0	0	0	0	0	0	0	0	0	0	0	0	0	0	0	0	0	0	0	0	0	0	0	0	0	0	0	0	0	0	0
Otu0646	Bacteroidetes	Prevotellaceae	Prevotella	nanceiensis	0	0	0	0	0.0137234	0	0	0	0	0	0	0	0	0	0.000980242	0	0	0	0	0	0	0	0	0	0	0	0	0	0	0	0	0	0	0	0	0	0	0	0	0	0	0	0	0	0
Otu0647	Proteobacteria	Neisseriaceae	Neisseria	meningitidis	0	0	0	0	0	0	0	0	0	0	0	0	0	0	0	0	0	0	0	0	0	0	0	0	0	0	0	0	0	0	0	0	0	0	0	0	0	0	0	0	0	0.0562324	0	0	0.0040166
Otu0648	Bacteroidetes	Prevotellaceae	Prevotella	veroralis	0	0	0	0	0	0	0	0	0	0	0	0	0	0	0	0	0	0	0	0	0	0	0	0	0	0	0	0	0	0	0	0	0	0	0	0	0	0	0	0.0510048	0	0	0	0	0.0036432
Otu0649	Bacteroidetes	Prevotellaceae	Alloprevotella	Alloprevotella_unclassified	0	0	0	0	0	0	0	0	0	0	0	0	0	0	0	0.0140489	0	0	0	0	0	0	0	0	0	0	0	0	0	0.00100349	0	0	0	0	0	0	0	0	0	0	0	0	0	0	0
Otu0650	Bacteroidetes	Prevotellaceae	Prevotella	sp._oral_taxon_942	0	0	0	0	0.0114362	0	0	0	0	0	0	0	0	0	0.000816868	0	0	0	0	0	0	0	0	0	0	0	0	0	0	0	0	0	0	0	0	0	0	0	0	0	0	0	0	0	0
Otu0651	Bacteroidetes	Prevotellaceae	Alloprevotella	sp._oral_taxon_473	0	0	0	0	0	0	0	0	0	0	0	0	0	0	0	0	0	0	0	0	0	0	0	0	0	0	0	0	0	0	0	0	0	0	0	0	0	0	0	0	0	0	0	0	0
Otu0652	Bacteroidetes	Prevotellaceae	Prevotella	marshii	0	0	0	0	0	0	0	0	0	0	0	0	0	0	0	0	0	0	0	0	0	0	0	0	0	0	0	0	0	0	0	0	0	0	0	0	0	0	0	0	0	0	0	0	0
Otu0653	Proteobacteria	Neisseriaceae	Neisseria	lactamica	0	0	0	0	0	0	0	0	0	0	0	0	0	0	0	0	0	0	0	0.0129601	0	0	0	0	0	0	0	0	0	0.00092572	0	0	0	0	0	0	0	0	0	0	0	0	0	0	0
Otu0654	Proteobacteria	Betaproteobacteria_unclassified	Betaproteobacteria_unclassified	Betaproteobacteria_unclassified	0	0	0	0	0	0	0	0	0	0.0122118	0	0	0	0	0.000872272	0	0	0	0	0	0	0	0	0	0	0	0	0	0	0	0	0	0	0	0	0	0	0	0	0	0	0	0	0	0
Otu0655	Proteobacteria	Pasteurellaceae	Haemophilus	Haemophilus_unclassified	0	0	0	0	0	0	0	0	0	0	0	0.0177117	0	0	0.00126512	0	0	0	0	0	0	0	0	0	0	0	0	0	0	0	0	0	0	0	0	0	0	0	0	0	0	0	0	0	0
Otu0656	Proteobacteria	Neisseriaceae	Neisseria	flava	0	0	0	0	0	0	0	0	0	0	0	0	0	0	0	0	0	0	0	0	0	0	0	0	0	0	0	0	0	0	0.0439174	0	0	0	0	0	0	0	0	0	0	0	0	0	0.00313696
Otu0657	Bacteroidetes	Prevotellaceae	Alloprevotella	sp._oral_taxon_473	0	0	0	0	0	0	0	0	0	0	0	0	0	0	0	0	0	0	0	0	0	0	0	0	0	0	0.00990177	0	0	0.00070727	0	0	0	0	0	0	0	0	0	0	0	0	0	0	0
Otu0658	Proteobacteria	Pasteurellaceae	Haemophilus	influenzae	0	0	0	0	0	0	0	0	0	0	0	0	0	0	0	0	0	0	0	0	0	0	0	0	0	0	0	0	0	0	0.0439174	0	0	0	0	0	0	0	0	0	0	0	0	0	0.00313696
Otu0659	Proteobacteria	Pasteurellaceae	Haemophilus	Haemophilus_unclassified	0	0	0	0	0	0	0	0	0	0	0	0	0	0	0	0	0	0	0	0	0	0	0	0	0	0	0	0	0	0	0	0	0	0	0	0	0	0	0	0	0	0	0	0	0
Otu0660	Proteobacteria	Neisseriaceae	Neisseria	flavescens	0	0	0	0	0	0	0	0	0	0	0	0	0	0	0	0	0	0	0	0	0	0	0	0	0	0	0	0	0	0	0	0	0	0	0	0	0	0	0	0.0510048	0	0	0	0	0.0036432
Otu0661	Fusobacteria	Fusobacteriaceae	Fusobacterium	Fusobacterium_unclassified	0	0	0	0	0.0114362	0	0	0	0	0	0	0	0	0	0.000816868	0	0	0	0	0	0	0	0	0	0	0	0	0	0	0	0	0	0	0	0	0	0	0	0	0	0	0	0	0	0
Otu0662	Firmicutes	Streptococcaceae	Streptococcus	Streptococcus_unclassified	0	0	0	0	0	0	0	0	0	0	0	0	0	0	0	0	0	0	0	0	0	0	0	0	0	0	0	0	0	0	0	0	0	0	0	0	0	0	0	0	0	0	0	0	0
Otu0663	Proteobacteria	Sphingomonadaceae	Sphingomonas	echinoides	0	0	0	0	0	0	0	0	0	0	0	0	0	0	0	0	0	0	0	0	0	0	0	0	0	0	0	0	0	0	0	0	0	0	0	0	0	0	0	0	0	0	0	0	0
Otu0664	Firmicutes	Peptostreptococcaceae_[XI]	Mogibacterium	vescum	0	0	0	0	0	0	0	0	0	0	0	0	0	0	0	0	0	0.00774713	0	0	0	0	0	0	0	0	0	0	0	0.000553367	0	0	0	0	0	0	0	0	0	0	0.0120613	0	0	0	0.000861519
Otu0665	Proteobacteria	Pasteurellaceae	Haemophilus	sp._oral_taxon_908	0	0	0.00696056	0	0	0	0	0	0	0	0	0	0	0	0.000497183	0	0.00472333	0	0	0	0	0	0	0	0	0	0	0	0	0.000337381	0	0	0	0	0	0	0	0	0	0	0	0	0	0	0
Otu0666	Proteobacteria	Pasteurellaceae	Haemophilus	sp._oral_taxon_036	0	0	0	0	0	0	0.019416	0	0	0	0	0	0	0	0.00138685	0	0	0	0	0	0	0	0	0	0	0	0	0	0	0	0	0	0	0	0	0	0	0	0	0	0	0	0	0	0
Otu0667	Firmicutes	Streptococcaceae	Streptococcus	Streptococcus_unclassified	0	0	0	0	0	0	0	0	0	0	0	0	0	0	0	0	0	0	0	0	0	0	0	0	0	0	0	0	0	0	0	0	0	0	0.0431816	0	0	0	0	0	0	0	0	0	0.0030844
Otu0668	Firmicutes	Streptococcaceae	Streptococcus	Streptococcus_unclassified	0	0	0	0	0	0	0	0	0	0	0	0	0	0	0	0	0	0	0	0	0	0	0	0	0	0.0139009	0	0	0	0.000992919	0	0	0	0	0	0	0	0	0	0	0	0	0	0	0
Otu0669	Bacteroidetes	Prevotellaceae	Prevotella	pallens	0	0	0	0	0	0	0	0	0	0	0	0	0	0	0	0	0	0	0	0	0	0	0	0	0	0	0	0	0	0	0	0	0	0	0	0	0	0	0	0	0	0	0	0	0
Otu0670	Firmicutes	Streptococcaceae	Streptococcus	sp._oral_taxon_058	0	0	0	0	0	0	0	0	0	0	0	0	0	0	0	0	0	0	0	0	0	0	0	0	0	0	0	0	0	0	0	0.061736	0	0	0	0	0	0	0	0	0	0	0	0	0.00440972
Otu0671	Spirochaetes	Spirochaetaceae	Treponema	maltophilum	0	0	0	0	0	0	0	0	0	0.0122118	0	0	0	0	0.000872272	0	0	0	0	0	0	0	0	0	0	0	0	0	0	0	0	0	0	0	0	0	0	0	0	0	0	0	0	0	0
Otu0672	Firmicutes	Streptococcaceae	Streptococcus	Streptococcus_unclassified	0	0	0	0	0	0	0	0	0	0	0	0	0	0	0	0	0	0	0	0	0	0	0	0	0	0	0	0	0.0100394	0.000717097	0	0	0	0	0	0	0	0	0	0	0	0	0	0	0
Otu0673	Firmicutes	Peptoniphilaceae	Parvimonas	micra	0	0	0	0	0	0	0	0	0	0	0	0	0	0	0	0	0	0	0	0	0	0	0	0	0	0	0	0	0	0	0	0	0	0	0	0	0	0	0	0	0	0	0	0	0
Otu0674	Bacteroidetes	Porphyromonadaceae	Porphyromonas	sp._oral_taxon_930	0	0	0	0	0	0	0	0	0	0	0	0	0	0	0	0	0	0	0	0	0	0	0	0	0	0	0	0	0	0	0	0	0	0	0	0	0	0.0518457	0	0	0	0	0	0	0.00370326
Otu0675	Firmicutes	Gemellaceae	Gemella	morbillorum	0	0	0	0	0	0	0	0.0120438	0	0	0	0	0	0	0.000860274	0	0	0	0	0	0	0	0	0	0	0	0	0	0	0	0	0	0	0	0	0	0	0	0	0	0	0	0	0	0
Otu0676	Bacteroidetes	Prevotellaceae	Prevotella	melaninogenica	0	0	0	0	0	0	0	0	0	0	0	0	0	0	0	0	0	0	0	0	0	0	0	0	0	0	0	0	0	0	0	0	0	0	0	0	0	0	0	0	0	0	0	0	0
Otu0677	Bacteroidetes	Porphyromonadaceae	Porphyromonas	sp._oral_taxon_930	0	0	0	0	0	0	0	0	0	0	0	0	0	0	0	0	0	0	0	0	0	0	0	0.010651	0	0	0	0	0	0.000760785	0	0	0	0	0	0	0	0	0	0	0	0	0	0	0
Otu0678	Firmicutes	Streptococcaceae	Streptococcus	Streptococcus_unclassified	0	0	0	0	0	0	0	0	0	0	0	0	0	0	0	0	0	0	0	0	0	0	0	0	0	0	0	0	0	0	0	0	0	0.0652316	0	0	0	0	0	0	0	0	0	0	0.0046594
Otu0679	Bacteroidetes	Prevotellaceae	Prevotella	oulorum	0	0	0	0	0	0	0	0	0	0	0	0	0	0	0	0	0	0	0	0	0	0	0	0	0	0	0	0	0	0	0	0	0	0	0	0	0	0	0	0	0	0	0	0	0
Otu0680	Bacteria_unclassified	Bacteria_unclassified	Bacteria_unclassified	Bacteria_unclassified	0	0	0	0	0	0	0	0	0	0	0	0	0	0	0	0	0	0.00968392	0	0	0	0	0	0	0	0	0	0	0	0.000691708	0	0	0	0	0	0	0	0	0	0	0	0	0	0	0
Otu0681	Firmicutes	Streptococcaceae	Streptococcus	Streptococcus_unclassified	0	0.0176541	0	0	0	0	0	0	0	0	0	0	0	0	0.00126101	0	0	0	0	0	0	0	0	0	0	0	0	0	0	0	0	0	0	0	0	0	0	0	0	0	0	0	0	0	0
Otu0682	Firmicutes	Streptococcaceae	Streptococcus	Streptococcus_unclassified	0	0	0	0	0	0	0	0	0	0	0	0	0	0	0	0	0	0	0	0	0	0	0	0	0	0	0	0	0	0	0	0	0	0	0	0	0	0	0	0	0	0	0	0	0
Otu0683	Fusobacteria	Fusobacteriaceae	Fusobacterium	Fusobacterium_unclassified	0	0	0	0	0	0	0	0	0	0	0	0	0	0	0	0	0	0	0	0	0	0	0	0	0	0	0	0	0	0	0	0	0	0	0	0	0	0	0	0	0	0	0	0	0
Otu0684	Firmicutes	Peptococcaceae	Peptococcus	sp._oral_taxon_167	0	0	0	0	0	0	0	0	0	0	0	0	0	0	0	0	0	0	0	0	0	0.0983671	0	0	0	0	0	0	0	0.00702622	0	0	0	0	0	0	0	0	0	0	0	0	0	0	0
Otu0685	Fusobacteria	Fusobacteriaceae	Fusobacterium	sp._oral_taxon_203	0	0	0	0	0	0	0	0	0	0	0	0	0	0	0	0	0	0	0	0	0	0	0	0	0	0	0	0	0	0	0	0	0	0	0	0	0	0	0	0	0	0	0	0.0588305	0.00420218
Otu0686	Bacteroidetes	Prevotellaceae	Prevotella	oulorum	0	0	0	0	0	0	0	0	0	0	0	0	0	0	0	0	0	0	0	0	0	0	0	0	0	0	0	0	0	0	0	0	0	0	0	0	0	0	0	0	0	0	0	0.0588305	0.00420218
Otu0687	Bacteria_unclassified	Bacteria_unclassified	Bacteria_unclassified	Bacteria_unclassified	0	0	0	0	0	0	0	0	0	0	0	0	0	0	0	0	0	0.00968392	0	0	0	0	0	0	0	0	0	0	0	0.000691708	0	0	0	0	0	0	0	0	0	0	0	0	0	0	0
Otu0688	Fusobacteria	Fusobacteriaceae	Fusobacterium	Fusobacterium_unclassified	0	0	0	0	0	0	0	0	0	0	0	0	0	0	0	0	0	0	0	0	0	0	0	0	0	0	0	0	0	0	0	0	0	0	0	0	0.0713369	0	0	0	0	0	0	0	0.00509549
Otu0689	Bacteroidetes	Flavobacteriaceae	Capnocytophaga	leadbetteri	0	0	0	0	0	0.027245	0	0	0	0	0	0	0	0	0.00194607	0	0	0	0	0	0	0	0	0	0	0	0	0	0	0	0	0	0	0	0	0	0	0	0	0	0	0	0	0	0
Otu0690	Bacteroidetes	Porphyromonadaceae	Porphyromonas	Porphyromonas_unclassified	0	0	0	0	0	0	0	0	0	0	0	0	0.00954818	0	0.000682013	0	0	0	0	0	0	0	0	0	0	0	0	0	0	0	0	0	0	0	0	0	0	0	0	0	0	0	0	0	0
Otu0691	Proteobacteria	Pasteurellaceae	Haemophilus	parainfluenzae	0	0	0	0	0	0	0	0	0	0	0	0	0	0	0	0	0	0	0	0	0	0	0	0	0	0	0	0	0	0	0	0	0	0	0	0	0	0	0	0	0	0	0	0	0
Otu0692	Firmicutes	Lachnospiraceae_[XIV]	Lachnoanaerobaculum	saburreum	0	0	0	0.0108427	0	0	0	0	0	0	0	0	0	0	0.000774478	0	0	0	0	0	0	0	0	0	0	0	0	0	0	0	0	0	0	0	0	0	0	0	0	0	0	0	0	0	0
Otu0693	Bacteroidetes	Flavobacteriaceae	Capnocytophaga	leadbetteri	0	0	0	0	0	0	0	0	0	0	0	0	0	0	0	0	0	0	0	0	0	0	0	0	0	0	0	0	0	0	0	0	0	0	0.0345453	0	0	0	0	0	0	0	0	0	0.00246752
Otu0694	Actinobacteria	Corynebacteriales_unclassified	Corynebacteriales_unclassified	Corynebacteriales_unclassified	0	0	0	0	0	0	0	0	0	0	0	0	0	0	0	0	0	0	0	0	0	0	0	0	0	0	0	0	0	0	0	0	0	0	0	0	0	0	0	0	0	0	0	0	0
Otu0695	Bacteroidetes	Prevotellaceae	Prevotella	histicola	0	0	0	0	0	0	0	0	0	0	0	0	0	0	0	0	0	0	0	0	0	0	0	0	0	0	0	0	0	0	0	0	0	0	0	0	0	0	0	0	0	0	0	0	0
Otu0696	Proteobacteria	Pasteurellaceae	Haemophilus	influenzae	0	0	0	0	0	0	0	0	0	0	0	0	0	0	0	0	0	0	0	0	0	0	0	0	0	0	0	0	0	0	0.0351339	0	0	0	0	0	0	0	0	0	0	0	0	0	0.00250957
Otu0697	Firmicutes	Veillonellaceae	Selenomonas	Selenomonas_unclassified	0	0	0	0	0	0.021796	0	0	0	0	0	0	0	0	0.00155686	0	0	0	0	0	0	0	0	0	0	0	0	0	0	0	0	0	0	0	0	0	0	0	0	0	0	0	0	0	0
Otu0698	Bacteroidetes	Prevotellaceae	Prevotella	sp._oral_taxon_942	0	0	0	0	0	0	0	0	0	0	0	0	0	0	0	0	0	0	0	0	0	0	0	0	0	0	0	0	0	0	0	0	0	0	0	0	0.0570695	0	0	0	0	0	0	0	0.00407639
Otu0699	Fusobacteria	Leptotrichiaceae	Sneathia	sanguinegens	0	0	0	0	0	0	0	0	0	0	0	0	0	0	0	0	0	0	0	0	0	0	0	0	0	0	0	0.00745921	0	0.000532801	0	0	0	0	0	0	0	0	0	0	0	0	0	0	0
Otu0700	Bacteroidetes	Prevotellaceae	Prevotella	nanceiensis	0	0	0	0	0	0	0	0	0	0	0	0	0	0	0	0	0	0	0	0	0	0	0	0	0	0	0	0	0	0	0	0	0	0	0	0	0	0	0	0	0.0482451	0	0	0	0.00344608
Otu0701	Bacteroidetes	Flavobacteriaceae	Bergeyella	sp._oral_taxon_322	0	0	0	0	0	0	0	0	0	0	0	0	0	0	0	0	0	0	0	0	0	0	0	0	0	0	0	0	0	0	0	0	0	0.0521853	0	0	0	0	0	0	0	0	0	0	0.00372752
Otu0702	Fusobacteria	Leptotrichiaceae	Leptotrichia	Leptotrichia_unclassified	0	0	0	0	0	0	0	0	0	0	0	0	0	0	0	0	0	0	0	0	0	0	0	0	0	0	0	0	0	0	0	0	0	0	0	0	0	0	0	0	0	0	0	0	0
Otu0703	Firmicutes	Streptococcaceae	Streptococcus	Streptococcus_unclassified	0	0	0	0	0	0	0	0	0	0	0	0	0	0	0	0	0	0	0.0344679	0	0	0	0	0	0	0	0	0	0	0.00246199	0	0	0	0	0	0	0	0	0	0	0	0	0	0	0
Otu0704	Bacteroidetes	Prevotellaceae	Prevotella	Prevotella_unclassified	0	0	0	0	0	0	0	0	0	0	0	0	0	0	0	0	0	0	0	0	0	0	0	0	0	0	0	0	0	0	0.0351339	0	0	0	0	0	0	0	0	0	0	0	0	0	0.00250957
Otu0705	Bacteroidetes	Flavobacteriaceae	Capnocytophaga	sputigena	0	0	0	0	0	0	0	0	0	0	0	0	0	0	0	0	0	0	0	0	0	0	0	0	0	0	0	0	0	0	0	0	0	0	0	0	0	0	0	0	0	0	0	0	0
Otu0706	Bacteroidetes	Flavobacteriaceae	Capnocytophaga	sputigena	0	0	0	0	0	0	0	0	0	0	0	0	0	0	0	0	0	0	0	0	0	0	0	0	0	0	0	0	0	0	0	0	0	0	0	0	0	0	0	0	0	0	0	0	0
Otu0707	Fusobacteria	Leptotrichiaceae	Leptotrichia	Leptotrichia_unclassified	0	0	0	0	0	0	0	0	0	0	0	0	0	0	0	0	0	0	0	0	0	0	0	0	0	0	0	0	0	0	0.0351339	0	0	0	0	0	0	0	0	0	0	0	0	0	0.00250957
Otu0708	Proteobacteria	Neisseriaceae	Neisseria	flavescens	0	0	0	0	0	0	0	0	0	0	0	0	0	0	0	0	0	0	0	0	0	0	0	0	0	0	0	0	0	0	0	0	0	0	0	0	0	0	0	0.0408038	0	0	0	0	0.00291456
Otu0709	Bacteroidetes	Prevotellaceae	Prevotella	salivae	0	0	0	0	0	0	0	0	0	0.00976944	0	0	0	0	0.000697817	0	0	0	0	0	0	0	0	0	0	0	0	0	0	0	0	0	0	0	0	0	0	0	0	0	0	0	0	0	0
Otu0710	Bacteroidetes	Prevotellaceae	Alloprevotella	sp._oral_taxon_473	0	0	0	0	0	0	0	0	0	0	0	0	0	0	0	0	0	0	0	0	0	0	0	0	0	0.0111207	0	0	0	0.000794335	0	0	0	0	0	0	0	0	0	0	0	0	0	0	0
Otu0711	Bacteroidetes	Prevotellaceae	Prevotella	saccharolytica	0	0	0	0	0	0	0	0	0	0	0	0	0	0	0	0	0	0	0	0	0	0	0	0	0	0	0	0	0	0	0	0	0	0	0	0	0	0	0	0	0	0.0374883	0	0	0.00267773
Otu0712	Firmicutes	Carnobacteriaceae	Granulicatella	elegans	0	0	0	0	0	0	0	0	0	0	0	0	0	0	0	0	0	0	0	0	0	0	0	0	0	0	0	0	0	0	0.0351339	0	0	0	0	0	0	0	0	0	0	0	0	0	0.00250957
Otu0713	Proteobacteria	Pasteurellaceae	Haemophilus	sp._oral_taxon_908	0	0	0	0	0	0	0	0	0	0	0	0	0	0	0	0	0	0	0	0	0	0	0	0	0	0	0	0	0	0	0	0	0	0.0521853	0	0	0	0	0	0	0	0	0	0	0.00372752
Otu0714	Firmicutes	Peptococcaceae	Peptococcus	sp._oral_taxon_167	0	0	0	0	0	0	0	0	0	0	0	0	0	0	0	0	0	0	0	0	0	0	0	0	0	0	0	0	0	0	0	0	0	0	0	0	0	0	0	0	0	0	0	0	0
Otu0715	Firmicutes	Veillonellaceae	Veillonellaceae_[G-1]	Veillonellaceae_[G-1]_unclassified	0	0	0	0	0	0	0	0	0	0	0	0	0	0	0	0	0	0	0	0	0	0	0	0	0	0	0	0	0	0	0	0	0	0	0	0	0	0	0	0	0	0	0	0.0470644	0.00336174
Otu0716	Bacteroidetes	Prevotellaceae	Alloprevotella	Alloprevotella_unclassified	0	0	0	0	0	0	0	0	0	0	0	0	0	0	0	0	0	0	0.0344679	0	0	0	0	0	0	0	0	0	0	0.00246199	0	0	0	0	0	0	0	0	0	0	0	0	0	0	0
Otu0717	Firmicutes	Streptococcaceae	Streptococcus	Streptococcus_unclassified	0	0	0	0	0	0	0	0	0	0	0	0	0	0	0	0	0	0	0	0	0	0	0	0	0	0	0	0	0	0	0	0	0	0	0	0	0	0	0	0	0	0	0	0	0
Otu0718	Firmicutes	Streptococcaceae	Streptococcus	Streptococcus_unclassified	0	0	0	0	0	0	0	0	0	0	0	0	0	0	0	0	0	0	0	0	0	0	0	0	0	0	0	0	0	0	0	0	0	0	0	0	0	0	0	0	0	0	0	0	0
Otu0719	Bacteroidetes	Prevotellaceae	Prevotella	oris	0	0	0	0	0	0	0	0	0	0	0	0	0	0	0	0	0	0	0	0	0	0	0	0	0	0	0	0	0	0	0	0	0	0	0	0.0754575	0	0	0	0	0	0	0	0	0.00538982
Otu0720	Actinobacteria	Actinomycetaceae	Actinomyces	Actinomyces_unclassified	0	0	0	0	0	0	0	0	0	0	0	0	0	0	0	0	0	0	0	0	0	0	0	0	0.0131126	0	0	0	0	0.000936615	0	0	0	0	0	0	0	0	0	0	0	0	0	0	0
Otu0721	Firmicutes	Streptococcaceae	Streptococcus	Streptococcus_unclassified	0	0	0	0	0	0	0	0	0	0	0	0	0	0	0	0	0	0	0	0	0	0	0	0	0	0.0111207	0	0	0	0.000794335	0	0	0	0	0	0	0	0	0	0	0	0	0	0	0
Otu0722	Proteobacteria	Neisseriaceae	Neisseria	flavescens	0	0	0	0	0	0	0	0	0	0	0	0	0	0	0	0	0	0	0	0	0	0	0	0	0.0131126	0	0	0	0	0.000936615	0	0	0	0	0	0	0	0	0	0	0	0	0	0	0
Otu0723	Proteobacteria	Burkholderiaceae	Lautropia	mirabilis	0	0	0	0	0	0	0	0	0	0	0	0	0	0	0	0	0	0	0	0	0	0	0.0770268	0	0	0	0	0	0	0.00550191	0	0	0	0	0	0	0	0	0	0	0	0	0	0	0
Otu0724	Bacteroidetes	Porphyromonadaceae	Porphyromonas	Porphyromonas_unclassified	0	0	0	0	0	0	0	0	0	0	0.00986436	0	0	0	0.000704597	0	0	0	0	0	0	0	0	0	0	0	0	0	0	0	0	0	0	0	0	0	0	0	0	0	0	0	0	0	0
Otu0725	Actinobacteria	Actinomycetaceae	Actinomyces	Actinomyces_unclassified	0	0.0141233	0	0	0	0	0	0	0	0	0	0	0	0	0.00100881	0	0	0	0	0	0	0	0	0	0	0	0	0	0	0	0	0	0	0	0	0	0	0	0	0	0	0	0	0	0
Otu0726	Proteobacteria	Pasteurellaceae	Haemophilus	sp._oral_taxon_908	0	0	0	0	0	0	0	0	0	0	0	0	0	0	0	0	0	0	0	0	0	0.0786937	0	0	0	0	0	0	0	0.00562098	0	0	0	0	0	0	0	0	0	0	0	0	0	0	0
Otu0727	Firmicutes	Streptococcaceae	Streptococcus	Streptococcus_unclassified	0	0	0	0	0	0	0	0	0	0	0	0	0	0	0	0	0	0	0	0	0	0	0	0	0	0	0	0	0	0	0	0	0	0	0	0	0	0	0	0	0	0	0	0	0
Otu0728	Firmicutes	Peptostreptococcaceae_[XI]	Peptostreptococcus	stomatis	0	0	0	0	0	0	0	0	0	0	0	0	0	0	0	0	0	0	0	0	0	0	0	0	0	0	0	0	0	0	0	0	0	0	0	0	0	0	0	0	0	0	0	0	0
Otu0729	Proteobacteria	Pasteurellaceae	Aggregatibacter	segnis	0	0	0	0	0	0.021796	0	0	0	0	0	0	0	0	0.00155686	0	0	0	0	0	0	0	0	0	0	0	0	0	0	0	0	0	0	0	0	0	0	0	0	0	0	0	0	0	0
Otu0730	Proteobacteria	Moraxellaceae	Acinetobacter	Acinetobacter_unclassified	0	0	0	0	0	0	0	0	0	0	0	0	0	0	0	0	0	0	0	0	0	0	0	0	0	0	0.00792142	0	0	0.000565816	0	0	0	0	0	0	0	0	0	0	0	0	0	0	0
Otu0731	Bacteria_unclassified	Bacteria_unclassified	Bacteria_unclassified	Bacteria_unclassified	0	0	0	0	0	0	0	0	0	0	0	0	0	0	0	0	0	0.00774713	0	0	0	0	0	0	0	0	0	0	0	0.000553367	0	0	0	0	0	0	0	0	0	0	0	0	0	0	0
Otu0732	Firmicutes	Peptoniphilaceae	Parvimonas	sp._oral_taxon_110	0	0	0	0	0	0	0	0	0	0	0	0	0	0	0	0	0	0	0	0	0	0	0	0	0	0	0	0	0	0	0	0.0493888	0	0	0	0	0	0	0	0	0	0	0	0	0.00352777
Otu0733	Proteobacteria	Moraxellaceae	Acinetobacter	baumannii	0	0	0	0	0	0	0	0.00481754	0	0	0.00246609	0	0	0	0.000520259	0	0	0	0	0	0	0	0	0	0	0	0	0	0.00200787	0.000143419	0	0	0	0	0	0	0	0	0	0	0	0	0	0	0
Otu0734	Proteobacteria	Pasteurellaceae	Haemophilus	parainfluenzae	0	0	0	0	0	0	0	0	0	0	0	0	0	0	0	0	0	0	0	0.0103681	0	0	0	0	0	0	0	0	0	0.000740576	0	0	0	0	0	0	0	0	0	0	0	0	0	0	0
Otu0735	Bacteroidetes	Porphyromonadaceae	Porphyromonas	pasteri	0	0	0	0	0	0	0	0	0	0	0	0	0	0	0	0	0	0	0	0	0	0	0	0	0	0	0	0	0	0	0	0	0	0	0	0	0	0	0	0	0	0	0	0	0
Otu0736	Firmicutes	Lachnospiraceae_[XIV]	Lachnospiraceae_[G-3]	sp._oral_taxon_100	0	0	0	0	0	0	0	0	0	0	0	0	0.00763854	0	0.00054561	0	0	0	0	0	0	0	0	0	0	0	0	0	0	0	0	0	0	0	0	0	0	0	0	0	0	0	0	0	0
Otu0737	Proteobacteria	Moraxellaceae	Moraxella	catarrhalis	0	0	0	0	0	0	0	0.00963507	0	0	0	0	0	0	0.000688219	0	0	0	0	0	0	0	0	0	0	0	0	0	0	0	0	0	0	0	0	0	0	0	0	0	0	0	0	0	0
Otu0738	Bacteroidetes	Prevotellaceae	Prevotella	salivae	0	0	0	0	0	0	0	0	0	0	0	0	0	0	0	0	0	0	0.0344679	0	0	0	0	0	0	0	0	0	0	0.00246199	0	0	0	0	0	0	0	0	0	0	0	0	0	0	0
Otu0739	Fusobacteria	Leptotrichiaceae	Leptotrichia	Leptotrichia_unclassified	0	0	0	0	0	0	0	0	0	0	0	0	0	0	0	0	0	0	0	0	0	0	0	0	0	0	0	0	0	0	0	0.0493888	0	0	0	0	0	0	0	0	0	0	0	0	0.00352777
Otu0740	Firmicutes	Lachnospiraceae_[XIV]	Lachnospiraceae_[G-7]	sp._oral_taxon_086	0	0	0	0	0	0	0	0	0	0	0	0	0	0	0	0	0	0	0	0	0	0	0	0	0	0	0	0	0	0	0	0	0	0	0	0	0	0	0	0	0	0	0	0.0470644	0.00336174
Otu0741	Fusobacteria	Leptotrichiaceae	Leptotrichia	Leptotrichia_unclassified	0	0	0	0	0	0	0	0	0	0	0	0	0	0	0	0	0	0	0	0	0	0	0	0	0	0	0	0	0	0	0	0	0	0	0	0	0.0570695	0	0	0	0	0	0	0	0.00407639
Otu0742	Bacteroidetes	Flavobacteriaceae	Capnocytophaga	sp._oral_taxon_332	0	0	0	0	0	0	0	0	0	0	0	0	0	0	0	0	0	0	0	0	0	0	0	0	0	0	0	0	0	0	0	0	0	0	0	0	0	0	0	0	0	0	0	0	0
Otu0743	Firmicutes	Veillonellaceae	Veillonella	sp._oral_taxon_780	0	0	0	0	0	0	0	0	0	0	0	0	0	0	0	0	0	0	0	0	0	0	0	0	0	0	0	0	0	0	0	0	0	0	0	0	0	0	0	0	0	0	0	0	0
Otu0744	Proteobacteria	Neisseriaceae	Kingella	sp._oral_taxon_012	0	0	0	0	0	0	0	0	0	0	0	0	0	0	0	0	0	0	0	0	0	0	0	0	0	0	0.00792142	0	0	0.000565816	0	0	0	0	0	0	0	0	0	0	0	0	0	0	0
Otu0745	Bacteroidetes	Porphyromonadaceae	Porphyromonas	Porphyromonas_unclassified	0	0	0	0	0	0	0	0	0	0	0	0	0	0	0	0	0	0	0	0	0	0	0.0770268	0	0	0	0	0	0	0.00550191	0	0	0	0	0	0	0	0	0	0	0	0	0	0	0
Otu0746	Bacteroidetes	Prevotellaceae	Prevotella	nanceiensis	0	0	0	0	0.00914892	0	0	0	0	0	0	0	0	0	0.000653494	0	0	0	0	0	0	0	0	0	0	0	0	0	0	0	0	0	0	0	0	0	0	0	0	0	0	0	0	0	0
Otu0747	Firmicutes	Lachnospiraceae_[XIV]	Lachnospiraceae_[XIV]_unclassified	Lachnospiraceae_[XIV]_unclassified	0	0	0	0	0	0	0	0	0	0	0	0	0	0	0	0	0	0	0	0	0	0	0	0	0	0	0	0	0	0	0	0	0	0	0	0.0754575	0	0	0	0	0	0	0	0	0.00538982
Otu0748	Firmicutes	Lachnospiraceae_[XIV]	Lachnoanaerobaculum	umeaense	0	0	0	0	0	0	0	0	0	0	0	0	0	0	0	0	0	0	0	0	0	0	0	0	0	0	0	0	0	0	0	0	0	0	0.0345453	0	0	0	0	0	0	0	0	0	0.00246752
Otu0749	Bacteroidetes	Prevotellaceae	Prevotella	Prevotella_unclassified	0	0	0	0	0	0	0	0	0	0	0	0	0	0	0	0	0	0	0	0	0	0	0	0	0	0	0	0	0	0	0	0.0493888	0	0	0	0	0	0	0	0	0	0	0	0	0.00352777
Otu0750	Firmicutes	Streptococcaceae	Streptococcus	Streptococcus_unclassified	0	0	0	0	0	0	0	0	0	0	0	0	0	0	0	0	0	0	0	0	0	0	0	0	0	0	0	0	0	0	0	0	0	0	0	0	0	0	0	0	0	0	0	0	0
Otu0751	Proteobacteria	Neisseriaceae	Neisseria	flavescens	0	0	0	0	0	0	0	0	0	0	0	0	0	0	0	0	0	0	0	0	0	0.0786937	0	0	0	0	0	0	0	0.00562098	0	0	0	0	0	0	0	0	0	0	0	0	0	0	0
Otu0752	Proteobacteria	Moraxellaceae	Acinetobacter	baumannii	0	0	0	0	0	0	0	0	0	0.00976944	0	0	0	0	0.000697817	0	0	0	0	0	0	0	0	0	0	0	0	0	0	0	0	0	0	0	0	0	0	0	0	0	0	0	0	0	0
Otu0753	Proteobacteria	Pseudomonadaceae	Pseudomonas	fluorescens	0	0	0	0	0	0	0	0	0	0.00976944	0	0	0	0	0.000697817	0	0	0	0	0	0	0	0	0	0	0	0	0	0	0	0	0	0	0	0	0	0	0	0	0	0	0	0	0	0
Otu0754	Firmicutes	Veillonellaceae	Selenomonas	Selenomonas_unclassified	0	0	0	0	0	0	0	0	0	0	0	0	0.00763854	0	0.00054561	0	0	0	0	0	0	0	0	0	0	0	0	0	0	0	0	0	0	0	0	0	0	0	0	0	0	0	0	0	0
Otu0755	Proteobacteria	Neisseriaceae	Neisseria	flavescens	0	0	0	0	0	0	0	0	0	0	0	0	0	0	0	0	0	0	0	0	0	0	0	0	0	0.0111207	0	0	0	0.000794335	0	0	0	0	0	0	0	0	0	0	0	0	0	0	0
Otu0756	Actinobacteria	Corynebacteriaceae	Corynebacterium	durum	0	0.0141233	0	0	0	0	0	0	0	0	0	0	0	0	0.00100881	0	0	0	0	0	0	0	0	0	0	0	0	0	0	0	0	0	0	0	0	0	0	0	0	0	0	0	0	0	0
Otu0757	Proteobacteria	Pasteurellaceae	Haemophilus	influenzae	0	0	0	0	0	0	0	0	0	0	0	0	0	0	0	0	0	0.00774713	0	0	0	0	0	0	0	0	0	0	0	0.000553367	0	0	0	0	0	0	0	0	0	0	0	0	0	0	0
Otu0758	Firmicutes	Streptococcaceae	Streptococcus	Streptococcus_unclassified	0	0	0	0	0	0	0	0	0	0	0	0	0	0	0	0	0	0	0	0	0	0	0	0	0	0	0	0	0	0	0	0.0493888	0	0	0	0	0	0	0	0	0	0	0	0	0.00352777
Otu0759	Bacteroidetes	Prevotellaceae	Alloprevotella	tannerae	0	0	0	0	0	0	0	0	0	0	0	0	0	0	0	0	0	0	0	0	0	0	0	0.00852079	0	0	0	0	0	0.000608628	0	0	0	0	0	0	0	0	0	0	0	0	0	0	0
Otu0760	Fusobacteria	Leptotrichiaceae	Leptotrichiaceae_unclassified	Leptotrichiaceae_unclassified	0	0	0	0	0	0	0	0	0	0	0	0	0	0	0	0	0	0	0	0	0	0	0	0	0	0	0	0	0	0	0	0	0	0	0	0	0	0	0	0	0	0	0	0	0
Otu0761	Firmicutes	Streptococcaceae	Streptococcus	Streptococcus_unclassified	0	0	0	0	0	0	0	0	0	0	0	0	0	0	0	0	0	0	0	0	0	0	0	0	0	0	0	0	0	0	0	0	0	0	0	0	0	0	0	0	0	0	0	0	0
Otu0762	Firmicutes	Streptococcaceae	Streptococcus	Streptococcus_unclassified	0	0	0	0	0	0	0	0	0	0	0	0	0	0	0	0	0	0	0	0	0	0	0	0	0	0	0	0	0	0	0	0	0	0	0	0	0	0	0	0	0	0	0	0	0
Otu0763	Bacteroidetes	Prevotellaceae	Prevotella	Prevotella_unclassified	0	0	0	0	0	0	0	0	0	0	0	0	0	0	0	0	0	0	0	0	0	0	0	0	0	0	0	0	0	0	0	0.0493888	0	0	0	0	0	0	0	0	0	0	0	0	0.00352777
Otu0764	Bacteria_unclassified	Bacteria_unclassified	Bacteria_unclassified	Bacteria_unclassified	0	0	0	0	0	0	0	0	0	0	0	0	0	0	0	0	0	0	0	0	0	0	0	0	0	0	0	0	0	0	0	0	0	0	0	0	0	0	0	0	0	0	0	0	0
Otu0765	Firmicutes	Streptococcaceae	Streptococcus	Streptococcus_unclassified	0	0	0	0	0	0	0	0	0	0	0	0	0	0	0	0	0	0	0	0	0	0.0786937	0	0	0	0	0	0	0	0.00562098	0	0	0	0	0	0	0	0	0	0	0	0	0	0	0
Otu0766	Firmicutes	Gemellaceae	Gemella	Gemella_unclassified	0	0	0	0	0	0	0	0	0	0	0	0	0	0	0	0	0	0	0	0	0	0	0	0	0	0	0	0	0	0	0	0	0	0	0	0	0	0.0414766	0	0	0	0	0	0	0.00296261
Otu0767	Bacteroidetes	Porphyromonadaceae	Porphyromonas	pasteri	0	0	0	0	0	0	0	0	0	0	0	0	0	0	0	0	0	0	0	0	0	0	0	0	0	0	0	0	0	0	0	0	0	0	0	0	0	0	0	0	0	0	0	0	0
Otu0768	Bacteroidetes	Porphyromonadaceae	Porphyromonas	pasteri	0	0	0	0	0	0	0	0	0	0	0	0	0	0	0	0	0	0	0	0	0	0	0	0	0	0	0	0	0	0	0.0351339	0	0	0	0	0	0	0	0	0	0	0	0	0	0.00250957
Otu0769	Firmicutes	Streptococcaceae	Streptococcus	Streptococcus_unclassified	0	0	0	0	0	0	0	0	0	0	0	0	0	0	0	0	0	0	0	0	0	0	0	0	0	0	0	0	0	0	0	0	0	0	0	0	0	0	0	0	0	0	0	0	0
Otu0770	Firmicutes	Streptococcaceae	Streptococcus	Streptococcus_unclassified	0	0	0	0	0	0	0	0	0	0	0	0	0	0	0	0	0	0	0	0	0	0	0	0.00852079	0	0	0	0	0	0.000608628	0	0	0	0	0	0	0	0	0	0	0	0	0	0	0
Otu0771	Fusobacteria	Fusobacteriaceae	Fusobacterium	nucleatum_subsp._vincentii	0	0	0	0	0	0	0	0	0	0	0	0.0141693	0	0	0.00101209	0	0	0	0	0	0	0	0	0	0	0	0	0	0	0	0	0	0	0	0	0	0	0	0	0	0	0	0	0	0
Otu0772	Bacteroidetes	Porphyromonadaceae	Porphyromonas	pasteri	0	0	0	0	0	0	0	0	0	0	0	0	0	0	0	0	0	0	0	0	0	0	0	0	0	0	0	0	0	0	0	0	0	0	0	0	0	0	0	0	0	0.0374883	0	0	0.00267773
Otu0773	Bacteroidetes	Flavobacteriaceae	Capnocytophaga	leadbetteri	0	0	0	0	0	0	0	0	0	0	0	0	0	0	0	0	0	0	0	0	0	0	0	0	0	0	0	0	0	0	0	0	0	0	0	0	0	0	0	0	0	0	0	0	0
Otu0774	Fusobacteria	Fusobacteriaceae	Fusobacterium	periodonticum	0	0	0	0	0	0	0	0	0	0	0	0	0	0	0	0	0	0	0	0	0	0	0	0	0	0	0	0	0	0	0	0	0	0	0	0	0	0	0	0	0	0	0	0	0
Otu0775	Fusobacteria	Fusobacteriaceae	Fusobacterium	nucleatum_subsp._vincentii	0	0	0	0.00867416	0	0	0	0	0	0	0	0	0	0	0.000619583	0	0	0	0	0	0	0	0	0	0	0	0	0	0	0	0	0	0	0	0	0	0	0	0	0	0	0	0	0	0
Otu0776	Fusobacteria	Fusobacteriaceae	Fusobacterium	periodonticum	0	0	0	0	0	0	0	0	0	0	0	0	0	0	0	0	0	0	0	0	0	0	0	0	0	0	0	0	0	0	0	0	0	0	0	0	0	0.0414766	0	0	0	0	0	0	0.00296261
Otu0777	Spirochaetes	Spirochaetaceae	Treponema	Treponema_unclassified	0	0	0	0	0	0	0	0	0	0	0	0	0	0	0	0	0	0	0	0	0	0	0	0	0	0	0	0	0	0	0	0	0	0	0	0	0	0	0	0	0	0	0	0	0
Otu0778	Firmicutes	Carnobacteriaceae	Granulicatella	elegans	0	0	0	0	0	0	0	0	0	0	0	0	0	0	0	0	0	0	0	0.0103681	0	0	0	0	0	0	0	0	0	0.000740576	0	0	0	0	0	0	0	0	0	0	0	0	0	0	0
Otu0779	Fusobacteria	Leptotrichiaceae	Leptotrichia	sp._oral_taxon_221	0	0	0	0	0	0	0	0	0	0	0	0	0	0	0	0	0	0	0	0	0	0	0	0	0	0	0	0	0	0	0	0	0	0	0	0	0	0	0	0	0	0	0	0	0
Otu0780	Firmicutes	Carnobacteriaceae	Granulicatella	elegans	0	0.0141233	0	0	0	0	0	0	0	0	0	0	0	0	0.00100881	0	0	0	0	0	0	0	0	0	0	0	0	0	0	0	0	0	0	0	0	0	0	0	0	0	0	0	0	0	0
Otu0781	Proteobacteria	Neisseriaceae	Kingella	denitrificans	0	0	0	0	0	0	0	0	0	0	0	0	0	0	0	0	0	0	0	0	0	0	0	0	0	0	0	0	0.00803148	0.000573677	0	0	0	0	0	0	0	0	0	0	0	0	0	0	0
Otu0782	Firmicutes	Carnobacteriaceae	Granulicatella	elegans	0	0	0	0	0	0	0	0	0	0	0	0	0	0	0	0	0	0	0	0	0	0	0	0	0	0	0	0	0	0	0	0.0493888	0	0	0	0	0	0	0	0	0	0	0	0	0.00352777
Otu0783	Bacteroidetes	Porphyromonadaceae	Porphyromonas	pasteri	0	0	0	0	0	0	0	0	0	0	0	0	0	0	0	0	0	0	0	0	0	0	0	0	0	0	0	0	0	0	0	0	0	0	0	0	0	0	0	0	0	0.0374883	0	0	0.00267773
Otu0784	Firmicutes	Veillonellaceae	Selenomonas	dianae	0	0	0	0	0	0	0	0	0	0	0	0	0	0	0	0	0	0	0	0	0	0	0	0	0	0	0	0	0	0	0	0	0	0	0	0	0	0	0	0	0	0	0	0	0
Otu0785	Bacteroidetes	Prevotellaceae	Prevotella	nanceiensis	0	0	0	0	0.00914892	0	0	0	0	0	0	0	0	0	0.000653494	0	0	0	0	0	0	0	0	0	0	0	0	0	0	0	0	0	0	0	0	0	0	0	0	0	0	0	0	0	0
Otu0786	Firmicutes	Gemellaceae	Gemella	haemolysans	0	0	0	0	0	0	0	0	0	0	0	0	0	0	0	0	0	0	0	0	0	0	0	0.00852079	0	0	0	0	0	0.000608628	0	0	0	0	0	0	0	0	0	0	0	0	0	0	0
Otu0787	Proteobacteria	Pasteurellaceae	Haemophilus	influenzae	0	0	0	0	0	0	0	0	0	0	0	0	0	0	0	0	0	0	0	0	0	0	0	0	0	0	0	0	0	0	0.0351339	0	0	0	0	0	0	0	0	0	0	0	0	0	0.00250957
Otu0788	Proteobacteria	Pasteurellaceae	Haemophilus	influenzae	0	0	0	0	0	0	0	0	0	0	0	0	0	0	0	0	0	0	0	0	0	0	0	0	0	0	0	0	0	0	0.0351339	0	0	0	0	0	0	0	0	0	0	0	0	0	0.00250957
Otu0789	Actinobacteria	Corynebacteriaceae	Corynebacterium	Corynebacterium_unclassified	0	0	0	0	0	0	0	0	0	0	0	0	0	0	0	0	0	0	0	0	0	0	0	0	0	0	0	0	0	0	0	0	0	0	0	0	0	0	0	0	0	0	0	0.0470644	0.00336174
Otu0790	Bacteroidetes	Flavobacteriaceae	Bergeyella	sp._oral_taxon_900	0	0	0	0.00867416	0	0	0	0	0	0	0	0	0	0	0.000619583	0	0	0	0	0	0	0	0	0	0	0	0	0	0	0	0	0	0	0	0	0	0	0	0	0	0	0	0	0	0
Otu0791	Bacteroidetes	Prevotellaceae	Prevotella	melaninogenica	0	0	0	0	0	0	0	0	0	0	0	0	0	0	0	0	0	0	0	0	0	0	0	0	0	0	0	0	0	0	0	0	0	0	0	0	0	0	0	0	0	0	0	0	0
Otu0792	Bacteroidetes	Porphyromonadaceae	Porphyromonas	pasteri	0	0	0	0	0	0	0	0	0	0	0	0	0	0	0	0	0	0	0	0	0	0	0	0	0	0	0	0	0	0	0	0	0	0	0	0	0	0	0	0	0	0	0	0	0
Otu0793	Firmicutes	Veillonellaceae	Selenomonas	Selenomonas_unclassified	0	0	0	0	0	0	0	0	0	0	0	0	0	0	0	0	0	0	0	0	0	0	0	0	0	0	0	0	0	0	0	0	0	0	0	0	0	0	0	0	0	0	0	0	0
Otu0794	Bacteroidetes	Prevotellaceae	Prevotella	sp._oral_taxon_313	0	0	0	0	0	0	0	0	0	0	0	0	0	0	0	0	0	0	0	0	0	0	0	0	0	0	0	0	0	0	0	0	0	0	0	0	0	0	0	0	0	0	0	0	0
Otu0795	Firmicutes	Streptococcaceae	Streptococcus	australis	0	0	0	0	0	0	0	0	0	0	0	0	0	0	0	0	0	0	0	0	0	0	0	0	0	0	0	0	0	0	0	0	0	0	0	0	0	0	0	0	0	0	0.0299424	0	0.00213874
Otu0796	Firmicutes	Veillonellaceae	Veillonella	sp._oral_taxon_780	0	0	0	0	0	0	0	0	0	0	0	0	0	0	0	0	0	0	0	0	0	0	0	0	0	0	0	0	0	0	0	0	0	0	0	0	0	0	0	0	0	0	0	0	0
Otu0797	Proteobacteria	Pasteurellaceae	Haemophilus	parainfluenzae	0	0	0	0	0	0	0	0	0	0	0	0	0	0	0	0	0	0	0	0	0	0	0	0	0	0	0	0	0	0	0	0	0	0	0	0	0	0	0	0	0	0	0	0	0
Otu0798	Bacteroidetes	Prevotellaceae	Alloprevotella	sp._oral_taxon_308	0	0	0	0	0	0	0.0155328	0	0	0	0	0	0	0	0.00110948	0	0	0	0	0	0	0	0	0	0	0	0	0	0	0	0	0	0	0	0	0	0	0	0	0	0	0	0	0	0
Otu0799	Bacteroidetes	Prevotellaceae	Prevotella	melaninogenica	0	0	0	0	0	0	0	0	0	0	0	0	0	0	0	0	0	0	0	0	0	0	0	0	0	0	0	0	0	0	0	0	0	0	0	0	0	0	0	0	0	0	0	0	0
Otu0800	Firmicutes	Streptococcaceae	Streptococcus	Streptococcus_unclassified	0	0	0	0	0	0	0	0	0	0	0	0	0	0	0	0	0	0	0	0	0	0	0	0	0	0	0	0	0	0	0.0351339	0	0	0	0	0	0	0	0	0	0	0	0	0	0.00250957
Otu0801	Firmicutes	Carnobacteriaceae	Granulicatella	elegans	0	0	0	0	0	0	0	0	0	0	0	0	0	0	0	0	0	0	0	0	0	0	0	0	0	0.00834052	0	0	0	0.000595751	0	0	0	0	0	0	0	0	0	0	0	0	0	0	0
Otu0802	Bacteroidetes	Flavobacteriaceae	Capnocytophaga	leadbetteri	0	0	0	0	0	0	0	0	0	0	0	0	0	0	0	0	0	0	0	0	0	0	0	0	0	0	0	0	0	0	0	0	0	0	0	0	0	0	0	0	0	0	0	0	0
Otu0803	Fusobacteria	Fusobacteriaceae	Fusobacterium	Fusobacterium_unclassified	0	0	0	0	0	0	0	0	0	0	0	0	0	0	0	0	0	0	0	0	0	0	0	0	0	0	0	0	0	0	0	0	0	0	0	0	0	0	0	0	0	0	0	0	0
Otu0804	Proteobacteria	Pasteurellaceae	Haemophilus	influenzae	0	0	0	0	0	0	0	0	0	0	0	0	0	0	0	0	0	0	0	0	0	0	0	0	0	0	0	0	0	0	0	0	0	0.0391389	0	0	0	0	0	0	0	0	0	0	0.00279564
Otu0805	Bacteroidetes	Prevotellaceae	Alloprevotella	tannerae	0	0	0	0	0	0	0	0	0	0	0	0	0	0	0	0	0	0	0	0	0	0	0	0	0	0	0	0	0	0	0	0	0	0	0	0	0	0	0	0	0	0	0	0	0
Otu0806	Firmicutes	Streptococcaceae	Streptococcus	Streptococcus_unclassified	0	0	0	0	0	0	0	0	0	0	0	0	0	0	0	0	0	0	0	0	0.0573066	0	0	0	0	0	0	0	0	0.00409333	0	0	0	0	0	0	0	0	0	0	0	0	0	0	0
Otu0807	Firmicutes	Streptococcaceae	Streptococcus	parasanguinis_II	0	0	0	0	0	0	0	0	0	0	0	0	0	0	0	0	0	0	0	0	0	0	0	0	0	0	0	0	0	0	0	0	0	0	0	0	0	0	0	0	0	0	0	0	0
Otu0808	Bacteroidetes	Prevotellaceae	Prevotella	sp._oral_taxon_306	0	0	0	0	0	0	0	0	0	0	0	0	0	0	0	0	0	0	0	0	0	0	0	0	0	0	0	0	0	0	0	0	0	0	0	0	0	0	0	0	0	0	0	0	0
Otu0809	Fusobacteria	Fusobacteriaceae	Fusobacterium	Fusobacterium_unclassified	0	0	0	0	0	0	0	0	0	0	0	0	0	0	0	0	0	0	0.0258509	0	0	0	0	0	0	0	0	0	0	0.00184649	0	0	0	0	0	0	0	0	0	0	0	0	0	0	0
Otu0810	Actinobacteria	Propionibacteriaceae	Propionibacterium	sp._oral_taxon_194	0	0	0	0	0	0	0	0.0072263	0	0	0	0	0	0	0.000516165	0	0	0	0	0	0	0	0	0	0	0	0	0	0	0	0	0	0	0	0	0	0	0	0	0	0	0	0	0	0
Otu0811	Actinobacteria	Propionibacteriaceae	Propionibacterium	propionicum	0	0	0	0.00650562	0	0	0	0	0	0	0	0	0	0	0.000464687	0	0	0	0	0	0	0	0	0	0	0	0	0	0	0	0	0	0	0	0	0	0	0	0	0	0	0	0	0	0
Otu0812	Firmicutes	Streptococcaceae	Streptococcus	Streptococcus_unclassified	0	0	0	0	0	0	0	0	0	0	0	0	0	0	0	0	0	0	0	0	0	0	0	0	0	0	0	0	0.00602361	0.000430258	0	0	0	0	0	0	0	0	0	0	0	0	0	0	0
Otu0813	Firmicutes	Streptococcaceae	Streptococcus	sp._oral_taxon_058	0	0	0	0	0.00686169	0	0	0	0	0	0	0	0	0	0.000490121	0	0	0	0	0	0	0	0	0	0	0	0	0	0	0	0	0	0	0	0	0	0	0	0	0	0	0	0	0	0
Otu0814	Bacteria_unclassified	Bacteria_unclassified	Bacteria_unclassified	Bacteria_unclassified	0	0	0	0	0	0	0	0	0	0	0	0	0	0	0	0	0	0.00581035	0	0	0	0	0	0	0	0	0	0	0	0.000415025	0	0	0	0	0	0	0	0	0	0	0	0	0	0	0
Otu0815	Bacteroidetes	Prevotellaceae	Alloprevotella	sp._oral_taxon_473	0	0	0	0	0	0	0	0	0	0.00732708	0	0	0	0	0.000523363	0	0	0	0	0	0	0	0	0	0	0	0	0	0	0	0	0	0	0	0	0	0	0	0	0	0	0	0	0	0
Otu0816	Bacteroidetes	Prevotellaceae	Alloprevotella	tannerae	0	0	0	0	0	0	0	0	0	0	0	0	0.00572891	0	0.000409208	0	0	0	0	0	0	0	0	0	0	0	0	0	0	0	0	0	0	0	0	0	0	0	0	0	0	0	0	0	0
Otu0817	Firmicutes	Streptococcaceae	Streptococcus	dentisani	0	0	0	0	0	0	0	0	0	0	0	0	0	0	0	0	0	0	0	0	0	0	0	0	0	0	0	0	0	0	0	0	0	0	0	0	0	0	0	0	0	0	0	0	0
Otu0818	Proteobacteria	Pasteurellaceae	Haemophilus	Haemophilus_unclassified	0	0	0	0	0	0	0	0	0	0.00732708	0	0	0	0	0.000523363	0	0	0	0	0	0	0	0	0	0	0	0	0	0	0	0	0	0	0	0	0	0	0	0	0	0	0	0	0	0
Otu0819	Bacteroidetes	Prevotellaceae	Alloprevotella	sp._oral_taxon_912	0	0	0	0	0	0	0	0	0	0	0	0	0	0	0	0	0	0	0	0	0	0	0	0	0	0	0	0	0	0	0	0.0370416	0	0	0	0	0	0	0	0	0	0	0	0	0.00264583
Otu0820	Fusobacteria	Fusobacteriaceae	Fusobacterium	Fusobacterium_unclassified	0	0	0	0	0	0	0	0	0	0	0	0	0	0	0	0	0	0	0	0	0	0	0	0	0	0	0	0	0	0	0	0	0	0	0	0	0	0	0	0	0	0	0	0	0
Otu0821	Firmicutes	Peptoniphilaceae	Parvimonas	micra	0	0	0	0	0	0	0	0	0	0	0	0	0.00572891	0	0.000409208	0	0	0	0	0	0	0	0	0	0	0	0	0	0	0	0	0	0	0	0	0	0	0	0	0	0	0	0	0	0
Otu0822	Actinobacteria	Actinomycetaceae	Actinomyces	graevenitzii	0	0	0	0	0	0	0.0116496	0	0	0	0	0	0	0	0.000832113	0	0	0	0	0	0	0	0	0	0	0	0	0	0	0	0	0	0	0	0	0	0	0	0	0	0	0	0	0	0
Otu0823	Bacteroidetes	Prevotellaceae	Prevotella	melaninogenica	0	0	0	0	0	0	0	0	0	0	0	0	0	0	0	0	0	0	0	0	0	0	0	0	0	0	0	0	0	0	0	0	0	0	0	0	0	0	0	0	0	0	0	0	0
Otu0824	Fusobacteria	Fusobacteriaceae	Fusobacterium	necrophorum	0	0	0	0	0	0	0	0	0	0.00732708	0	0	0	0	0.000523363	0	0	0	0	0	0	0	0	0	0	0	0	0	0	0	0	0	0	0	0	0	0	0	0	0	0	0	0	0	0
Otu0825	Bacteroidetes	Prevotellaceae	Prevotella	pallens	0	0	0	0	0	0	0.0116496	0	0	0	0	0	0	0	0.000832113	0	0	0	0	0	0	0	0	0	0	0	0	0	0	0	0	0	0	0	0	0	0	0	0	0	0	0	0	0	0
Otu0826	Firmicutes	Streptococcaceae	Streptococcus	Streptococcus_unclassified	0	0	0	0	0	0	0	0	0	0	0	0	0	0	0	0	0	0	0	0	0	0	0	0	0	0	0	0	0	0	0	0	0	0	0	0	0	0	0	0	0	0	0	0	0
Otu0827	Bacteroidetes	Prevotellaceae	Prevotella	pallens	0	0	0	0	0	0	0	0	0	0	0	0	0	0	0	0	0	0	0	0	0	0	0	0	0	0	0	0	0.00602361	0.000430258	0	0	0	0	0	0	0	0	0	0	0	0	0	0	0
Otu0828	Bacteroidetes	Porphyromonadaceae	Porphyromonas	sp._oral_taxon_930	0	0	0	0	0.00686169	0	0	0	0	0	0	0	0	0	0.000490121	0	0	0	0	0	0	0	0	0	0	0	0	0	0	0	0	0	0	0	0	0	0	0	0	0	0	0	0	0	0
Otu0829	Fusobacteria	Leptotrichiaceae	Leptotrichia	Leptotrichia_unclassified	0	0	0	0	0	0	0	0	0	0	0	0	0	0	0	0	0	0	0	0	0	0	0	0	0	0	0	0	0	0	0	0	0	0	0	0	0	0	0	0	0	0	0	0	0
Otu0830	Bacteroidetes	Bacteroidaceae	Bacteroides	Bacteroides_unclassified	0	0	0	0	0	0	0	0.0072263	0	0	0	0	0	0	0.000516165	0	0	0	0	0	0	0	0	0	0	0	0	0	0	0	0	0	0	0	0	0	0	0	0	0	0	0	0	0	0
Otu0831	Proteobacteria	Moraxellaceae	Acinetobacter	sp._oral_taxon_408	0	0	0	0	0	0	0	0	0	0	0	0	0	0	0	0	0	0	0	0	0	0	0	0	0	0	0.00594106	0	0	0.000424362	0	0	0	0	0	0	0	0	0	0	0	0	0	0	0
Otu0832	Proteobacteria	Neisseriaceae	Neisseria	Neisseria_unclassified	0	0	0	0	0	0	0	0	0	0	0	0	0	0	0	0	0	0	0	0	0	0	0	0	0	0.00834052	0	0	0	0.000595751	0	0	0	0	0	0	0	0	0	0	0	0	0	0	0
Otu0833	Firmicutes	Streptococcaceae	Streptococcus	Streptococcus_unclassified	0	0	0	0	0	0	0	0	0	0	0	0	0.00572891	0	0.000409208	0	0	0	0	0	0	0	0	0	0	0	0	0	0	0	0	0	0	0	0	0	0	0	0	0	0	0	0	0	0
Otu0834	Bacteroidetes	Prevotellaceae	Alloprevotella	sp._oral_taxon_473	0	0	0	0	0	0	0	0	0	0	0	0	0	0	0	0	0	0	0	0	0	0	0	0	0	0.00834052	0	0	0	0.000595751	0	0	0	0	0	0	0	0	0	0	0	0	0	0	0
Otu0835	Bacteria_unclassified	Bacteria_unclassified	Bacteria_unclassified	Bacteria_unclassified	0	0	0	0	0.00686169	0	0	0	0	0	0	0	0	0	0.000490121	0	0	0	0	0	0	0	0	0	0	0	0	0	0	0	0	0	0	0	0	0	0	0	0	0	0	0	0	0	0
Otu0836	Proteobacteria	Pasteurellaceae	Haemophilus	Haemophilus_unclassified	0	0	0	0	0	0	0	0	0	0	0	0	0	0	0	0	0	0	0	0.00777605	0	0	0	0	0	0	0	0	0	0.000555432	0	0	0	0	0	0	0	0	0	0	0	0	0	0	0
Otu0837	Bacteroidetes	Porphyromonadaceae	Tannerella	sp._oral_taxon_286	0	0	0	0	0	0	0	0	0	0	0	0	0	0	0	0	0	0.00581035	0	0	0	0	0	0	0	0	0	0	0	0.000415025	0	0	0	0	0	0	0	0	0	0	0	0	0	0	0
Otu0838	Firmicutes	Veillonellaceae	Selenomonas	sputigena	0	0	0	0	0	0	0	0	0	0	0	0	0	0	0	0.00842933	0	0	0	0	0	0	0	0	0	0	0	0	0	0.000602095	0	0	0	0	0	0	0	0	0	0	0	0	0	0	0
Otu0839	Firmicutes	Streptococcaceae	Streptococcus	Streptococcus_unclassified	0	0	0.00696056	0	0	0	0	0	0	0	0	0	0	0	0.000497183	0	0	0	0	0	0	0	0	0	0	0	0	0	0	0	0	0	0	0	0	0	0	0	0	0	0	0	0	0	0
Otu0840	Bacteroidetes	Prevotellaceae	Prevotella	sp._oral_taxon_300	0	0	0	0	0	0	0	0	0	0	0	0	0	0.00743568	0.00053112	0	0	0	0	0	0	0	0	0	0	0	0	0	0	0	0	0	0	0	0	0	0	0	0	0	0	0	0	0	0
Otu0841	Firmicutes	Peptococcaceae	Peptococcus	Peptococcus_unclassified	0	0	0	0	0	0	0	0	0	0	0	0	0	0	0	0	0	0	0	0	0	0	0	0	0	0	0	0	0	0	0	0	0	0	0	0	0	0	0	0	0	0	0.0224568	0	0.00160406
Otu0842	Firmicutes	Peptoniphilaceae	Parvimonas	micra	0	0	0	0	0	0	0	0	0	0	0	0	0	0	0	0	0	0	0	0	0	0	0	0	0	0	0	0	0	0	0	0	0	0	0	0	0	0	0	0	0	0	0	0	0
Otu0843	Firmicutes	Firmicutes_unclassified	Firmicutes_unclassified	Firmicutes_unclassified	0	0	0	0	0	0.016347	0	0	0	0	0	0	0	0	0.00116764	0	0	0	0	0	0	0	0	0	0	0	0	0	0	0	0	0	0	0	0	0	0	0	0	0	0	0	0	0	0
Otu0844	Proteobacteria	Neisseriaceae	Neisseriaceae_unclassified	Neisseriaceae_unclassified	0	0.0105925	0	0	0	0	0	0	0	0	0	0	0	0	0.000756605	0	0	0	0	0	0	0	0	0	0	0	0	0	0	0	0	0	0	0	0	0	0	0	0	0	0	0	0	0	0
Otu0845	Fusobacteria	Fusobacteriaceae	Fusobacterium	nucleatum_subsp._animalis	0	0	0	0	0	0	0	0	0	0	0	0	0	0	0	0	0	0	0	0	0	0	0	0	0	0	0	0	0	0	0	0	0	0	0	0	0	0	0	0	0	0	0	0.0352983	0.00252131
Otu0846	Bacteroidetes	Prevotellaceae	Alloprevotella	sp._oral_taxon_473	0	0	0	0	0	0	0	0	0	0	0	0	0	0	0	0	0	0	0	0	0	0	0	0	0	0	0	0.00559441	0	0.0003996	0	0	0	0	0	0	0	0	0	0	0	0	0	0	0
Otu0847	Firmicutes	Streptococcaceae	Streptococcus	Streptococcus_unclassified	0	0	0	0	0	0	0	0	0	0	0	0	0	0	0	0	0	0	0	0	0	0	0	0	0	0	0	0	0	0	0	0	0	0	0	0	0	0	0	0	0	0	0	0	0
Otu0848	Bacteroidetes	Porphyromonadaceae	Porphyromonas	sp._oral_taxon_284	0	0	0	0.00650562	0	0	0	0	0	0	0	0	0	0	0.000464687	0	0	0	0	0	0	0	0	0	0	0	0	0	0	0	0	0	0	0	0	0	0	0	0	0	0	0	0	0	0
Otu0849	Firmicutes	Veillonellaceae	Selenomonas	sputigena	0	0	0	0.00650562	0	0	0	0	0	0	0	0	0	0	0.000464687	0	0	0	0	0	0	0	0	0	0	0	0	0	0	0	0	0	0	0	0	0	0	0	0	0	0	0	0	0	0
Otu0850	Firmicutes	Aerococcaceae	Abiotrophia	defectiva	0	0	0	0	0	0	0	0	0	0	0	0	0	0	0	0	0	0	0	0	0	0	0	0	0	0	0	0	0	0	0	0	0	0	0	0	0	0	0	0	0	0	0	0	0
Otu0851	Bacteroidetes	Flavobacteriaceae	Capnocytophaga	sputigena	0	0	0	0	0	0	0	0	0	0	0	0	0	0	0	0	0	0	0	0	0	0	0	0	0	0	0	0	0	0	0	0	0	0	0	0	0	0	0	0	0	0	0	0	0
Otu0852	Firmicutes	Streptococcaceae	Streptococcus	sp._oral_taxon_058	0	0	0	0	0	0	0	0	0	0	0	0	0	0	0	0	0	0	0	0	0	0	0	0	0	0	0	0	0	0	0	0	0	0	0	0	0	0	0	0	0	0	0	0	0
Otu0853	Firmicutes	Streptococcaceae	Streptococcus	Streptococcus_unclassified	0	0.0105925	0	0	0	0	0	0	0	0	0	0	0	0	0.000756605	0	0	0	0	0	0	0	0	0	0	0	0	0	0	0	0	0	0	0	0	0	0	0	0	0	0	0	0	0	0
Otu0854	Firmicutes	Streptococcaceae	Streptococcus	sp._oral_taxon_058	0	0	0	0	0	0	0	0	0	0	0	0	0	0	0	0	0	0	0	0.00777605	0	0	0	0	0	0	0	0	0	0.000555432	0	0	0	0	0	0	0	0	0	0	0	0	0	0	0
Otu0855	Firmicutes	Streptococcaceae	Streptococcus	Streptococcus_unclassified	0	0	0.00696056	0	0	0	0	0	0	0	0	0	0	0	0.000497183	0	0	0	0	0	0	0	0	0	0	0	0	0	0	0	0	0	0	0	0	0	0	0	0	0	0	0	0	0	0
Otu0856	Firmicutes	Streptococcaceae	Streptococcus	Streptococcus_unclassified	0	0	0	0	0	0	0	0	0	0	0	0	0	0	0	0	0	0	0	0.00777605	0	0	0	0	0	0	0	0	0	0.000555432	0	0	0	0	0	0	0	0	0	0	0	0	0	0	0
Otu0857	Bacteroidetes	Prevotellaceae	Prevotella	sp._oral_taxon_306	0	0	0	0	0	0	0	0	0	0	0	0	0	0	0	0	0	0	0	0	0	0	0	0	0	0	0	0	0	0	0	0	0	0	0	0.0565931	0	0	0	0	0	0	0	0	0.00404236
Otu0858	Firmicutes	Streptococcaceae	Streptococcus	Streptococcus_unclassified	0	0	0	0	0	0	0	0	0	0	0	0	0	0	0	0	0	0	0.0258509	0	0	0	0	0	0	0	0	0	0	0.00184649	0	0	0	0	0	0	0	0	0	0	0	0	0	0	0
Otu0859	Firmicutes	Streptococcaceae	Streptococcus	Streptococcus_unclassified	0	0	0	0	0	0	0	0	0	0	0	0	0	0	0	0	0	0	0	0.00777605	0	0	0	0	0	0	0	0	0	0.000555432	0	0	0	0	0	0	0	0	0	0	0	0	0	0	0
Otu0860	Firmicutes	Streptococcaceae	Streptococcus	Streptococcus_unclassified	0	0	0	0	0	0	0	0	0	0	0	0	0	0	0	0	0	0	0	0	0	0	0	0.00639059	0	0	0	0	0	0.000456471	0	0	0	0	0	0	0	0	0	0	0	0	0	0	0
Otu0861	Bacteroidetes	Porphyromonadaceae	Porphyromonas	sp._oral_taxon_930	0	0	0	0	0	0	0	0	0	0	0	0	0	0	0	0	0	0	0	0	0	0	0	0.00639059	0	0	0	0	0	0.000456471	0	0	0	0	0	0	0	0	0	0	0	0	0	0	0
Otu0862	Proteobacteria	Neisseriaceae	Eikenella	corrodens	0	0	0	0	0	0	0	0	0	0	0	0	0	0	0	0	0	0	0	0	0	0	0	0	0	0	0	0	0	0	0	0	0	0	0	0	0	0	0	0	0	0	0	0	0
Otu0863	Firmicutes	Streptococcaceae	Streptococcus	Streptococcus_unclassified	0	0	0	0	0	0	0	0	0	0	0	0	0	0	0	0	0	0	0	0	0	0	0	0	0	0	0	0	0.00602361	0.000430258	0	0	0	0	0	0	0	0	0	0	0	0	0	0	0
Otu0864	Bacteroidetes	Prevotellaceae	Alloprevotella	sp._oral_taxon_473	0	0	0	0	0	0	0.0116496	0	0	0	0	0	0	0	0.000832113	0	0	0	0	0	0	0	0	0	0	0	0	0	0	0	0	0	0	0	0	0	0	0	0	0	0	0	0	0	0
Otu0865	Firmicutes	Streptococcaceae	Streptococcus	Streptococcus_unclassified	0	0	0.00696056	0	0	0	0	0	0	0	0	0	0	0	0.000497183	0	0	0	0	0	0	0	0	0	0	0	0	0	0	0	0	0	0	0	0	0	0	0	0	0	0	0	0	0	0
Otu0866	Bacteroidetes	Porphyromonadaceae	Porphyromonas	pasteri	0	0	0	0	0	0	0	0	0	0	0	0	0	0	0	0.00842933	0	0	0	0	0	0	0	0	0	0	0	0	0	0.000602095	0	0	0	0	0	0	0	0	0	0	0	0	0	0	0
Otu0867	Bacteroidetes	Prevotellaceae	Prevotella	melaninogenica	0	0	0	0	0	0	0	0	0	0	0	0	0	0	0	0	0	0	0	0	0	0	0	0	0	0	0	0	0	0	0	0	0	0	0	0.0565931	0	0	0	0	0	0	0	0	0.00404236
Otu0868	Firmicutes	Streptococcaceae	Streptococcus	Streptococcus_unclassified	0	0	0	0	0	0	0	0	0	0	0	0	0	0	0	0	0	0	0	0	0	0	0	0	0	0	0	0	0	0	0	0	0	0	0	0	0	0.0311074	0	0	0	0	0	0	0.00222196
Otu0869	Firmicutes	Lachnospiraceae_[XIV]	Lachnoanaerobaculum	orale	0	0	0	0	0	0	0	0	0	0	0	0	0	0	0	0	0	0	0	0	0	0	0	0	0	0	0	0	0	0	0	0	0	0.0391389	0	0	0	0	0	0	0	0	0	0	0.00279564
Otu0870	Fusobacteria	Fusobacteriaceae	Fusobacterium	periodonticum	0	0	0	0	0	0	0	0	0	0	0	0	0	0	0	0	0	0	0	0	0	0	0	0	0	0	0	0	0	0	0	0	0	0	0	0	0	0	0	0	0	0	0.0224568	0	0.00160406
Otu0871	Fusobacteria	Fusobacteriaceae	Fusobacterium	nucleatum_subsp._animalis	0	0	0	0	0	0	0	0	0	0	0	0	0	0	0	0	0	0	0	0	0	0	0	0	0	0	0	0	0	0	0	0	0	0.0391389	0	0	0	0	0	0	0	0	0	0	0.00279564
Otu0872	Fusobacteria	Leptotrichiaceae	Leptotrichia	sp._oral_taxon_225	0	0	0	0	0	0	0	0	0	0	0	0	0	0	0	0	0	0	0	0	0	0	0	0	0	0	0	0	0	0	0	0	0	0	0.025909	0	0	0	0	0	0	0	0	0	0.00185064
Otu0873	Bacteroidetes	Porphyromonadaceae	Porphyromonas	sp._oral_taxon_930	0	0	0	0	0	0	0	0	0	0	0	0	0	0	0	0	0	0	0	0	0	0	0	0.00639059	0	0	0	0	0	0.000456471	0	0	0	0	0	0	0	0	0	0	0	0	0	0	0
Otu0874	Bacteroidetes	Porphyromonadaceae	Tannerella	sp._oral_taxon_286	0	0	0	0	0	0	0	0	0	0	0	0	0	0	0	0	0	0	0	0	0	0	0	0	0	0	0	0	0	0	0	0	0	0	0	0	0	0	0	0	0	0	0	0	0
Otu0875	Firmicutes	Gemellaceae	Gemella	Gemella_unclassified	0	0	0	0	0	0	0	0	0	0	0	0	0	0	0	0	0	0	0	0	0	0	0	0	0	0	0	0	0	0	0	0	0	0	0	0	0	0.0311074	0	0	0	0	0	0	0.00222196
Otu0876	Bacteroidetes	Flavobacteriaceae	Bergeyella	sp._oral_taxon_931	0	0	0	0	0	0	0	0	0	0	0	0	0	0	0	0	0.007085	0	0	0	0	0	0	0	0	0	0	0	0	0.000506071	0	0	0	0	0	0	0	0	0	0	0	0	0	0	0
Otu0877	Bacteroidetes	Prevotellaceae	Prevotella	histicola	0	0	0	0	0	0	0	0	0	0	0	0	0	0	0	0	0	0	0	0	0	0	0	0	0	0	0	0	0	0	0	0	0	0	0	0	0	0	0	0	0	0	0	0	0
Otu0878	Bacteroidetes	Prevotellaceae	Prevotella	pleuritidis	0	0	0	0	0	0	0	0	0	0	0	0	0	0	0	0	0	0	0	0	0	0	0	0	0	0	0	0	0	0	0	0	0	0	0	0	0	0	0	0	0	0.0281162	0	0	0.0020083
Otu0879	Firmicutes	Peptococcaceae	Peptococcus	Peptococcus_unclassified	0	0	0	0	0	0	0	0	0	0	0	0	0	0	0	0.00842933	0	0	0	0	0	0	0	0	0	0	0	0	0	0.000602095	0	0	0	0	0	0	0	0	0	0	0	0	0	0	0
Otu0880	Bacteroidetes	Porphyromonadaceae	Porphyromonas	Porphyromonas_unclassified	0	0	0	0	0	0	0	0	0	0	0	0	0.00572891	0	0.000409208	0	0	0	0	0	0	0	0	0	0	0	0	0	0	0	0	0	0	0	0	0	0	0	0	0	0	0	0	0	0
Otu0881	Firmicutes	Gemellaceae	Gemella	Gemella_unclassified	0	0	0	0	0	0	0	0	0	0	0	0	0	0	0	0	0	0	0	0	0	0	0	0	0	0	0	0	0	0	0	0	0	0	0	0	0	0	0	0	0	0	0	0	0
Otu0882	Bacteroidetes	Porphyromonadaceae	Porphyromonas	pasteri	0	0	0	0	0	0	0	0	0	0	0	0	0	0	0	0	0	0	0	0	0	0	0	0	0	0	0	0	0	0	0	0	0	0	0	0	0	0	0	0	0	0	0	0	0
Otu0883	Bacteroidetes	Prevotellaceae	Alloprevotella	tannerae	0	0	0	0	0	0	0	0	0	0	0	0	0.00572891	0	0.000409208	0	0	0	0	0	0	0	0	0	0	0	0	0	0	0	0	0	0	0	0	0	0	0	0	0	0	0	0	0	0
Otu0884	Firmicutes	Staphylococcaceae	Staphylococcus	Staphylococcus_unclassified	0	0	0	0	0	0	0	0.0072263	0	0	0	0	0	0	0.000516165	0	0	0	0	0	0	0	0	0	0	0	0	0	0	0	0	0	0	0	0	0	0	0	0	0	0	0	0	0	0
Otu0885	Proteobacteria	Sphingomonadaceae	Porphyrobacter	tepidarius	0	0	0	0.00650562	0	0	0	0	0	0	0	0	0	0	0.000464687	0	0	0	0	0	0	0	0	0	0	0	0	0	0	0	0	0	0	0	0	0	0	0	0	0	0	0	0	0	0
Otu0886	Bacteroidetes	Porphyromonadaceae	Porphyromonas	pasteri	0	0	0	0	0	0	0	0	0	0	0.00739827	0	0	0	0.000528448	0	0	0	0	0	0	0	0	0	0	0	0	0	0	0	0	0	0	0	0	0	0	0	0	0	0	0	0	0	0
Otu0887	Bacteroidetes	Prevotellaceae	Prevotella	sp._oral_taxon_942	0	0	0	0	0	0	0	0	0	0	0	0	0	0	0	0	0	0	0	0	0	0	0	0	0	0	0	0	0	0	0	0	0	0	0	0	0.0428021	0	0	0	0	0	0	0	0.00305729
Otu0888	Fusobacteria	Fusobacteriaceae	Fusobacterium	sp._oral_taxon_203	0	0	0	0	0	0	0	0	0	0	0	0	0	0.00743568	0.00053112	0	0	0	0	0	0	0	0	0	0	0	0	0	0	0	0	0	0	0	0	0	0	0	0	0	0	0	0	0	0
Otu0889	Firmicutes	Streptococcaceae	Streptococcus	parasanguinis_II	0	0	0	0	0	0	0	0	0	0	0	0	0	0	0	0	0	0	0	0.00777605	0	0	0	0	0	0	0	0	0	0.000555432	0	0	0	0	0	0	0	0	0	0	0	0	0	0	0
Otu0890	Firmicutes	Streptococcaceae	Streptococcus	Streptococcus_unclassified	0	0	0	0	0	0	0	0	0	0	0	0	0	0	0	0	0.007085	0	0	0	0	0	0	0	0	0	0	0	0	0.000506071	0	0	0	0	0	0	0	0	0	0	0	0	0	0	0
Otu0891	Firmicutes	Streptococcaceae	Streptococcus	Streptococcus_unclassified	0	0	0	0	0	0	0	0	0	0	0	0	0	0	0	0	0	0	0	0	0	0	0	0	0	0	0	0	0	0	0.0263505	0	0	0	0	0	0	0	0	0	0	0	0	0	0.00188218
Otu0892	Proteobacteria	Burkholderiaceae	Burkholderia	cepacia	0	0	0	0	0	0	0	0	0	0	0	0	0	0	0	0.00842933	0	0	0	0	0	0	0	0	0	0	0	0	0	0.000602095	0	0	0	0	0	0	0	0	0	0	0	0	0	0	0
Otu0893	Firmicutes	Streptococcaceae	Streptococcus	Streptococcus_unclassified	0	0	0	0	0	0	0	0	0	0	0	0	0	0	0	0	0	0	0	0	0	0	0	0	0	0	0	0	0	0	0	0	0	0	0	0	0	0	0	0	0	0	0	0	0
Otu0894	Fusobacteria	Fusobacteriaceae	Fusobacterium	nucleatum_subsp._vincentii	0	0	0	0.00650562	0	0	0	0	0	0	0	0	0	0	0.000464687	0	0	0	0	0	0	0	0	0	0	0	0	0	0	0	0	0	0	0	0	0	0	0	0	0	0	0	0	0	0
Otu0895	Firmicutes	Streptococcaceae	Streptococcus	Streptococcus_unclassified	0	0	0	0	0	0	0	0	0	0	0	0	0	0	0	0	0	0	0	0	0	0	0.0577701	0	0	0	0	0	0	0.00412643	0	0	0	0	0	0	0	0	0	0	0	0	0	0	0
Otu0896	Firmicutes	Streptococcaceae	Streptococcus	Streptococcus_unclassified	0	0	0	0	0	0	0	0	0	0	0	0	0	0	0	0	0.007085	0	0	0	0	0	0	0	0	0	0	0	0	0.000506071	0	0	0	0	0	0	0	0	0	0	0	0	0	0	0
Otu0897	Bacteroidetes	Flavobacteriaceae	Capnocytophaga	leadbetteri	0	0	0	0	0	0	0	0	0	0	0	0	0	0	0	0	0	0	0	0	0	0	0	0	0	0	0	0	0	0	0	0	0	0	0	0	0	0	0	0	0	0	0	0	0
Otu0898	Bacteria_unclassified	Bacteria_unclassified	Bacteria_unclassified	Bacteria_unclassified	0	0	0	0	0	0	0	0.0072263	0	0	0	0	0	0	0.000516165	0	0	0	0	0	0	0	0	0	0	0	0	0	0	0	0	0	0	0	0	0	0	0	0	0	0	0	0	0	0
Otu0899	Bacteroidetes	Porphyromonadaceae	Porphyromonas	Porphyromonas_unclassified	0	0	0	0	0	0	0	0	0	0	0	0	0	0	0	0	0	0	0	0	0	0	0	0	0	0	0	0	0	0	0	0	0	0	0	0	0	0	0	0	0	0	0	0	0
Otu0900	Bacteroidetes	Prevotellaceae	Prevotella	melaninogenica	0	0	0	0	0	0	0	0	0	0	0	0	0	0.00743568	0.00053112	0	0	0	0	0	0	0	0	0	0	0	0	0	0	0	0	0	0	0	0	0	0	0	0	0	0	0	0	0	0
Otu0901	Firmicutes	Ruminococcaceae	Ruminococcaceae_[G-2]	sp._oral_taxon_085	0	0	0	0	0	0	0	0	0	0	0	0	0	0	0	0	0	0	0	0	0	0	0	0	0	0	0	0	0	0	0	0	0	0	0	0	0	0	0	0	0	0	0	0	0
Otu0902	Bacteroidetes	Prevotellaceae	Prevotella	nanceiensis	0	0	0	0	0	0	0	0	0	0	0	0	0	0	0	0	0	0	0	0	0	0	0	0	0	0	0	0	0	0	0.0263505	0	0	0	0	0	0	0	0	0	0	0	0	0	0.00188218
Otu0903	Firmicutes	Erysipelotrichaceae	Solobacterium	moorei	0	0	0	0	0	0	0	0	0	0	0	0	0	0	0	0.00842933	0	0	0	0	0	0	0	0	0	0	0	0	0	0.000602095	0	0	0	0	0	0	0	0	0	0	0	0	0	0	0
Otu0904	Bacteroidetes	Prevotellaceae	Prevotella	melaninogenica	0	0	0	0	0	0	0	0.0072263	0	0	0	0	0	0	0.000516165	0	0	0	0	0	0	0	0	0	0	0	0	0	0	0	0	0	0	0	0	0	0	0	0	0	0	0	0	0	0
Otu0905	Firmicutes	Streptococcaceae	Streptococcus	Streptococcus_unclassified	0	0	0	0	0	0	0	0	0	0	0	0	0	0	0	0	0	0	0	0	0	0	0	0	0	0	0	0	0	0	0	0	0	0	0	0	0	0	0	0	0	0	0	0	0
Otu0906	Bacteroidetes	Porphyromonadaceae	Porphyromonas	pasteri	0	0	0	0	0	0	0	0	0	0	0	0	0	0	0	0	0	0	0	0	0	0	0	0	0	0	0	0	0	0	0	0	0	0	0	0	0	0	0	0	0	0	0	0	0
Otu0907	Proteobacteria	Pasteurellaceae	Haemophilus	Haemophilus_unclassified	0	0	0	0	0	0	0	0	0	0	0	0	0	0	0	0.00842933	0	0	0	0	0	0	0	0	0	0	0	0	0	0.000602095	0	0	0	0	0	0	0	0	0	0	0	0	0	0	0
Otu0908	Firmicutes	Carnobacteriaceae	Granulicatella	elegans	0	0	0	0	0	0	0	0	0	0	0	0	0	0	0	0	0	0	0	0	0	0	0	0	0.00983445	0	0	0	0	0.000702461	0	0	0	0	0	0	0	0	0	0	0	0	0	0	0
Otu0909	Bacteroidetes	Prevotellaceae	Alloprevotella	tannerae	0	0	0	0	0	0	0	0	0	0	0	0	0.00572891	0	0.000409208	0	0	0	0	0	0	0	0	0	0	0	0	0	0	0	0	0	0	0	0	0	0	0	0	0	0	0	0	0	0
Otu0910	Bacteroidetes	Prevotellaceae	Prevotella	sp._oral_taxon_942	0	0	0	0	0	0	0	0	0	0	0	0	0	0	0	0	0	0	0	0	0	0	0	0	0	0	0	0	0	0	0	0	0	0	0	0.0565931	0	0	0	0	0	0	0	0	0.00404236
Otu0911	Bacteroidetes	Prevotellaceae	Prevotella	melaninogenica	0	0	0	0	0	0	0	0	0	0	0	0	0	0	0	0.00842933	0	0	0	0	0	0	0	0	0	0	0	0	0	0.000602095	0	0	0	0	0	0	0	0	0	0	0	0	0	0	0
Otu0912	Bacteroidetes	Flavobacteriaceae	Capnocytophaga	sp._oral_taxon_863	0	0	0	0	0	0	0	0	0	0	0	0	0	0	0	0	0	0	0	0	0	0	0	0	0	0	0	0	0	0	0	0	0	0	0	0	0	0	0	0	0	0	0	0	0
Otu0913	Bacteroidetes	Porphyromonadaceae	Porphyromonas	pasteri	0	0	0	0	0	0	0	0	0	0	0	0	0	0	0	0	0	0	0	0	0	0	0	0	0.00983445	0	0	0	0	0.000702461	0	0	0	0	0	0	0	0	0	0	0	0	0	0	0
Otu0914	Firmicutes	Streptococcaceae	Streptococcus	parasanguinis_II	0	0	0	0	0	0	0	0	0	0	0	0	0	0	0	0	0	0	0	0	0	0	0	0	0	0	0	0	0	0	0	0	0	0	0	0	0	0	0	0	0	0	0	0	0
Otu0915	Actinobacteria	Dietziaceae	Dietzia	cinnamea	0	0	0	0	0	0	0	0	0	0	0	0	0	0	0	0	0	0	0	0	0	0	0	0	0	0	0	0	0	0	0	0	0	0	0	0	0	0	0	0	0	0	0	0	0
Otu0916	Fusobacteria	Fusobacteriaceae	Fusobacterium	sp._oral_taxon_203	0	0	0	0	0	0	0	0	0	0	0	0	0	0	0	0	0	0	0	0	0	0	0	0	0	0	0	0.00559441	0	0.0003996	0	0	0	0	0	0	0	0	0	0	0	0	0	0	0
Otu0917	Firmicutes	Streptococcaceae	Streptococcus	Streptococcus_unclassified	0	0	0	0	0	0	0	0	0	0	0	0	0	0	0	0	0	0	0	0	0	0	0	0	0	0	0	0	0.00602361	0.000430258	0	0	0	0	0	0	0	0	0	0	0	0	0	0	0
Otu0918	Actinobacteria	Actinomycetaceae	Actinomyces	graevenitzii	0	0	0	0	0	0	0	0	0	0	0	0	0	0	0	0	0	0	0	0	0	0	0	0	0	0	0	0	0	0	0.0263505	0	0	0	0	0	0	0	0	0	0	0	0	0	0.00188218
Otu0919	Firmicutes	Streptococcaceae	Streptococcus	Streptococcus_unclassified	0	0	0	0	0	0	0	0	0	0	0.00739827	0	0	0	0.000528448	0	0	0	0	0	0	0	0	0	0	0	0	0	0	0	0	0	0	0	0	0	0	0	0	0	0	0	0	0	0
Otu0920	Firmicutes	Peptococcaceae	Peptococcus	Peptococcus_unclassified	0	0	0	0	0	0	0	0	0	0	0	0	0	0	0	0	0	0	0	0	0	0	0	0	0	0	0	0	0	0	0	0	0	0	0	0	0	0	0	0	0	0	0	0	0
Otu0921	Bacteroidetes	Porphyromonadaceae	Porphyromonas	sp._oral_taxon_930	0	0	0	0	0	0	0	0	0.00606956	0	0	0	0	0	0.00043354	0	0	0	0	0	0	0	0	0	0	0	0	0	0	0	0	0	0	0	0	0	0	0	0	0	0	0	0	0	0
Otu0922	Proteobacteria	Sphingomonadaceae	Sphingomonas	echinoides	0	0	0	0	0	0	0	0	0	0	0	0	0	0	0	0	0	0	0	0	0	0	0	0	0	0	0	0	0	0	0	0	0	0	0	0	0	0	0	0	0	0	0	0	0
Otu0923	Proteobacteria	Xanthomonadaceae	Stenotrophomonas	Stenotrophomonas_unclassified	0	0	0	0	0	0	0	0	0	0	0	0	0	0	0	0	0	0	0	0	0	0	0	0	0	0	0	0	0	0	0	0	0	0	0	0	0	0	0	0	0	0	0	0	0
Otu0924	Firmicutes	Streptococcaceae	Streptococcus	Streptococcus_unclassified	0	0	0	0	0	0	0	0	0	0	0	0	0	0	0	0	0	0	0	0	0	0	0	0	0	0	0	0	0	0	0	0	0	0	0	0	0.0428021	0	0	0	0	0	0	0	0.00305729
Otu0925	Proteobacteria	Pasteurellaceae	Haemophilus	influenzae	0	0	0	0	0	0	0	0	0.00606956	0	0	0	0	0	0.00043354	0	0	0	0	0	0	0	0	0	0	0	0	0	0	0	0	0	0	0	0	0	0	0	0	0	0	0	0	0	0
Otu0926	Bacteria_unclassified	Bacteria_unclassified	Bacteria_unclassified	Bacteria_unclassified	0	0	0	0	0	0	0	0	0	0	0	0	0	0	0	0	0	0	0	0	0	0	0	0	0	0.00834052	0	0	0	0.000595751	0	0	0	0	0	0	0	0	0	0	0	0	0	0	0
Otu0927	Bacteroidetes	Flavobacteriaceae	Capnocytophaga	sputigena	0	0	0	0	0	0	0	0	0	0	0	0	0	0	0	0	0	0	0	0	0	0	0	0	0	0	0	0	0	0	0	0	0	0	0	0	0	0.0311074	0	0	0	0	0	0	0.00222196
Otu0928	Proteobacteria	Pasteurellaceae	Haemophilus	Haemophilus_unclassified	0	0	0	0	0	0	0	0	0	0	0	0	0	0	0	0	0	0	0	0	0	0	0.0577701	0	0	0	0	0	0	0.00412643	0	0	0	0	0	0	0	0	0	0	0	0	0	0	0
Otu0929	Firmicutes	Streptococcaceae	Streptococcus	Streptococcus_unclassified	0	0	0	0	0	0	0	0	0	0	0	0	0	0	0	0	0	0	0	0	0	0	0	0	0	0	0	0	0	0	0	0	0	0	0	0	0	0	0.0418936	0	0	0	0	0	0.0029924
Otu0930	Bacteroidetes	Prevotellaceae	Alloprevotella	sp._oral_taxon_914	0	0	0	0	0	0	0	0	0	0	0	0	0	0	0	0	0	0	0	0	0	0	0.0577701	0	0	0	0	0	0	0.00412643	0	0	0	0	0	0	0	0	0	0	0	0	0	0	0
Otu0931	Firmicutes	Streptococcaceae	Streptococcus	Streptococcus_unclassified	0	0	0	0	0	0	0	0	0	0	0	0	0	0	0	0	0	0	0	0	0.0573066	0	0	0	0	0	0	0	0	0.00409333	0	0	0	0	0	0	0	0	0	0	0	0	0	0	0
Otu0932	Firmicutes	Streptococcaceae	Streptococcus	Streptococcus_unclassified	0	0	0	0	0	0	0	0	0	0	0	0	0	0	0	0	0	0	0	0	0	0	0	0.00639059	0	0	0	0	0	0.000456471	0	0	0	0	0	0	0	0	0	0	0	0	0	0	0
Otu0933	Proteobacteria	Pasteurellaceae	Haemophilus	sp._oral_taxon_908	0	0	0	0	0	0	0	0	0	0	0	0	0	0	0	0	0	0	0	0	0	0	0	0	0	0	0	0.00559441	0	0.0003996	0	0	0	0	0	0	0	0	0	0	0	0	0	0	0
Otu0934	Proteobacteria	Pasteurellaceae	Haemophilus	parahaemolyticus	0	0	0	0	0	0	0	0	0	0	0	0	0	0	0	0	0	0	0	0	0	0	0	0	0	0	0	0	0	0	0	0	0	0	0	0	0	0	0	0	0	0	0	0	0
Otu0935	Proteobacteria	Pasteurellaceae	Haemophilus	Haemophilus_unclassified	0	0	0	0	0	0.016347	0	0	0	0	0	0	0	0	0.00116764	0	0	0	0	0	0	0	0	0	0	0	0	0	0	0	0	0	0	0	0	0	0	0	0	0	0	0	0	0	0
Otu0936	Proteobacteria	Campylobacteraceae	Campylobacter	concisus	0	0	0	0	0	0	0	0	0	0	0	0	0	0	0	0	0	0	0	0	0	0	0	0	0	0	0	0	0	0	0	0	0	0	0	0	0	0	0	0	0	0	0	0	0
Otu0937	Fusobacteria	Fusobacteriaceae	Fusobacterium	necrophorum	0	0	0	0	0	0	0	0	0	0	0	0	0	0	0	0	0	0	0	0	0	0	0	0	0	0	0	0.00559441	0	0.0003996	0	0	0	0	0	0	0	0	0	0	0	0	0	0	0
Otu0938	Proteobacteria	Moraxellaceae	Moraxella	catarrhalis	0	0	0	0	0	0	0	0	0	0.00732708	0	0	0	0	0.000523363	0	0	0	0	0	0	0	0	0	0	0	0	0	0	0	0	0	0	0	0	0	0	0	0	0	0	0	0	0	0
Otu0939	Bacteroidetes	Prevotellaceae	Prevotella	melaninogenica	0	0	0	0	0	0	0	0	0	0	0	0	0	0	0	0	0	0	0	0	0	0	0	0	0	0	0	0	0	0	0	0	0	0	0	0	0	0	0	0	0	0	0	0	0
Otu0940	Proteobacteria	Neisseriaceae	Neisseria	flavescens	0	0	0	0	0	0	0	0	0	0	0	0	0	0	0	0	0	0	0.00861698	0	0	0	0	0	0	0.00556034	0	0	0	0.00101267	0	0	0	0	0	0	0	0	0	0	0	0	0	0	0
Otu0941	Fusobacteria	Fusobacteriaceae	Fusobacterium	nucleatum_subsp._vincentii	0	0	0	0	0	0	0	0	0	0	0	0.010627	0	0	0.000759071	0	0	0	0	0	0	0	0	0	0	0	0	0	0	0	0	0	0	0	0	0	0	0	0	0	0	0	0	0	0
Otu0942	Firmicutes	Veillonellaceae	Megasphaera	micronuciformis	0	0	0	0	0	0	0	0	0	0	0	0	0	0	0	0	0	0	0	0	0	0	0	0	0	0	0	0	0	0	0	0.0370416	0	0	0	0	0	0	0	0	0	0	0	0	0.00264583
Otu0943	Bacteria_unclassified	Bacteria_unclassified	Bacteria_unclassified	Bacteria_unclassified	0	0	0	0	0	0	0	0	0	0	0	0	0	0	0	0	0	0	0	0	0	0	0	0	0	0	0	0	0	0	0	0	0	0	0	0	0	0	0	0	0	0	0	0	0
Otu0944	Fusobacteria	Fusobacteriaceae	Fusobacterium	nucleatum_subsp._vincentii	0	0	0	0	0	0	0	0	0	0	0	0	0.00572891	0	0.000409208	0	0	0	0	0	0	0	0	0	0	0	0	0	0	0	0	0	0	0	0	0	0	0	0	0	0	0	0	0	0
Otu0945	Actinobacteria	Micrococcaceae	Rothia	aeria	0	0	0	0	0	0	0	0	0	0	0	0	0	0.00247856	0.00017704	0	0	0	0	0	0	0	0	0	0	0	0	0	0	0	0.017567	0	0	0	0	0	0	0	0	0	0	0	0	0	0.00125478
Otu0946	Firmicutes	Streptococcaceae	Streptococcus	Streptococcus_unclassified	0	0	0	0	0	0	0	0	0	0	0	0	0	0	0	0	0	0	0	0.00777605	0	0	0	0	0	0	0	0	0	0.000555432	0	0	0	0	0	0	0	0	0	0	0	0	0	0	0
Otu0947	Fusobacteria	Leptotrichiaceae	Leptotrichia	goodfellowii	0	0	0	0	0	0	0	0	0	0	0	0	0	0	0	0	0	0	0	0	0	0	0	0	0	0	0	0	0	0	0	0	0	0	0	0	0	0	0	0	0	0	0.0224568	0	0.00160406
Otu0948	Spirochaetes	Spirochaetaceae	Treponema	denticola	0	0	0	0	0	0	0	0	0	0	0	0	0	0	0	0	0	0	0	0	0	0	0	0	0	0	0	0	0	0	0	0	0	0	0	0.0565931	0	0	0	0	0	0	0	0	0.00404236
Otu0949	Proteobacteria	Pasteurellaceae	Haemophilus	parahaemolyticus	0	0	0	0	0	0	0	0	0	0	0	0	0	0	0	0	0	0	0	0.00777605	0	0	0	0	0	0	0	0	0	0.000555432	0	0	0	0	0	0	0	0	0	0	0	0	0	0	0
Otu0950	Spirochaetes	Spirochaetaceae	Treponema	Treponema_unclassified	0	0	0	0	0	0	0	0	0	0	0	0	0	0	0	0	0	0	0	0	0	0	0	0	0	0	0	0	0	0	0	0	0	0	0	0	0	0	0	0	0	0	0	0	0
Otu0951	Firmicutes	Streptococcaceae	Streptococcus	Streptococcus_unclassified	0	0	0	0	0	0	0	0	0	0	0	0	0	0	0	0	0	0	0	0	0	0	0	0	0	0	0	0	0	0	0	0	0	0	0	0	0	0	0	0	0	0	0	0	0
Otu0952	Firmicutes	Veillonellaceae	Selenomonas	Selenomonas_unclassified	0	0	0	0	0	0	0	0	0	0	0	0	0	0	0	0	0	0	0	0	0	0	0	0	0	0	0	0	0	0	0	0	0	0	0	0.0565931	0	0	0	0	0	0	0	0	0.00404236
Otu0953	Firmicutes	Streptococcaceae	Streptococcus	Streptococcus_unclassified	0	0	0	0	0	0	0	0	0	0	0.00739827	0	0	0	0.000528448	0	0	0	0	0	0	0	0	0	0	0	0	0	0	0	0	0	0	0	0	0	0	0	0	0	0	0	0	0	0
Otu0954	Bacteroidetes	Prevotellaceae	Alloprevotella	sp._oral_taxon_308	0	0	0	0	0	0	0	0	0	0	0	0	0	0	0	0	0	0	0	0	0	0	0	0	0	0	0	0	0	0	0	0	0	0	0	0	0.0428021	0	0	0	0	0	0	0	0.00305729
Otu0955	Proteobacteria	Moraxellaceae	Acinetobacter	Acinetobacter_unclassified	0	0	0	0	0	0	0	0	0	0	0	0	0	0	0	0	0	0	0	0	0	0	0	0	0	0	0	0	0	0	0	0	0	0	0	0	0	0	0	0.0306029	0	0	0	0	0.00218592
Otu0956	Firmicutes	Gemellaceae	Gemella	haemolysans	0	0	0	0	0	0	0	0	0	0	0	0	0	0	0	0	0	0	0	0	0	0	0	0	0	0	0	0	0	0	0	0	0	0	0	0	0	0	0	0	0	0	0	0	0
Otu0957	Bacteroidetes	Prevotellaceae	Prevotella	nanceiensis	0	0	0	0	0	0	0	0	0	0	0	0	0	0	0	0	0	0	0.0258509	0	0	0	0	0	0	0	0	0	0	0.00184649	0	0	0	0	0	0	0	0	0	0	0	0	0	0	0
Otu0958	Bacteroidetes	Prevotellaceae	Alloprevotella	sp._oral_taxon_473	0	0.0105925	0	0	0	0	0	0	0	0	0	0	0	0	0.000756605	0	0	0	0	0	0	0	0	0	0	0	0	0	0	0	0	0	0	0	0	0	0	0	0	0	0	0	0	0	0
Otu0959	Fusobacteria	Fusobacteriaceae	Fusobacterium	sp._oral_taxon_203	0	0	0	0	0	0	0	0	0	0	0	0	0	0	0	0	0	0	0	0	0	0	0	0	0	0	0	0	0	0	0	0	0	0	0	0	0	0	0	0	0	0	0	0.0352983	0.00252131
Otu0960	Fusobacteria	Fusobacteriaceae	Fusobacterium	necrophorum	0	0	0	0	0	0	0	0	0	0.00732708	0	0	0	0	0.000523363	0	0	0	0	0	0	0	0	0	0	0	0	0	0	0	0	0	0	0	0	0	0	0	0	0	0	0	0	0	0
Otu0961	Firmicutes	Firmicutes_unclassified	Firmicutes_unclassified	Firmicutes_unclassified	0	0	0	0	0	0	0	0	0	0	0	0	0	0	0	0	0	0	0	0	0	0	0	0	0	0	0	0	0	0	0	0	0	0	0	0.0565931	0	0	0	0	0	0	0	0	0.00404236
Otu0962	Actinobacteria	Mycobacteriaceae	Mycobacterium	Mycobacterium_unclassified	0	0	0	0	0	0	0	0	0	0	0	0	0	0	0	0	0	0	0	0	0	0	0	0	0	0	0	0	0	0	0	0	0	0	0	0	0	0	0	0	0	0	0	0	0
Otu0963	Bacteroidetes	Porphyromonadaceae	Tannerella	sp._oral_taxon_286	0	0	0	0	0	0	0	0	0	0	0	0	0	0	0	0	0	0	0	0	0	0	0	0	0	0	0	0	0	0	0	0	0	0	0	0	0	0.0311074	0	0	0	0	0	0	0.00222196
Otu0964	Bacteroidetes	Prevotellaceae	Prevotella	sp._oral_taxon_472	0	0	0	0	0	0	0	0	0	0	0	0	0	0	0	0	0	0	0	0	0	0	0	0	0	0	0	0	0	0	0	0	0	0	0	0	0	0	0	0	0	0	0	0	0
Otu0965	Bacteroidetes	Prevotellaceae	Alloprevotella	tannerae	0	0	0	0	0	0	0	0	0	0	0	0	0.00572891	0	0.000409208	0	0	0	0	0	0	0	0	0	0	0	0	0	0	0	0	0	0	0	0	0	0	0	0	0	0	0	0	0	0
Otu0966	Firmicutes	Streptococcaceae	Streptococcus	Streptococcus_unclassified	0	0	0	0	0	0	0	0	0	0	0	0	0	0	0	0	0	0	0	0	0	0	0	0	0	0	0	0	0	0	0	0	0	0	0	0	0	0	0	0	0	0	0	0	0
Otu0967	Fusobacteria	Leptotrichiaceae	Leptotrichia	goodfellowii	0	0	0	0	0	0	0	0	0	0	0	0	0	0	0	0	0	0	0	0	0	0	0	0	0	0	0.00594106	0	0	0.000424362	0	0	0	0	0	0	0	0	0	0	0	0	0	0	0
Otu0968	Proteobacteria	Pasteurellaceae	Haemophilus	Haemophilus_unclassified	0	0	0	0	0	0	0	0	0	0	0	0	0	0	0	0	0	0	0	0	0	0	0	0	0	0	0	0	0	0	0	0	0	0	0	0	0	0	0	0	0.0361838	0	0	0	0.00258456
Otu0969	Firmicutes	Streptococcaceae	Streptococcus	Streptococcus_unclassified	0	0	0	0	0	0	0	0	0	0	0	0	0	0	0	0	0	0	0	0	0	0	0	0	0	0	0	0	0	0	0	0	0	0	0	0	0	0	0	0	0	0	0.0224568	0	0.00160406
Otu0970	Bacteroidetes	Prevotellaceae	Alloprevotella	tannerae	0	0	0	0	0	0	0	0	0	0.00732708	0	0	0	0	0.000523363	0	0	0	0	0	0	0	0	0	0	0	0	0	0	0	0	0	0	0	0	0	0	0	0	0	0	0	0	0	0
Otu0971	Firmicutes	Streptococcaceae	Streptococcus	Streptococcus_unclassified	0	0	0	0	0	0	0	0	0	0	0	0	0	0	0	0	0	0	0	0	0	0	0.0577701	0	0	0	0	0	0	0.00412643	0	0	0	0	0	0	0	0	0	0	0	0	0	0	0
Otu0972	Bacteroidetes	Prevotellaceae	Prevotella	veroralis	0	0	0	0	0	0	0	0	0	0	0	0	0	0	0	0	0	0	0	0	0	0	0	0	0	0	0	0	0	0	0	0	0	0	0	0	0	0	0	0	0	0	0	0.0352983	0.00252131
Otu0973	Firmicutes	Streptococcaceae	Streptococcus	Streptococcus_unclassified	0	0	0	0	0	0	0	0	0	0	0	0	0	0	0	0	0	0	0.0258509	0	0	0	0	0	0	0	0	0	0	0.00184649	0	0	0	0	0	0	0	0	0	0	0	0	0	0	0
Otu0974	Bacteroidetes	Prevotellaceae	Alloprevotella	sp._oral_taxon_473	0	0	0	0	0.00686169	0	0	0	0	0	0	0	0	0	0.000490121	0	0	0	0	0	0	0	0	0	0	0	0	0	0	0	0	0	0	0	0	0	0	0	0	0	0	0	0	0	0
Otu0975	Bacteroidetes	Porphyromonadaceae	Porphyromonas	pasteri	0	0	0	0	0	0	0	0	0	0	0	0	0	0	0	0	0	0	0	0	0	0	0	0	0	0	0	0	0.00602361	0.000430258	0	0	0	0	0	0	0	0	0	0	0	0	0	0	0
Otu0976	Bacteroidetes	Prevotellaceae	Alloprevotella	sp._oral_taxon_914	0	0	0	0	0	0	0	0	0	0	0	0	0	0	0	0	0	0	0	0	0	0	0	0	0	0.00834052	0	0	0	0.000595751	0	0	0	0	0	0	0	0	0	0	0	0	0	0	0
Otu0977	Bacteroidetes	Porphyromonadaceae	Tannerella	sp._oral_taxon_286	0	0	0	0	0	0	0	0	0	0	0	0	0	0	0	0	0	0	0	0	0	0	0	0	0	0	0	0	0	0	0	0	0	0	0	0	0	0	0	0	0	0	0	0	0
Otu0978	Bacteroidetes	Prevotellaceae	Prevotella	pallens	0	0	0	0	0	0	0	0	0	0	0	0	0	0	0	0	0	0	0	0	0	0	0	0	0	0	0	0	0	0	0	0	0	0	0	0	0	0	0	0	0.0361838	0	0	0	0.00258456
Otu0979	Actinobacteria	Actinomycetaceae	Actinomyces	Actinomyces_unclassified	0	0	0	0	0	0	0	0	0	0	0	0	0	0	0	0	0	0	0	0	0.0573066	0	0	0	0	0	0	0	0	0.00409333	0	0	0	0	0	0	0	0	0	0	0	0	0	0	0
Otu0980	Bacteroidetes	Prevotellaceae	Alloprevotella	sp._oral_taxon_473	0	0	0	0	0	0	0.0116496	0	0	0	0	0	0	0	0.000832113	0	0	0	0	0	0	0	0	0	0	0	0	0	0	0	0	0	0	0	0	0	0	0	0	0	0	0	0	0	0
Otu0981	Firmicutes	Streptococcaceae	Streptococcus	sp._oral_taxon_058	0	0	0	0	0	0	0	0	0	0	0	0	0	0	0	0	0	0	0	0	0	0	0	0	0	0	0	0	0	0	0	0	0	0	0	0	0	0	0	0	0	0	0	0	0
Otu0982	Bacteroidetes	Prevotellaceae	Alloprevotella	tannerae	0	0	0	0	0	0	0	0	0	0	0	0	0.00572891	0	0.000409208	0	0	0	0	0	0	0	0	0	0	0	0	0	0	0	0	0	0	0	0	0	0	0	0	0	0	0	0	0	0
Otu0983	Fusobacteria	Fusobacteriaceae	Fusobacterium	nucleatum_subsp._vincentii	0	0	0	0	0	0	0	0	0	0	0	0	0	0	0	0	0	0	0	0	0	0	0	0	0	0	0	0	0	0	0	0	0	0	0	0	0	0	0	0	0	0	0	0.0352983	0.00252131
Otu0984	Bacteroidetes	Prevotellaceae	Alloprevotella	sp._oral_taxon_473	0	0	0	0	0	0	0	0	0	0	0	0	0	0	0	0	0	0	0.0258509	0	0	0	0	0	0	0	0	0	0	0.00184649	0	0	0	0	0	0	0	0	0	0	0	0	0	0	0
Otu0985	Proteobacteria	Neisseriaceae	Neisseria	meningitidis	0	0	0	0	0	0	0	0	0	0	0	0	0	0	0	0	0	0	0	0	0	0	0	0	0	0	0	0.00559441	0	0.0003996	0	0	0	0	0	0	0	0	0	0	0	0	0	0	0
Otu0986	Bacteroidetes	Flavobacteriaceae	Bergeyella	sp._oral_taxon_322	0	0	0	0	0	0	0	0	0	0	0	0	0	0	0	0	0	0	0	0	0	0	0	0	0	0	0	0	0	0	0	0	0	0	0	0	0	0	0	0.0306029	0	0	0	0	0.00218592
Otu0987	Bacteroidetes	Flavobacteriaceae	Bergeyella	sp._oral_taxon_322	0	0	0	0	0	0	0	0	0	0	0	0	0	0	0	0	0	0	0	0	0	0	0	0	0	0	0	0	0	0	0	0	0.0454821	0	0	0	0	0	0	0	0	0	0	0	0.00324872
Otu0988	Proteobacteria	Neisseriaceae	Neisseria	flavescens	0	0	0	0	0	0	0	0	0	0	0	0	0	0	0	0	0	0	0	0	0	0	0	0	0	0.00834052	0	0	0	0.000595751	0	0	0	0	0	0	0	0	0	0	0	0	0	0	0
Otu0989	Proteobacteria	Neisseriaceae	Neisseria	flavescens	0	0	0	0	0	0	0	0	0	0	0	0	0	0	0	0	0	0	0	0	0	0	0	0	0	0	0	0	0	0	0	0	0	0	0	0	0	0	0	0	0	0	0	0	0
Otu0990	Proteobacteria	Pasteurellaceae	Haemophilus	influenzae	0	0	0	0	0	0	0	0	0	0	0	0	0	0	0	0	0	0	0.0258509	0	0	0	0	0	0	0	0	0	0	0.00184649	0	0	0	0	0	0	0	0	0	0	0	0	0	0	0
Otu0991	Bacteroidetes	Prevotellaceae	Alloprevotella	sp._oral_taxon_912	0	0	0	0	0	0	0	0	0	0	0	0	0	0	0	0.00842933	0	0	0	0	0	0	0	0	0	0	0	0	0	0.000602095	0	0	0	0	0	0	0	0	0	0	0	0	0	0	0
Otu0992	Bacteroidetes	Prevotellaceae	Prevotella	oris	0	0	0	0	0	0	0	0	0	0	0	0	0	0	0	0	0	0	0	0	0	0	0	0	0	0	0	0	0	0	0	0	0	0	0	0	0	0	0	0	0	0	0	0	0
Otu0993	Bacteroidetes	Porphyromonadaceae	Porphyromonas	pasteri	0	0	0	0	0	0	0	0	0	0	0	0	0	0	0	0	0.007085	0	0	0	0	0	0	0	0	0	0	0	0	0.000506071	0	0	0	0	0	0	0	0	0	0	0	0	0	0	0
Otu0994	Actinobacteria	Actinomycetaceae	Actinomyces	sp._oral_taxon_180	0	0	0	0	0	0	0	0	0	0	0	0	0	0	0	0	0	0	0.0258509	0	0	0	0	0	0	0	0	0	0	0.00184649	0	0	0	0	0	0	0	0	0	0	0	0	0	0	0
Otu0995	Firmicutes	Gemellaceae	Gemella	Gemella_unclassified	0	0	0	0	0	0	0	0	0	0	0	0	0	0	0	0	0	0	0	0	0	0	0	0	0	0	0	0	0	0	0	0	0.0454821	0	0	0	0	0	0	0	0	0	0	0	0.00324872
Otu0996	Firmicutes	Streptococcaceae	Streptococcus	australis	0	0	0	0	0	0	0	0	0	0	0	0	0	0	0	0	0	0	0	0	0	0	0	0	0	0	0	0	0	0	0	0	0	0	0	0	0	0.0311074	0	0	0	0	0	0	0.00222196
Otu0997	Fusobacteria	Leptotrichiaceae	Leptotrichia	Leptotrichia_unclassified	0	0	0	0	0	0	0	0	0	0	0	0	0	0	0	0	0	0	0	0	0	0	0	0	0	0	0	0	0	0	0	0	0	0	0	0	0	0	0	0	0	0	0	0	0
Otu0998	Bacteroidetes	Prevotellaceae	Prevotella	sp._oral_taxon_942	0	0	0	0	0	0	0.0116496	0	0	0	0	0	0	0	0.000832113	0	0	0	0	0	0	0	0	0	0	0	0	0	0	0	0	0	0	0	0	0	0	0	0	0	0	0	0	0	0
Otu0999	Bacteroidetes	Prevotellaceae	Alloprevotella	Alloprevotella_unclassified	0	0	0	0	0	0	0	0	0	0	0	0	0	0	0	0	0	0.00581035	0	0	0	0	0	0	0	0	0	0	0	0.000415025	0	0	0	0	0	0	0	0	0	0	0	0	0	0	0
Otu1000	Bacteria_unclassified	Bacteria_unclassified	Bacteria_unclassified	Bacteria_unclassified	0	0	0	0	0	0	0	0	0	0	0	0	0	0	0	0	0	0.00581035	0	0	0	0	0	0	0	0	0	0	0	0.000415025	0	0	0	0	0	0	0	0	0	0	0	0	0	0	0
Otu1001	Proteobacteria	Neisseriaceae	Neisseria	Neisseria_unclassified	0	0	0	0	0	0	0	0	0	0	0	0	0	0	0	0	0	0	0	0	0	0	0	0	0	0	0	0	0	0	0	0	0	0	0	0	0	0	0	0	0.0361838	0	0	0	0.00258456
Otu1002	Firmicutes	Gemellaceae	Gemella	Gemella_unclassified	0	0	0	0	0	0	0	0	0	0.00732708	0	0	0	0	0.000523363	0	0	0	0	0	0	0	0	0	0	0	0	0	0	0	0	0	0	0	0	0	0	0	0	0	0	0	0	0	0
Otu1003	Firmicutes	Streptococcaceae	Streptococcus	Streptococcus_unclassified	0	0	0	0	0	0	0	0	0	0	0	0	0	0	0	0	0	0	0	0	0	0	0	0	0	0	0	0	0	0	0	0	0	0	0	0	0	0	0	0.0306029	0	0	0	0	0.00218592
Otu1004	Bacteria_unclassified	Bacteria_unclassified	Bacteria_unclassified	Bacteria_unclassified	0	0	0	0	0	0	0	0	0	0	0	0	0	0	0	0	0	0.00581035	0	0	0	0	0	0	0	0	0	0	0	0.000415025	0	0	0	0	0	0	0	0	0	0	0	0	0	0	0
Otu1005	Firmicutes	Streptococcaceae	Streptococcus	sp._oral_taxon_058	0	0	0	0	0	0	0	0	0	0	0	0	0	0	0	0	0	0	0	0	0	0	0	0	0.00983445	0	0	0	0	0.000702461	0	0	0	0	0	0	0	0	0	0	0	0	0	0	0
Otu1006	Fusobacteria	Fusobacteriaceae	Fusobacterium	sp._oral_taxon_203	0	0	0	0	0	0	0	0	0	0	0	0	0	0	0	0	0	0	0	0	0	0	0	0	0	0	0	0	0	0	0	0	0	0	0	0	0	0	0	0	0	0	0	0.0352983	0.00252131
Otu1007	Fusobacteria	Fusobacteriaceae	Fusobacterium	nucleatum_subsp._vincentii	0	0	0	0	0	0	0	0	0	0	0	0	0	0	0	0	0	0	0	0	0	0	0	0	0	0	0	0	0	0	0	0	0	0	0	0	0	0	0	0	0	0	0	0	0
Otu1008	Bacteroidetes	Porphyromonadaceae	Porphyromonas	sp._oral_taxon_930	0	0	0	0	0	0	0	0.0072263	0	0	0	0	0	0	0.000516165	0	0	0	0	0	0	0	0	0	0	0	0	0	0	0	0	0	0	0	0	0	0	0	0	0	0	0	0	0	0
Otu1009	Bacteroidetes	Porphyromonadaceae	Porphyromonas	Porphyromonas_unclassified	0	0	0	0	0	0	0	0	0	0	0	0	0	0	0	0	0	0	0	0	0	0	0	0	0	0	0	0	0	0	0	0	0	0	0	0	0	0	0	0	0	0	0.0224568	0	0.00160406
Otu1010	Proteobacteria	Pasteurellaceae	Haemophilus	Haemophilus_unclassified	0	0	0.00696056	0	0	0	0	0	0	0	0	0	0	0	0.000497183	0	0	0	0	0	0	0	0	0	0	0	0	0	0	0	0	0	0	0	0	0	0	0	0	0	0	0	0	0	0
Otu1011	Bacteroidetes	Prevotellaceae	Alloprevotella	tannerae	0	0	0	0	0	0	0	0	0	0	0	0	0.00572891	0	0.000409208	0	0	0	0	0	0	0	0	0	0	0	0	0	0	0	0	0	0	0	0	0	0	0	0	0	0	0	0	0	0
Otu1012	Fusobacteria	Fusobacteriaceae	Fusobacterium	sp._oral_taxon_203	0	0	0	0	0	0	0	0	0	0	0	0	0	0	0	0	0	0	0	0	0	0	0	0	0	0	0	0.00559441	0	0.0003996	0	0	0	0	0	0	0	0	0	0	0	0	0	0	0
Otu1013	Fusobacteria	Leptotrichiaceae	Leptotrichia	Leptotrichia_unclassified	0	0	0	0	0	0	0	0	0	0	0	0	0	0	0	0	0	0	0	0	0	0	0	0	0	0	0	0	0	0	0	0	0	0	0	0	0	0	0	0	0	0	0	0	0
Otu1014	Proteobacteria	Neisseriaceae	Neisseria	flavescens	0	0	0	0	0	0	0	0	0	0	0	0	0	0	0	0	0	0	0	0	0	0	0	0	0	0	0	0	0	0	0	0	0	0	0	0	0	0	0	0	0	0	0	0	0
Otu1015	Firmicutes	Carnobacteriaceae	Granulicatella	adiacens	0	0	0	0	0	0	0	0	0	0	0	0	0	0	0	0	0	0	0	0	0.0573066	0	0	0	0	0	0	0	0	0.00409333	0	0	0	0	0	0	0	0	0	0	0	0	0	0	0
Otu1016	Proteobacteria	Proteobacteria_unclassified	Proteobacteria_unclassified	Proteobacteria_unclassified	0	0	0	0	0	0	0	0	0	0.00732708	0	0	0	0	0.000523363	0	0	0	0	0	0	0	0	0	0	0	0	0	0	0	0	0	0	0	0	0	0	0	0	0	0	0	0	0	0
Otu1017	Actinobacteria	Actinomycetaceae	Actinomyces	Actinomyces_unclassified	0	0	0	0	0	0	0	0	0	0	0	0	0	0	0	0	0	0	0	0	0	0	0	0	0	0.00834052	0	0	0	0.000595751	0	0	0	0	0	0	0	0	0	0	0	0	0	0	0
Otu1018	Bacteria_unclassified	Bacteria_unclassified	Bacteria_unclassified	Bacteria_unclassified	0	0	0	0	0	0	0	0	0	0	0	0	0	0	0	0	0	0.00581035	0	0	0	0	0	0	0	0	0	0	0	0.000415025	0	0	0	0	0	0	0	0	0	0	0	0	0	0	0
Otu1019	Bacteroidetes	Prevotellaceae	Prevotella	sp._oral_taxon_942	0	0	0	0	0.00686169	0	0	0	0	0	0	0	0	0	0.000490121	0	0	0	0	0	0	0	0	0	0	0	0	0	0	0	0	0	0	0	0	0	0	0	0	0	0	0	0	0	0
Otu1020	Bacteroidetes	Chitinophagaceae	Flavitalea	sp._oral_taxon_320	0	0	0	0	0	0	0	0	0	0	0	0	0	0	0	0	0	0.00581035	0	0	0	0	0	0	0	0	0	0	0	0.000415025	0	0	0	0	0	0	0	0	0	0	0	0	0	0	0
Otu1021	Bacteroidetes	Porphyromonadaceae	Porphyromonas	sp._oral_taxon_930	0	0	0	0	0	0	0	0	0	0	0	0	0	0	0	0	0	0	0	0	0	0	0	0	0	0	0	0	0	0	0	0	0	0	0	0	0	0.0311074	0	0	0	0	0	0	0.00222196
Otu1022	Proteobacteria	Pasteurellaceae	Haemophilus	Haemophilus_unclassified	0	0	0	0	0	0	0	0	0	0	0	0	0	0	0	0	0	0	0	0	0	0	0	0	0	0	0	0.00559441	0	0.0003996	0	0	0	0	0	0	0	0	0	0	0	0	0	0	0
Otu1023	Actinobacteria	Mycobacteriaceae	Mycobacterium	Mycobacterium_unclassified	0	0	0	0	0	0	0	0	0	0	0	0	0	0	0	0	0	0	0	0	0	0	0	0	0	0	0	0	0	0	0	0	0	0	0	0	0	0	0	0	0	0	0	0	0
Otu1024	Proteobacteria	Pasteurellaceae	Haemophilus	Haemophilus_unclassified	0	0	0	0	0	0	0	0	0	0	0	0	0	0	0	0	0	0	0	0.00777605	0	0	0	0	0	0	0	0	0	0.000555432	0	0	0	0	0	0	0	0	0	0	0	0	0	0	0
Otu1025	Fusobacteria	Leptotrichiaceae	Leptotrichia	Leptotrichia_unclassified	0	0	0	0	0	0	0	0	0	0	0	0	0	0	0	0	0	0	0	0	0	0	0	0	0	0	0.00594106	0	0	0.000424362	0	0	0	0	0	0	0	0	0	0	0	0	0	0	0
Otu1026	Proteobacteria	Pasteurellaceae	Haemophilus	Haemophilus_unclassified	0	0	0	0	0	0	0	0	0	0.00732708	0	0	0	0	0.000523363	0	0	0	0	0	0	0	0	0	0	0	0	0	0	0	0	0	0	0	0	0	0	0	0	0	0	0	0	0	0
Otu1027	Firmicutes	Streptococcaceae	Streptococcus	Streptococcus_unclassified	0	0	0	0	0	0	0	0	0	0	0	0	0	0	0	0	0.007085	0	0	0	0	0	0	0	0	0	0	0	0	0.000506071	0	0	0	0	0	0	0	0	0	0	0	0	0	0	0
Otu1028	Proteobacteria	Neisseriaceae	Neisseria	Neisseria_unclassified	0	0	0	0	0	0	0	0	0	0	0	0	0	0	0	0	0	0	0	0	0	0.0590203	0	0	0	0	0	0	0	0.00421573	0	0	0	0	0	0	0	0	0	0	0	0	0	0	0
Otu1029	Fusobacteria	Fusobacteriaceae	Fusobacterium	nucleatum_subsp._vincentii	0	0	0	0	0	0	0	0	0	0	0	0	0	0	0	0	0	0	0	0	0	0	0	0	0	0	0	0	0	0	0	0	0	0	0	0	0	0	0	0	0	0	0	0.0352983	0.00252131
Otu1030	Firmicutes	Streptococcaceae	Streptococcus	Streptococcus_unclassified	0	0	0	0	0	0	0	0	0	0	0	0	0	0	0	0	0	0	0	0	0	0	0	0	0	0	0	0	0	0	0	0	0	0	0	0	0	0	0	0	0	0	0	0	0
Otu1031	Fusobacteria	Fusobacteriaceae	Fusobacterium	nucleatum_subsp._vincentii	0	0	0	0.00650562	0	0	0	0	0	0	0	0	0	0	0.000464687	0	0	0	0	0	0	0	0	0	0	0	0	0	0	0	0	0	0	0	0	0	0	0	0	0	0	0	0	0	0
Otu1032	Firmicutes	Peptoniphilaceae	Parvimonas	micra	0	0	0	0	0	0	0	0	0	0	0	0	0.00572891	0	0.000409208	0	0	0	0	0	0	0	0	0	0	0	0	0	0	0	0	0	0	0	0	0	0	0	0	0	0	0	0	0	0
Otu1033	Bacteroidetes	Flavobacteriaceae	Capnocytophaga	leadbetteri	0	0	0	0	0	0	0	0	0	0	0	0	0	0	0	0	0	0	0	0	0	0	0	0	0	0	0	0	0	0	0	0	0	0	0	0.0565931	0	0	0	0	0	0	0	0	0.00404236
Otu1034	Actinobacteria	Actinomycetaceae	Actinomyces	graevenitzii	0	0	0	0	0	0	0	0	0	0	0	0	0	0	0	0	0	0	0	0	0	0	0	0	0	0	0	0	0	0	0	0	0	0.0391389	0	0	0	0	0	0	0	0	0	0	0.00279564
Otu1035	Proteobacteria	Pasteurellaceae	Haemophilus	influenzae	0	0	0	0	0	0	0	0	0	0	0	0	0	0	0	0	0	0	0	0	0	0	0	0	0	0	0	0	0	0	0	0	0	0	0	0	0	0	0	0	0	0.0281162	0	0	0.0020083
Otu1036	Firmicutes	Streptococcaceae	Streptococcus	Streptococcus_unclassified	0	0	0	0	0	0	0	0	0	0	0	0	0	0	0	0.00842933	0	0	0	0	0	0	0	0	0	0	0	0	0	0.000602095	0	0	0	0	0	0	0	0	0	0	0	0	0	0	0
[truncated: 15 more columns]
