# Supplementary material for: The Adenoids but Not the Palatine Tonsils Serve as a Reservoir for Bacteria Associated with Secretory Otitis Media in Small Children
Source: mSystems. 2019 Feb 12;4(1):e00169-18. doi: 10.1128/mSystems.00169-18 (PMC6372837; doi:10.1128/mSystems.00169-18)
Supplement: TABLE S3 [file mSystems.00169-18-st003.xlsx]

## Sheet: Mothur_Taxonomic_output_HOMD
Table S3					Group
					HP-group Adenoids														SOM-group Adenoids														HP-group Tonsils														SOM-group Tonsils
taxlevel	rankID	taxon	daughterlevels	total	1a	3a	6a	8a	11a	13a	14a	15a	16a	17a	18a	19a	20a	22a	12a	21a	23a	25a	26a	28a	33a	35a	39a	40a	42a	43a	45a	46a	1c	3c	6c	8c	11c	13c	14c	15c	16c	17c	18c	19c	20c	22c	12c	21c	23c
0	0	Root	1	1233222	5448	28322	43100	46114	43721	18352	25752	41515	49427	40944	40550	28230	52366	40346	35590	42343	51632	11605	38580	5235	5083	5193	46944	30505	35969	50496	53625	49804	11385	8099	6596	7665	11579	5301	7009	9644	7161	9803	8291	10670	13359	8499	7663	9291	7415
1	00:01:00	Bacteria	9	1233222	5448	28322	43100	46114	43721	18352	25752	41515	49427	40944	40550	28230	52366	40346	35590	42343	51632	11605	38580	5235	5083	5193	46944	30505	35969	50496	53625	49804	11385	8099	6596	7665	11579	5301	7009	9644	7161	9803	8291	10670	13359	8499	7663	9291	7415
2	00:01:01	'Fusobacteria'	1	24	0	0	0	0	0	15	0	0	0	0	0	0	0	0	0	0	0	0	0	0	0	0	0	0	0	0	0	0	0	0	0	0	0	9	0	0	0	0	0	0	0	0	0	0	0
3	0.1.1.1	Fusobacteria_(class)	1	24	0	0	0	0	0	15	0	0	0	0	0	0	0	0	0	0	0	0	0	0	0	0	0	0	0	0	0	0	0	0	0	0	0	9	0	0	0	0	0	0	0	0	0	0	0
4	0.1.1.1.1	'Fusobacteriales'	1	24	0	0	0	0	0	15	0	0	0	0	0	0	0	0	0	0	0	0	0	0	0	0	0	0	0	0	0	0	0	0	0	0	0	9	0	0	0	0	0	0	0	0	0	0	0
5	0.1.1.1.1.1	'Fusobacteriaceae'	1	24	0	0	0	0	0	15	0	0	0	0	0	0	0	0	0	0	0	0	0	0	0	0	0	0	0	0	0	0	0	0	0	0	0	9	0	0	0	0	0	0	0	0	0	0	0
6	0.1.1.1.1.1.1	Fusobacterium	1	24	0	0	0	0	0	15	0	0	0	0	0	0	0	0	0	0	0	0	0	0	0	0	0	0	0	0	0	0	0	0	0	0	0	9	0	0	0	0	0	0	0	0	0	0	0
7	0.1.1.1.1.1.1.1	sp._HOT_204	0	24	0	0	0	0	0	15	0	0	0	0	0	0	0	0	0	0	0	0	0	0	0	0	0	0	0	0	0	0	0	0	0	0	0	9	0	0	0	0	0	0	0	0	0	0	0
2	00:01:02	Actinobacteria	2	8886	15	345	16	25	41	17	555	139	15	64	44	1	63	234	269	925	21	216	6	34	185	52	19	224	154	84	15	2789	87	20	25	53	9	3	16	1	0	6	43	5	10	84	106	29	0
3	0.1.2.1	Actinobacteria	4	8559	15	345	16	25	41	16	461	125	15	64	38	1	63	204	210	925	21	208	6	34	185	52	19	224	154	84	15	2754	87	19	25	53	9	3	16	1	0	6	41	5	10	69	103	29	0
4	0.1.2.1.1	Actinomycetales	3	6730	0	43	1	21	33	1	430	97	15	3	34	0	63	168	174	2	15	190	4	34	185	42	19	224	91	84	3	2737	34	17	25	40	8	3	16	1	0	5	41	5	10	65	79	0	0
5	0.1.2.1.1.1	Actinomycetaceae	1	6724	0	43	1	21	33	1	430	97	15	3	34	0	63	167	174	2	15	190	4	34	185	42	19	224	91	84	3	2737	32	17	25	40	8	3	16	1	0	5	41	5	10	65	79	0	0
6	0.1.2.1.1.1.1	Actinomyces	12	6724	0	43	1	21	33	1	430	97	15	3	34	0	63	167	174	2	15	190	4	34	185	42	19	224	91	84	3	2737	32	17	25	40	8	3	16	1	0	5	41	5	10	65	79	0	0
7	0.1.2.1.1.1.1.1	Actinomyces_unclassified	0	426	0	0	0	0	0	0	0	0	0	0	6	0	0	58	0	0	0	0	0	0	0	0	0	0	3	4	0	287	1	0	0	0	0	0	3	0	0	0	0	0	0	15	0	0	0
7	0.1.2.1.1.1.1.2	georgiae	0	50	0	0	0	0	0	0	0	0	0	0	3	0	47	0	0	0	0	0	0	0	0	0	0	0	0	0	0	0	0	0	0	0	0	0	0	0	0	0	0	0	0	0	0	0	0
7	0.1.2.1.1.1.1.3	gerencseriae	0	35	0	0	0	0	0	0	0	0	0	0	0	0	9	8	0	0	0	0	0	0	0	0	0	0	0	0	0	0	0	0	0	0	0	0	0	0	0	0	0	0	0	18	0	0	0
7	0.1.2.1.1.1.1.4	graevenitzii	0	1232	0	0	0	0	0	0	205	12	10	0	0	0	0	19	40	0	6	11	0	8	42	8	1	15	4	9	0	498	26	0	0	7	0	0	1	1	0	0	0	0	0	23	9	0	0
7	0.1.2.1.1.1.1.5	johnsonii	0	8	0	0	0	7	0	0	0	0	0	0	0	0	0	0	0	0	0	0	0	0	0	0	0	0	0	0	0	0	0	0	0	0	0	0	0	0	0	0	0	0	0	0	0	0	0
7	0.1.2.1.1.1.1.6	lingnae_[NVP]	0	308	0	9	1	0	29	0	60	28	0	3	8	0	0	6	19	2	2	1	0	5	8	2	7	7	19	3	3	30	5	0	0	8	5	3	2	0	0	5	0	0	0	0	6	0	0
7	0.1.2.1.1.1.1.7	meyeri	0	11	0	0	0	0	0	0	0	0	0	0	0	0	0	0	0	0	0	0	0	0	0	0	0	0	0	0	0	0	0	6	0	0	0	0	0	0	0	0	0	0	0	5	0	0	0
7	0.1.2.1.1.1.1.8	naeslundii	0	26	0	0	0	0	0	0	0	0	0	0	0	0	0	0	16	0	0	0	0	0	0	0	0	0	0	0	0	7	0	0	0	0	0	0	0	0	0	0	0	0	0	0	3	0	0
7	0.1.2.1.1.1.1.9	odontolyticus	0	87	0	0	0	0	0	0	0	0	5	0	0	0	0	0	0	0	0	8	4	6	0	15	0	10	0	1	0	0	0	0	0	0	0	0	0	0	0	0	0	0	0	0	0	0	0
7	0.1.2.1.1.1.1.10	sp._oral_taxon_169	0	4	0	4	0	0	0	0	0	0	0	0	0	0	0	0	0	0	0	0	0	0	0	0	0	0	0	0	0	0	0	0	0	0	0	0	0	0	0	0	0	0	0	0	0	0	0
7	0.1.2.1.1.1.1.11	sp._oral_taxon_172	0	479	0	0	0	0	0	0	71	0	0	0	0	0	0	4	13	0	0	23	0	2	77	0	0	0	0	0	0	202	0	0	0	24	0	0	4	0	0	0	0	0	6	0	11	0	0
7	0.1.2.1.1.1.1.12	sp._oral_taxon_180	0	4058	0	30	0	14	4	1	94	57	0	0	17	0	7	72	86	0	7	147	0	13	58	17	11	192	65	67	0	1713	0	11	25	1	3	0	6	0	0	0	41	5	4	4	50	0	0
5	0.1.2.1.1.2	Dietziaceae	1	3	0	0	0	0	0	0	0	0	0	0	0	0	0	0	0	0	0	0	0	0	0	0	0	0	0	0	0	0	0	0	0	0	0	0	0	0	0	0	0	0	0	0	0	0	0
6	0.1.2.1.1.2.1	Dietzia	1	3	0	0	0	0	0	0	0	0	0	0	0	0	0	0	0	0	0	0	0	0	0	0	0	0	0	0	0	0	0	0	0	0	0	0	0	0	0	0	0	0	0	0	0	0	0
7	0.1.2.1.1.2.1.1	cinnamea	0	3	0	0	0	0	0	0	0	0	0	0	0	0	0	0	0	0	0	0	0	0	0	0	0	0	0	0	0	0	0	0	0	0	0	0	0	0	0	0	0	0	0	0	0	0	0
5	0.1.2.1.1.3	Micrococcaceae	1	3	0	0	0	0	0	0	0	0	0	0	0	0	0	1	0	0	0	0	0	0	0	0	0	0	0	0	0	0	2	0	0	0	0	0	0	0	0	0	0	0	0	0	0	0	0
6	0.1.2.1.1.3.1	Rothia	1	3	0	0	0	0	0	0	0	0	0	0	0	0	0	1	0	0	0	0	0	0	0	0	0	0	0	0	0	0	2	0	0	0	0	0	0	0	0	0	0	0	0	0	0	0	0
7	0.1.2.1.1.3.1.1	aeria	0	3	0	0	0	0	0	0	0	0	0	0	0	0	0	1	0	0	0	0	0	0	0	0	0	0	0	0	0	0	2	0	0	0	0	0	0	0	0	0	0	0	0	0	0	0	0
4	0.1.2.1.2	Corynebacteriales	2	1778	15	302	0	0	8	15	29	25	0	61	4	1	0	34	34	923	6	18	2	0	0	10	0	0	63	0	3	17	51	0	0	13	1	0	0	0	0	1	0	0	0	4	24	29	0
5	0.1.2.1.2.1	Corynebacteriaceae	1	1768	15	302	0	0	8	15	29	25	0	61	4	1	0	34	34	923	6	18	2	0	0	10	0	0	63	0	3	17	51	0	0	13	1	0	0	0	0	1	0	0	0	4	24	29	0
6	0.1.2.1.2.1.1	Corynebacterium	5	1768	15	302	0	0	8	15	29	25	0	61	4	1	0	34	34	923	6	18	2	0	0	10	0	0	63	0	3	17	51	0	0	13	1	0	0	0	0	1	0	0	0	4	24	29	0
7	0.1.2.1.2.1.1.1	Corynebacterium_unclassified	0	1497	15	291	0	0	8	8	18	25	0	61	4	0	0	19	11	921	0	18	0	0	0	5	0	0	3	0	3	7	51	0	0	0	0	0	0	0	0	0	0	0	0	0	0	29	0
7	0.1.2.1.2.1.1.2	diphtheriae	0	157	0	7	0	0	0	0	0	0	0	0	0	0	0	0	23	0	6	0	2	0	0	0	0	0	57	0	0	0	0	0	0	0	0	0	0	0	0	0	0	0	0	0	0	0	0
7	0.1.2.1.2.1.1.3	durum	0	66	0	4	0	0	0	0	11	0	0	0	0	1	0	15	0	2	0	0	0	0	0	5	0	0	3	0	0	10	0	0	0	0	1	0	0	0	0	1	0	0	0	0	0	0	0
7	0.1.2.1.2.1.1.4	matruchotii	0	37	0	0	0	0	0	0	0	0	0	0	0	0	0	0	0	0	0	0	0	0	0	0	0	0	0	0	0	0	0	0	0	13	0	0	0	0	0	0	0	0	0	0	24	0	0
7	0.1.2.1.2.1.1.5	mucifaciens	0	11	0	0	0	0	0	7	0	0	0	0	0	0	0	0	0	0	0	0	0	0	0	0	0	0	0	0	0	0	0	0	0	0	0	0	0	0	0	0	0	0	0	4	0	0	0
5	0.1.2.1.2.2	Mycobacteriaceae	1	10	0	0	0	0	0	0	0	0	0	0	0	0	0	0	0	0	0	0	0	0	0	0	0	0	0	0	0	0	0	0	0	0	0	0	0	0	0	0	0	0	0	0	0	0	0
6	0.1.2.1.2.2.1	Mycobacterium	1	10	0	0	0	0	0	0	0	0	0	0	0	0	0	0	0	0	0	0	0	0	0	0	0	0	0	0	0	0	0	0	0	0	0	0	0	0	0	0	0	0	0	0	0	0	0
7	0.1.2.1.2.2.1.1	neoaurum	0	10	0	0	0	0	0	0	0	0	0	0	0	0	0	0	0	0	0	0	0	0	0	0	0	0	0	0	0	0	0	0	0	0	0	0	0	0	0	0	0	0	0	0	0	0	0
4	0.1.2.1.3	Micrococcales	1	10	0	0	0	0	0	0	0	0	0	0	0	0	0	0	0	0	0	0	0	0	0	0	0	0	0	0	0	0	0	0	0	0	0	0	0	0	0	0	0	0	0	0	0	0	0
5	0.1.2.1.3.1	Microbacteriaceae	1	10	0	0	0	0	0	0	0	0	0	0	0	0	0	0	0	0	0	0	0	0	0	0	0	0	0	0	0	0	0	0	0	0	0	0	0	0	0	0	0	0	0	0	0	0	0
6	0.1.2.1.3.1.1	Microbacterium	1	10	0	0	0	0	0	0	0	0	0	0	0	0	0	0	0	0	0	0	0	0	0	0	0	0	0	0	0	0	0	0	0	0	0	0	0	0	0	0	0	0	0	0	0	0	0
7	0.1.2.1.3.1.1.1	flavescens	0	10	0	0	0	0	0	0	0	0	0	0	0	0	0	0	0	0	0	0	0	0	0	0	0	0	0	0	0	0	0	0	0	0	0	0	0	0	0	0	0	0	0	0	0	0	0
4	0.1.2.1.4	Propionibacteriales	1	41	0	0	15	4	0	0	2	3	0	0	0	0	0	2	2	0	0	0	0	0	0	0	0	0	0	0	9	0	2	2	0	0	0	0	0	0	0	0	0	0	0	0	0	0	0
5	0.1.2.1.4.1	Propionibacteriaceae	1	41	0	0	15	4	0	0	2	3	0	0	0	0	0	2	2	0	0	0	0	0	0	0	0	0	0	0	9	0	2	2	0	0	0	0	0	0	0	0	0	0	0	0	0	0	0
6	0.1.2.1.4.1.1	Propionibacterium	3	41	0	0	15	4	0	0	2	3	0	0	0	0	0	2	2	0	0	0	0	0	0	0	0	0	0	0	9	0	2	2	0	0	0	0	0	0	0	0	0	0	0	0	0	0	0
7	0.1.2.1.4.1.1.1	acnes	0	35	0	0	15	1	0	0	2	0	0	0	0	0	0	2	2	0	0	0	0	0	0	0	0	0	0	0	9	0	2	2	0	0	0	0	0	0	0	0	0	0	0	0	0	0	0
7	0.1.2.1.4.1.1.2	propionicum	0	3	0	0	0	3	0	0	0	0	0	0	0	0	0	0	0	0	0	0	0	0	0	0	0	0	0	0	0	0	0	0	0	0	0	0	0	0	0	0	0	0	0	0	0	0	0
7	0.1.2.1.4.1.1.3	sp._oral_taxon_194	0	3	0	0	0	0	0	0	0	3	0	0	0	0	0	0	0	0	0	0	0	0	0	0	0	0	0	0	0	0	0	0	0	0	0	0	0	0	0	0	0	0	0	0	0	0	0
3	0.1.2.2	Coriobacteriia	1	327	0	0	0	0	0	1	94	14	0	0	6	0	0	30	59	0	0	8	0	0	0	0	0	0	0	0	0	35	0	1	0	0	0	0	0	0	0	0	2	0	0	15	3	0	0
4	0.1.2.2.1	Coriobacteriales	1	327	0	0	0	0	0	1	94	14	0	0	6	0	0	30	59	0	0	8	0	0	0	0	0	0	0	0	0	35	0	1	0	0	0	0	0	0	0	0	2	0	0	15	3	0	0
5	0.1.2.2.1.1	Coriobacteriaceae	1	327	0	0	0	0	0	1	94	14	0	0	6	0	0	30	59	0	0	8	0	0	0	0	0	0	0	0	0	35	0	1	0	0	0	0	0	0	0	0	2	0	0	15	3	0	0
6	0.1.2.2.1.1.1	Atopobium	2	327	0	0	0	0	0	1	94	14	0	0	6	0	0	30	59	0	0	8	0	0	0	0	0	0	0	0	0	35	0	1	0	0	0	0	0	0	0	0	2	0	0	15	3	0	0
7	0.1.2.2.1.1.1.1	parvulum	0	299	0	0	0	0	0	1	94	14	0	0	6	0	0	10	59	0	0	8	0	0	0	0	0	0	0	0	0	35	0	1	0	0	0	0	0	0	0	0	2	0	0	7	3	0	0
7	0.1.2.2.1.1.1.2	rimae	0	28	0	0	0	0	0	0	0	0	0	0	0	0	0	20	0	0	0	0	0	0	0	0	0	0	0	0	0	0	0	0	0	0	0	0	0	0	0	0	0	0	0	8	0	0	0
2	00:01:03	Bacteria_unclassified	1	3772	0	0	0	0	0	3	0	5	16	0	0	0	0	0	0	0	3407	0	0	0	0	0	0	0	232	0	0	0	0	0	0	0	0	95	0	0	0	0	0	0	0	0	0	3	0
3	0.1.3.1	Bacteria_unclassified	1	3772	0	0	0	0	0	3	0	5	16	0	0	0	0	0	0	0	3407	0	0	0	0	0	0	0	232	0	0	0	0	0	0	0	0	95	0	0	0	0	0	0	0	0	0	3	0
4	0.1.3.1.1	Bacteria_unclassified	1	3772	0	0	0	0	0	3	0	5	16	0	0	0	0	0	0	0	3407	0	0	0	0	0	0	0	232	0	0	0	0	0	0	0	0	95	0	0	0	0	0	0	0	0	0	3	0
5	0.1.3.1.1.1	Bacteria_unclassified	1	3772	0	0	0	0	0	3	0	5	16	0	0	0	0	0	0	0	3407	0	0	0	0	0	0	0	232	0	0	0	0	0	0	0	0	95	0	0	0	0	0	0	0	0	0	3	0
6	0.1.3.1.1.1.1	Bacteria_unclassified	1	3772	0	0	0	0	0	3	0	5	16	0	0	0	0	0	0	0	3407	0	0	0	0	0	0	0	232	0	0	0	0	0	0	0	0	95	0	0	0	0	0	0	0	0	0	3	0
7	0.1.3.1.1.1.1.1	Bacteria_unclassified	0	3772	0	0	0	0	0	3	0	5	16	0	0	0	0	0	0	0	3407	0	0	0	0	0	0	0	232	0	0	0	0	0	0	0	0	95	0	0	0	0	0	0	0	0	0	3	0
2	00:01:04	Bacteroidetes	4	294215	342	2319	5123	14482	17682	4278	12816	4409	3431	4694	4744	6458	22938	8633	10921	7032	2103	2995	3234	513	1552	1296	14640	8033	10261	12016	16024	10241	1816	2052	2481	2325	4500	2676	3822	3129	1420	2543	2411	3144	3259	2953	2568	2286	2870
3	0.1.4.1	Bacteroidetes_[C-1]	1	775	0	0	0	0	0	38	0	0	0	0	0	0	0	0	0	0	0	0	0	0	0	0	0	0	0	6	0	0	0	0	0	0	0	731	0	0	0	0	0	0	0	0	0	0	0
4	0.1.4.1.1	Bacteroidetes_[O-1]	1	775	0	0	0	0	0	38	0	0	0	0	0	0	0	0	0	0	0	0	0	0	0	0	0	0	0	6	0	0	0	0	0	0	0	731	0	0	0	0	0	0	0	0	0	0	0
5	0.1.4.1.1.1	Bacteroidetes_[F-1]	2	775	0	0	0	0	0	38	0	0	0	0	0	0	0	0	0	0	0	0	0	0	0	0	0	0	0	6	0	0	0	0	0	0	0	731	0	0	0	0	0	0	0	0	0	0	0
6	0.1.4.1.1.1.1	Bacteroidetes_[G-3]	1	238	0	0	0	0	0	16	0	0	0	0	0	0	0	0	0	0	0	0	0	0	0	0	0	0	0	0	0	0	0	0	0	0	0	222	0	0	0	0	0	0	0	0	0	0	0
7	0.1.4.1.1.1.1.1	sp._oral_taxon_365	0	238	0	0	0	0	0	16	0	0	0	0	0	0	0	0	0	0	0	0	0	0	0	0	0	0	0	0	0	0	0	0	0	0	0	222	0	0	0	0	0	0	0	0	0	0	0
6	0.1.4.1.1.1.2	Bacteroidetes_[G-5]	1	537	0	0	0	0	0	22	0	0	0	0	0	0	0	0	0	0	0	0	0	0	0	0	0	0	0	6	0	0	0	0	0	0	0	509	0	0	0	0	0	0	0	0	0	0	0
7	0.1.4.1.1.1.2.1	sp._oral_taxon_511	0	537	0	0	0	0	0	22	0	0	0	0	0	0	0	0	0	0	0	0	0	0	0	0	0	0	0	6	0	0	0	0	0	0	0	509	0	0	0	0	0	0	0	0	0	0	0
3	0.1.4.2	Bacteroidia	1	255652	342	2275	5018	14469	17347	2559	12710	3749	3293	3989	4658	5776	22873	8620	10724	6210	1853	2765	2771	442	1055	1017	14455	5877	3541	11796	15754	9565	1785	1959	729	841	2154	1700	3476	2294	1412	1596	2330	2897	2668	2863	2109	1778	2094
4	0.1.4.2.1	Bacteroidales	4	255652	342	2275	5018	14469	17347	2559	12710	3749	3293	3989	4658	5776	22873	8620	10724	6210	1853	2765	2771	442	1055	1017	14455	5877	3541	11796	15754	9565	1785	1959	729	841	2154	1700	3476	2294	1412	1596	2330	2897	2668	2863	2109	1778	2094
5	0.1.4.2.1.1	Bacteroidaceae	1	3	0	0	0	0	0	0	0	3	0	0	0	0	0	0	0	0	0	0	0	0	0	0	0	0	0	0	0	0	0	0	0	0	0	0	0	0	0	0	0	0	0	0	0	0	0
6	0.1.4.2.1.1.1	Bacteroides	1	3	0	0	0	0	0	0	0	3	0	0	0	0	0	0	0	0	0	0	0	0	0	0	0	0	0	0	0	0	0	0	0	0	0	0	0	0	0	0	0	0	0	0	0	0	0
7	0.1.4.2.1.1.1.1	Bacteroides_unclassified	0	3	0	0	0	0	0	0	0	3	0	0	0	0	0	0	0	0	0	0	0	0	0	0	0	0	0	0	0	0	0	0	0	0	0	0	0	0	0	0	0	0	0	0	0	0	0
5	0.1.4.2.1.2	Bacteroidales_[F-2]	1	1579	0	0	0	0	0	0	0	0	0	0	0	11	0	22	0	0	5	0	0	0	0	0	0	0	0	0	0	0	0	0	0	0	0	0	0	0	0	0	0	5	0	84	0	0	1452
6	0.1.4.2.1.2.1	Bacteroidales_[G-2]	1	1579	0	0	0	0	0	0	0	0	0	0	0	11	0	22	0	0	5	0	0	0	0	0	0	0	0	0	0	0	0	0	0	0	0	0	0	0	0	0	0	5	0	84	0	0	1452
7	0.1.4.2.1.2.1.1	sp._oral_taxon_274	0	1579	0	0	0	0	0	0	0	0	0	0	0	11	0	22	0	0	5	0	0	0	0	0	0	0	0	0	0	0	0	0	0	0	0	0	0	0	0	0	0	5	0	84	0	0	1452
5	0.1.4.2.1.3	Porphyromonadaceae	2	84306	254	716	1368	12477	2402	1893	499	1629	2078	322	908	1337	4099	623	3319	5103	975	623	2348	159	98	319	7962	2652	1647	2675	2735	1640	1175	1027	349	603	1277	882	347	2084	1004	635	696	1990	920	129	479	1452	98
6	0.1.4.2.1.3.1	Porphyromonas	9	79101	254	716	1368	12477	2402	1886	499	1628	2059	322	908	1337	43	43	3319	5103	972	623	2305	159	98	302	7962	2575	1617	2660	2735	1633	1175	1027	349	603	1261	816	347	2081	1004	635	696	1990	885	16	479	1452	95
7	0.1.4.2.1.3.1.1	Porphyromonas_unclassified	0	541	0	0	0	0	0	354	0	0	5	70	0	0	8	0	0	0	0	0	42	0	0	0	0	3	0	0	3	4	0	0	0	0	0	28	0	0	0	0	0	0	3	0	5	0	0
7	0.1.4.2.1.3.1.2	catoniae	0	4354	0	1	0	3997	0	155	0	3	0	0	109	0	8	0	0	0	0	0	28	0	13	0	0	0	1	0	0	0	0	0	0	0	35	0	0	0	0	0	0	0	0	0	0	0	3
7	0.1.4.2.1.3.1.3	endodontalis	0	597	0	0	0	0	0	34	0	0	0	0	0	0	0	0	0	0	0	0	0	0	0	6	0	0	0	0	0	0	0	0	0	0	0	557	0	0	0	0	0	0	0	0	0	0	0
7	0.1.4.2.1.3.1.4	pasteri	0	32259	99	655	954	0	310	7	279	977	480	196	588	572	13	12	3162	4617	239	146	1929	44	36	194	1033	2075	1210	1801	713	762	609	993	269	35	127	41	158	217	259	618	417	386	230	8	398	983	14
7	0.1.4.2.1.3.1.5	sp._oral_taxon_275	0	21	0	0	0	0	0	0	0	0	0	0	0	0	0	21	0	0	0	0	0	0	0	0	0	0	0	0	0	0	0	0	0	0	0	0	0	0	0	0	0	0	0	0	0	0	0
7	0.1.4.2.1.3.1.6	sp._oral_taxon_278	0	58	0	0	0	0	0	0	0	0	0	40	0	0	0	10	0	0	0	0	0	0	0	0	0	0	0	0	0	0	0	0	0	0	0	0	0	0	0	0	0	0	0	8	0	0	0
7	0.1.4.2.1.3.1.7	sp._oral_taxon_284	0	8324	0	0	0	8320	0	0	0	0	0	0	0	0	0	0	0	0	0	0	0	0	0	0	0	0	0	0	0	0	0	0	0	4	0	0	0	0	0	0	0	0	0	0	0	0	0
7	0.1.4.2.1.3.1.8	sp._oral_taxon_285	0	4	0	0	0	0	0	0	0	0	0	0	0	0	0	0	0	0	0	0	0	0	0	4	0	0	0	0	0	0	0	0	0	0	0	0	0	0	0	0	0	0	0	0	0	0	0
7	0.1.4.2.1.3.1.9	sp._oral_taxon_930	0	32943	155	60	414	160	2092	1336	220	648	1574	16	211	765	14	0	157	486	733	477	306	115	49	98	6929	497	406	859	2019	867	566	34	80	564	1099	190	189	1864	745	17	279	1604	652	0	76	469	78
6	0.1.4.2.1.3.2	Tannerella	3	5205	0	0	0	0	0	7	0	1	19	0	0	0	4056	580	0	0	3	0	43	0	0	17	0	77	30	15	0	7	0	0	0	0	16	66	0	3	0	0	0	0	35	113	0	0	3
7	0.1.4.2.1.3.2.1	forsythia	0	4922	0	0	0	0	0	7	0	0	0	0	0	0	4051	580	0	0	0	0	43	0	0	0	0	0	0	0	0	0	0	0	0	0	0	66	0	0	0	0	0	0	22	104	0	0	0
7	0.1.4.2.1.3.2.2	sp._oral_taxon_286	0	239	0	0	0	0	0	0	0	1	19	0	0	0	5	0	0	0	3	0	0	0	0	17	0	77	30	15	0	7	0	0	0	0	16	0	0	3	0	0	0	0	13	0	0	0	3
7	0.1.4.2.1.3.2.3	sp._oral_taxon_808	0	44	0	0	0	0	0	0	0	0	0	0	0	0	0	0	0	0	0	0	0	0	0	0	0	0	0	0	0	0	0	0	0	0	0	0	0	0	0	0	0	0	0	9	0	0	0
5	0.1.4.2.1.4	Prevotellaceae	2	169764	88	1559	3650	1992	14945	666	12211	2117	1215	3667	3750	4428	18774	7975	7405	1107	873	2142	423	283	957	698	6493	3225	1894	9121	13019	7925	610	932	380	238	877	818	3129	210	408	961	1634	902	1748	2650	1630	326	544
6	0.1.4.2.1.4.1	Alloprevotella	8	92011	24	989	3415	4	4066	399	3306	836	976	3516	2409	400	16021	997	2636	894	231	1036	241	142	628	345	5766	1789	938	8095	12412	2856	26	330	328	0	420	198	547	37	329	878	1027	178	1376	1653	333	115	61
7	0.1.4.2.1.4.1.1	Alloprevotella_unclassified	0	119	0	0	0	0	0	0	0	0	0	0	0	0	0	0	0	0	28	0	0	0	0	0	0	8	0	27	40	0	0	13	0	0	0	0	0	0	0	0	0	0	0	0	0	0	3
7	0.1.4.2.1.4.1.2	rava	0	221	0	9	4	0	0	0	84	0	0	0	7	0	5	0	0	0	32	7	0	4	0	0	7	0	0	0	0	0	0	4	0	0	0	0	0	0	0	0	0	0	0	0	0	0	53
7	0.1.4.2.1.4.1.3	sp._oral_taxon_308	0	4459	0	23	0	4	524	2	1020	137	5	5	0	4	0	71	1118	0	9	106	0	33	14	18	70	98	4	0	0	875	15	0	0	0	88	0	3	0	0	0	3	0	0	0	63	0	0
7	0.1.4.2.1.4.1.4	sp._oral_taxon_473	0	60149	7	822	3398	0	3542	267	2202	471	779	2873	2388	380	169	41	1235	877	73	884	80	101	592	299	3475	227	753	7864	12260	1439	4	233	328	0	332	119	544	37	316	784	1011	178	1350	0	233	115	5
7	0.1.4.2.1.4.1.5	sp._oral_taxon_912	0	367	0	0	0	0	0	0	0	9	0	17	0	0	31	0	15	0	5	0	0	0	15	3	0	17	0	0	0	92	0	77	0	0	0	0	0	0	0	36	0	0	0	0	37	0	0
7	0.1.4.2.1.4.1.6	sp._oral_taxon_913	0	119	0	0	0	0	0	0	0	0	0	0	0	0	28	0	0	0	14	0	0	0	0	3	0	56	18	0	0	0	0	0	0	0	0	0	0	0	0	0	0	0	0	0	0	0	0
7	0.1.4.2.1.4.1.7	sp._oral_taxon_914	0	6082	17	129	13	0	0	130	0	219	192	0	14	16	25	0	268	17	69	19	48	4	7	17	2210	1371	163	200	112	166	7	3	0	0	0	0	0	0	13	0	0	0	26	0	0	0	0
7	0.1.4.2.1.4.1.8	tannerae	0	20495	0	6	0	0	0	0	0	0	0	621	0	0	15763	885	0	0	1	20	113	0	0	5	4	12	0	4	0	284	0	0	0	0	0	79	0	0	0	58	13	0	0	1653	0	0	0
6	0.1.4.2.1.4.2	Prevotella	31	77753	64	570	235	1988	10879	267	8905	1281	239	151	1341	4028	2753	6978	4769	213	642	1106	182	141	329	353	727	1436	956	1026	607	5069	584	602	52	238	457	620	2582	173	79	83	607	724	372	997	1297	211	483
7	0.1.4.2.1.4.2.1	Prevotella_unclassified	0	435	0	0	0	0	0	0	0	0	0	0	265	0	0	0	0	0	0	46	0	0	0	0	5	0	0	0	0	0	0	28	0	0	0	0	0	0	0	0	0	0	0	0	0	0	0
7	0.1.4.2.1.4.2.2	aurantiaca	0	93	0	0	0	0	0	0	0	0	0	0	0	0	0	0	0	0	0	0	0	0	0	0	0	52	0	0	0	0	0	0	0	0	0	0	0	0	0	0	0	0	5	0	0	0	0
7	0.1.4.2.1.4.2.3	denticola	0	380	0	0	0	0	0	0	0	0	0	0	0	0	0	9	0	0	0	0	0	0	0	0	0	0	0	0	0	0	0	15	0	0	0	0	0	0	0	0	0	0	0	356	0	0	0
7	0.1.4.2.1.4.2.4	fusca	0	19	0	0	0	0	0	0	0	0	0	0	0	0	0	0	0	0	0	0	0	0	0	0	0	0	13	0	0	0	0	0	0	0	0	0	0	0	0	0	0	0	0	0	0	0	0
7	0.1.4.2.1.4.2.5	histicola	0	2159	0	16	0	0	0	10	1116	260	14	0	2	0	0	184	52	0	0	5	0	6	0	0	5	0	9	0	0	0	6	7	0	0	0	1	145	25	28	0	0	0	1	28	6	0	0
7	0.1.4.2.1.4.2.6	maculosa	0	271	0	0	0	0	0	6	0	0	0	4	0	0	0	116	0	0	0	0	0	0	0	0	0	0	20	0	0	0	0	15	0	0	0	0	0	15	0	0	0	0	0	32	0	47	0
7	0.1.4.2.1.4.2.7	marshii	0	5	0	0	0	0	0	0	0	0	0	0	0	0	0	0	0	0	0	0	0	0	0	0	0	0	0	0	0	0	0	0	0	0	0	0	0	0	0	0	0	0	0	0	0	0	0
7	0.1.4.2.1.4.2.8	melaninogenica	0	20539	25	293	55	31	23	10	3444	510	119	2	123	36	113	881	932	39	210	582	6	91	118	142	337	497	295	135	19	3377	345	180	5	54	105	257	541	74	28	18	399	39	89	135	235	15	30
7	0.1.4.2.1.4.2.9	micans	0	60	0	0	0	0	0	0	0	0	0	0	0	0	0	0	0	0	0	0	0	0	0	0	0	0	40	0	3	0	0	0	0	0	0	3	0	0	0	0	0	0	0	0	0	0	0
7	0.1.4.2.1.4.2.10	nanceiensis	0	12784	0	91	16	121	6582	212	94	258	34	3	48	61	1022	13	123	45	26	55	139	12	35	19	158	682	354	29	109	66	23	41	24	168	24	11	0	17	12	0	71	38	63	0	38	43	2
7	0.1.4.2.1.4.2.11	nigrescens	0	3443	0	5	0	0	0	0	0	0	0	7	0	194	824	2072	0	1	155	0	30	0	0	0	0	0	0	0	11	0	0	6	0	0	0	0	0	0	0	0	0	0	3	0	0	0	135
7	0.1.4.2.1.4.2.12	oris	0	3176	0	7	0	0	0	0	0	1	0	63	0	1997	202	149	0	0	138	0	0	0	24	0	0	1	0	0	99	0	0	85	0	0	0	14	0	0	0	0	0	143	0	44	0	0	168
7	0.1.4.2.1.4.2.13	oulorum	0	440	0	3	0	0	0	0	6	0	0	0	0	0	283	8	0	0	0	0	0	0	0	0	0	0	0	0	0	4	0	27	0	0	0	0	11	0	0	0	0	0	0	73	0	0	12
7	0.1.4.2.1.4.2.14	pallens	0	4790	2	12	36	0	4	9	1901	95	12	0	13	0	0	25	807	0	83	105	0	24	17	32	48	0	9	0	0	853	6	17	0	0	8	20	196	8	0	0	42	0	0	6	77	0	0
7	0.1.4.2.1.4.2.15	pleuritidis	0	2223	0	0	0	0	0	0	0	0	0	42	0	1674	0	0	0	0	0	0	0	0	0	0	0	0	0	0	0	0	0	0	0	0	0	6	0	0	0	6	0	495	0	0	0	0	0
7	0.1.4.2.1.4.2.16	saccharolytica	0	77	0	0	0	0	0	0	0	0	0	0	3	6	28	0	0	0	0	0	0	0	0	0	0	0	0	0	0	0	0	0	0	0	0	0	0	0	0	0	0	9	0	0	0	31	0
7	0.1.4.2.1.4.2.17	salivae	0	1642	0	20	3	0	0	0	426	10	10	13	3	2	9	18	324	0	0	137	0	0	8	8	30	3	5	0	0	127	0	0	0	0	0	0	37	0	0	0	7	0	0	0	60	0	0
7	0.1.4.2.1.4.2.18	scopos	0	51	0	0	4	0	0	0	18	7	0	0	2	0	0	0	0	0	4	0	0	0	0	0	0	0	0	0	0	0	0	0	0	0	0	0	0	0	0	0	16	0	0	0	0	0	0
7	0.1.4.2.1.4.2.19	shahii	0	814	0	0	7	0	0	1	0	42	0	0	0	0	0	0	14	0	12	33	0	1	0	49	4	112	6	24	0	284	0	0	0	0	0	0	0	0	0	0	3	0	13	0	4	0	0
7	0.1.4.2.1.4.2.20	sp._oral_taxon_300	0	3	0	0	0	0	0	0	0	0	0	0	0	0	0	3	0	0	0	0	0	0	0	0	0	0	0	0	0	0	0	0	0	0	0	0	0	0	0	0	0	0	0	0	0	0	0
7	0.1.4.2.1.4.2.21	sp._oral_taxon_305	0	398	0	5	3	0	0	0	53	11	2	0	5	0	3	0	59	0	0	3	0	0	0	0	10	38	5	0	0	148	6	0	0	0	3	0	0	0	3	0	0	0	3	0	0	0	0
7	0.1.4.2.1.4.2.22	sp._oral_taxon_306	0	3000	0	16	0	0	807	10	833	2	0	0	38	0	5	10	802	0	0	33	0	7	0	12	85	0	0	0	0	0	0	10	0	0	14	44	44	0	0	0	19	0	0	16	69	0	0
7	0.1.4.2.1.4.2.23	sp._oral_taxon_309	0	383	0	3	0	0	0	0	7	4	9	0	0	0	0	9	64	0	0	40	0	0	3	1	0	0	0	0	0	119	0	0	0	0	0	0	7	0	0	0	0	0	1	4	14	0	0
7	0.1.4.2.1.4.2.24	sp._oral_taxon_313	0	2692	0	5	0	0	0	0	10	9	0	0	3	0	0	0	1379	0	0	0	0	0	0	29	25	0	5	0	0	50	0	2	0	0	0	0	0	0	0	0	0	0	4	0	736	0	0
7	0.1.4.2.1.4.2.25	sp._oral_taxon_314	0	1229	0	94	7	0	0	0	10	0	11	0	28	14	0	0	84	0	0	1	0	0	78	6	16	14	82	42	213	0	17	96	0	0	52	0	5	0	3	0	18	0	0	0	28	0	0
7	0.1.4.2.1.4.2.26	sp._oral_taxon_315	0	34	0	0	0	0	0	0	0	0	0	0	0	0	0	25	0	0	0	0	0	0	0	0	0	0	0	0	0	0	0	0	0	0	0	0	0	0	0	0	0	0	0	9	0	0	0
7	0.1.4.2.1.4.2.27	sp._oral_taxon_317	0	1050	0	0	0	0	0	0	0	0	0	10	0	44	12	871	0	0	0	0	0	0	0	0	0	0	0	0	98	0	0	3	0	0	0	0	0	0	0	3	0	0	0	9	0	0	0
7	0.1.4.2.1.4.2.28	sp._oral_taxon_472	0	3705	0	0	0	1836	0	0	0	0	5	0	758	0	248	433	30	1	2	0	3	0	0	0	0	30	105	3	0	0	0	0	0	16	0	0	14	0	0	0	14	0	0	2	5	0	136
7	0.1.4.2.1.4.2.29	sp._oral_taxon_475	0	97	0	0	0	0	0	0	0	0	0	0	0	0	0	0	0	0	0	0	0	0	0	0	0	0	0	0	0	0	0	70	0	0	0	17	0	0	0	0	0	0	0	0	0	0	0
7	0.1.4.2.1.4.2.30	sp._oral_taxon_942	0	9176	37	0	104	0	3463	9	987	72	23	1	50	0	4	0	99	127	12	66	4	0	46	55	4	7	8	793	55	41	181	0	23	0	211	247	1582	34	5	0	18	0	190	0	25	75	0
7	0.1.4.2.1.4.2.31	veroralis	0	2585	0	0	0	0	0	0	0	0	0	6	0	0	0	2152	0	0	0	0	0	0	0	0	0	0	0	0	0	0	0	0	0	0	40	0	0	0	0	56	0	0	0	283	0	0	0
3	0.1.4.3	Flavobacteriia	1	37772	0	44	105	13	335	1681	106	660	138	705	86	682	65	13	197	822	247	230	463	71	497	279	185	2143	6720	214	270	676	31	93	1752	1484	2346	245	346	835	8	947	81	247	591	90	459	508	776
4	0.1.4.3.1	Flavobacteriales	1	37772	0	44	105	13	335	1681	106	660	138	705	86	682	65	13	197	822	247	230	463	71	497	279	185	2143	6720	214	270	676	31	93	1752	1484	2346	245	346	835	8	947	81	247	591	90	459	508	776
5	0.1.4.3.1.1	Flavobacteriaceae	2	37772	0	44	105	13	335	1681	106	660	138	705	86	682	65	13	197	822	247	230	463	71	497	279	185	2143	6720	214	270	676	31	93	1752	1484	2346	245	346	835	8	947	81	247	591	90	459	508	776
6	0.1.4.3.1.1.1	Bergeyella	4	6695	0	25	80	9	324	54	0	71	14	188	0	69	1	8	42	90	4	19	371	33	75	15	142	254	2921	33	125	110	0	14	19	92	104	11	13	129	0	55	0	32	59	0	17	34	1
7	0.1.4.3.1.1.1.1	Bergeyella_unclassified	0	3444	0	2	0	0	0	0	0	5	0	0	0	3	0	0	0	0	0	3	0	32	0	1	0	0	2757	15	0	3	0	0	0	0	0	0	0	29	0	0	0	7	33	0	0	8	0
7	0.1.4.3.1.1.1.2	sp._oral_taxon_322	0	1927	0	7	0	5	308	21	0	65	6	179	0	66	1	0	19	51	4	7	47	1	11	5	3	124	58	17	112	105	0	0	18	82	104	11	9	100	0	49	0	20	26	0	17	23	1
7	0.1.4.3.1.1.1.3	sp._oral_taxon_900	0	219	0	0	0	4	0	33	0	0	6	4	0	0	0	0	0	0	0	0	0	0	0	4	0	32	73	0	0	0	0	0	0	10	0	0	4	0	0	0	0	0	0	0	0	0	0
7	0.1.4.3.1.1.1.4	sp._oral_taxon_931	0	1105	0	16	80	0	16	0	0	1	2	5	0	0	0	8	23	39	0	9	324	0	64	5	139	98	33	1	13	2	0	14	1	0	0	0	0	0	0	6	0	5	0	0	0	3	0
6	0.1.4.3.1.1.2	Capnocytophaga	14	31077	0	19	25	4	11	1627	106	589	124	517	86	613	64	5	155	732	243	211	92	38	422	264	43	1889	3799	181	145	566	31	79	1733	1392	2242	234	333	706	8	892	81	215	532	90	442	474	775
7	0.1.4.3.1.1.2.1	Capnocytophaga_unclassified	0	1243	0	0	18	0	0	0	4	16	0	0	0	0	0	0	35	3	0	0	51	0	0	0	0	0	79	6	137	0	0	0	213	0	0	0	0	367	0	0	0	0	0	0	89	3	6
7	0.1.4.3.1.1.2.2	gingivalis	0	1055	0	8	0	4	0	5	13	9	0	185	76	11	1	0	0	3	0	0	10	0	4	20	0	15	168	0	6	12	0	8	0	42	94	0	47	16	0	71	0	6	1	0	0	35	0
7	0.1.4.3.1.1.2.3	granulosa	0	6478	0	6	0	0	0	1	0	125	0	0	0	0	0	0	0	0	3	0	2	3	27	14	0	264	2273	22	0	131	10	12	0	37	66	7	1	85	0	2	0	0	39	0	0	0	0
7	0.1.4.3.1.1.2.4	leadbetteri	0	10521	0	1	0	0	0	1313	41	273	123	0	0	516	0	0	66	107	39	125	0	29	64	171	21	1575	254	114	0	371	8	2	1	0	1095	125	164	106	8	780	0	192	479	1	348	72	53
7	0.1.4.3.1.1.2.5	sp._oral_taxon_326	0	161	0	0	0	0	0	0	8	0	0	88	0	0	0	1	0	0	0	0	0	0	0	0	0	0	3	0	0	0	0	0	0	0	0	55	0	0	0	0	0	0	0	3	0	0	0
7	0.1.4.3.1.1.2.6	sp._oral_taxon_332	0	856	0	0	0	0	0	0	0	0	0	0	0	0	0	0	0	0	0	0	0	0	0	0	0	0	288	0	0	0	0	0	0	0	0	3	9	0	0	35	0	0	4	0	0	0	0
7	0.1.4.3.1.1.2.7	sp._oral_taxon_336	0	47	0	0	0	0	0	0	4	0	0	0	0	0	0	1	19	0	0	0	0	0	0	0	0	0	0	0	0	0	13	0	0	0	0	0	6	0	0	0	0	0	0	4	0	0	0
7	0.1.4.3.1.1.2.8	sp._oral_taxon_338	0	311	0	0	0	0	0	0	0	0	0	5	0	42	63	1	0	14	0	0	0	0	0	0	0	0	22	0	0	0	0	50	0	0	0	5	0	0	0	4	0	15	0	81	0	9	0
7	0.1.4.3.1.1.2.9	sp._oral_taxon_412	0	239	0	0	0	0	0	0	0	0	0	239	0	0	0	0	0	0	0	0	0	0	0	0	0	0	0	0	0	0	0	0	0	0	0	0	0	0	0	0	0	0	0	0	0	0	0
7	0.1.4.3.1.1.2.10	sp._oral_taxon_863	0	3	0	0	0	0	0	0	0	0	0	0	0	0	0	0	0	0	0	0	0	0	0	0	0	0	0	0	0	0	0	0	0	0	0	0	0	0	0	0	0	0	0	0	0	0	0
7	0.1.4.3.1.1.2.11	sp._oral_taxon_864	0	1169	0	0	1	0	0	0	0	0	0	0	0	0	0	2	0	0	0	0	0	0	0	0	0	0	0	0	0	0	0	0	1165	0	0	0	0	0	0	0	0	0	0	1	0	0	0
7	0.1.4.3.1.1.2.12	sp._oral_taxon_878	0	399	0	0	3	0	0	0	0	0	0	0	0	0	0	0	0	0	0	10	0	0	290	0	0	0	0	0	0	0	0	0	51	0	0	0	0	0	0	0	0	0	0	0	0	0	0
7	0.1.4.3.1.1.2.13	sp._oral_taxon_901	0	996	0	0	0	0	0	0	0	0	0	0	10	0	0	0	0	0	192	0	0	0	0	7	0	0	0	0	0	0	0	0	0	0	0	0	0	0	0	0	81	0	0	0	0	0	706
7	0.1.4.3.1.1.2.14	sputigena	0	7599	0	4	3	0	11	308	36	166	1	0	0	44	0	0	35	605	9	76	29	6	37	52	22	35	712	39	2	52	0	7	303	1313	987	39	106	132	0	0	0	2	9	0	5	355	10
3	0.1.4.4	Sphingobacteriia	1	16	0	0	0	0	0	0	0	0	0	0	0	0	0	0	0	0	3	0	0	0	0	0	0	13	0	0	0	0	0	0	0	0	0	0	0	0	0	0	0	0	0	0	0	0	0
4	0.1.4.4.1	Sphingobacteriales	1	16	0	0	0	0	0	0	0	0	0	0	0	0	0	0	0	0	3	0	0	0	0	0	0	13	0	0	0	0	0	0	0	0	0	0	0	0	0	0	0	0	0	0	0	0	0
5	0.1.4.4.1.1	Chitinophagaceae	1	16	0	0	0	0	0	0	0	0	0	0	0	0	0	0	0	0	3	0	0	0	0	0	0	13	0	0	0	0	0	0	0	0	0	0	0	0	0	0	0	0	0	0	0	0	0
6	0.1.4.4.1.1.1	Flavitalea	1	16	0	0	0	0	0	0	0	0	0	0	0	0	0	0	0	0	3	0	0	0	0	0	0	13	0	0	0	0	0	0	0	0	0	0	0	0	0	0	0	0	0	0	0	0	0
7	0.1.4.4.1.1.1.1	sp._oral_taxon_320	0	16	0	0	0	0	0	0	0	0	0	0	0	0	0	0	0	0	3	0	0	0	0	0	0	13	0	0	0	0	0	0	0	0	0	0	0	0	0	0	0	0	0	0	0	0	0
2	00:01:05	Firmicutes	6	389394	2163	16293	25496	9807	3226	1002	8134	9523	13439	3902	22927	5319	11851	9871	7397	16044	7213	2731	13296	3607	1705	2290	24857	10877	8057	14548	18481	14233	4382	5192	1526	2858	2931	640	1662	2988	2408	2482	4648	3583	4067	1393	2900	5043	1134
3	0.1.5.1	Bacilli	2	354892	2141	16129	24655	4291	2802	607	7253	9223	13323	2945	22254	2809	4519	6940	6151	15573	7050	2590	13141	3546	1593	2197	24512	10225	7676	14158	17632	13264	4338	5010	1306	2685	2560	350	1524	2916	2399	2247	4562	3122	3867	654	2564	4853	566
4	0.1.5.1.1	Bacillales	2	60869	663	1209	7017	533	606	391	767	753	1141	635	926	365	527	1059	1118	5132	376	270	2577	97	152	136	6687	1681	2155	1290	5195	2647	204	536	497	831	860	208	171	592	524	810	618	881	1187	32	456	1913	177
5	0.1.5.1.1.1	Gemellaceae	1	60189	94	1209	7017	533	606	391	767	750	1141	635	924	365	527	1059	1105	5132	362	270	2577	97	152	136	6687	1636	2155	1289	5195	2647	204	536	497	831	860	207	171	592	524	810	600	881	1187	32	456	1913	172
6	0.1.5.1.1.1.1	Gemella	6	60189	94	1209	7017	533	606	391	767	750	1141	635	924	365	527	1059	1105	5132	362	270	2577	97	152	136	6687	1636	2155	1289	5195	2647	204	536	497	831	860	207	171	592	524	810	600	881	1187	32	456	1913	172
7	0.1.5.1.1.1.1.1	Gemella_unclassified	0	527	17	0	2	0	0	0	35	19	0	0	8	0	0	0	0	1	0	0	38	0	72	4	1	0	4	0	0	0	0	4	7	0	0	6	0	36	5	0	0	0	3	0	0	16	0
7	0.1.5.1.1.1.1.2	bergeri	0	70	0	0	70	0	0	0	0	0	0	0	0	0	0	0	0	0	0	0	0	0	0	0	0	0	0	0	0	0	0	0	0	0	0	0	0	0	0	0	0	0	0	0	0	0	0
7	0.1.5.1.1.1.1.3	haemolysans	0	35142	42	544	6899	253	516	389	491	172	1062	629	300	113	36	148	165	1292	175	203	2442	70	20	111	1648	491	591	1244	4272	2058	130	270	484	764	625	138	160	282	419	802	154	269	1134	16	55	463	0
7	0.1.5.1.1.1.1.4	morbillorum	0	20195	26	651	42	280	64	2	28	238	24	6	604	213	491	789	906	3807	34	7	34	10	10	12	4995	264	1179	3	915	57	33	262	4	52	233	63	1	228	94	5	435	603	22	16	385	1433	156
7	0.1.5.1.1.1.1.5	sanguinis	0	4148	9	14	4	0	26	0	208	321	37	0	12	39	0	122	6	32	153	60	63	17	25	9	43	881	381	29	8	532	41	0	2	15	2	0	9	46	6	3	11	9	28	0	3	1	16
7	0.1.5.1.1.1.1.6	sp._oral_taxon_928	0	107	0	0	0	0	0	0	5	0	18	0	0	0	0	0	28	0	0	0	0	0	25	0	0	0	0	13	0	0	0	0	0	0	0	0	1	0	0	0	0	0	0	0	13	0	0
5	0.1.5.1.1.2	Staphylococcaceae	1	680	569	0	0	0	0	0	0	3	0	0	2	0	0	0	13	0	14	0	0	0	0	0	0	45	0	1	0	0	0	0	0	0	0	1	0	0	0	0	18	0	0	0	0	0	5
6	0.1.5.1.1.2.1	Staphylococcus	3	680	569	0	0	0	0	0	0	3	0	0	2	0	0	0	13	0	14	0	0	0	0	0	0	45	0	1	0	0	0	0	0	0	0	1	0	0	0	0	18	0	0	0	0	0	5
7	0.1.5.1.1.2.1.1	aureus	0	87	0	0	0	0	0	0	0	0	0	0	2	0	0	0	0	0	7	0	0	0	0	0	0	45	0	0	0	0	0	0	0	0	0	1	0	0	0	0	18	0	0	0	0	0	5
7	0.1.5.1.1.2.1.2	caprae	0	582	569	0	0	0	0	0	0	0	0	0	0	0	0	0	13	0	0	0	0	0	0	0	0	0	0	0	0	0	0	0	0	0	0	0	0	0	0	0	0	0	0	0	0	0	0
7	0.1.5.1.1.2.1.3	epidermidis	0	11	0	0	0	0	0	0	0	3	0	0	0	0	0	0	0	0	7	0	0	0	0	0	0	0	0	1	0	0	0	0	0	0	0	0	0	0	0	0	0	0	0	0	0	0	0
4	0.1.5.1.2	Lactobacillales	4	294023	1478	14920	17638	3758	2196	216	6486	8470	12182	2310	21328	2444	3992	5881	5033	10441	6674	2320	10564	3449	1441	2061	17825	8544	5521	12868	12437	10617	4134	4474	809	1854	1700	142	1353	2324	1875	1437	3944	2241	2680	622	2108	2940	389
5	0.1.5.1.2.1	Aerococcaceae	1	35	0	0	0	0	0	0	9	0	0	0	0	0	0	0	0	0	0	0	0	0	0	2	3	0	0	0	0	16	0	0	0	0	0	0	0	0	0	0	0	0	0	0	0	0	0
6	0.1.5.1.2.1.1	Abiotrophia	1	35	0	0	0	0	0	0	9	0	0	0	0	0	0	0	0	0	0	0	0	0	0	2	3	0	0	0	0	16	0	0	0	0	0	0	0	0	0	0	0	0	0	0	0	0	0
7	0.1.5.1.2.1.1.1	defectiva	0	35	0	0	0	0	0	0	9	0	0	0	0	0	0	0	0	0	0	0	0	0	0	2	3	0	0	0	0	16	0	0	0	0	0	0	0	0	0	0	0	0	0	0	0	0	0
5	0.1.5.1.2.2	Carnobacteriaceae	1	15044	123	408	2329	21	166	14	147	217	341	156	269	76	9	213	426	1030	41	268	485	73	78	86	1228	526	591	843	894	417	140	162	53	10	145	3	8	79	99	116	161	49	279	4	109	197	5
6	0.1.5.1.2.2.1	Granulicatella	2	15044	123	408	2329	21	166	14	147	217	341	156	269	76	9	213	426	1030	41	268	485	73	78	86	1228	526	591	843	894	417	140	162	53	10	145	3	8	79	99	116	161	49	279	4	109	197	5
7	0.1.5.1.2.2.1.1	adiacens	0	2651	4	4	6	19	4	0	93	101	20	5	37	42	0	204	83	46	28	101	131	35	60	42	32	400	164	11	8	320	18	0	0	10	0	0	0	0	1	0	23	11	7	4	4	0	5
7	0.1.5.1.2.2.1.2	elegans	0	12393	119	404	2323	2	162	14	54	116	321	151	232	34	9	9	343	984	13	167	354	38	18	44	1196	126	427	832	886	97	122	162	53	0	145	3	8	79	98	116	138	38	272	0	105	197	0
5	0.1.5.1.2.3	Lactobacillaceae	1	16	0	0	0	0	0	0	0	0	0	0	0	0	0	9	0	0	7	0	0	0	0	0	0	0	0	0	0	0	0	0	0	0	0	0	0	0	0	0	0	0	0	0	0	0	0
6	0.1.5.1.2.3.1	Lactobacillus	2	16	0	0	0	0	0	0	0	0	0	0	0	0	0	9	0	0	7	0	0	0	0	0	0	0	0	0	0	0	0	0	0	0	0	0	0	0	0	0	0	0	0	0	0	0	0
7	0.1.5.1.2.3.1.1	Lactobacillus_unclassified	0	7	0	0	0	0	0	0	0	0	0	0	0	0	0	0	0	0	7	0	0	0	0	0	0	0	0	0	0	0	0	0	0	0	0	0	0	0	0	0	0	0	0	0	0	0	0
7	0.1.5.1.2.3.1.2	fermentum	0	9	0	0	0	0	0	0	0	0	0	0	0	0	0	9	0	0	0	0	0	0	0	0	0	0	0	0	0	0	0	0	0	0	0	0	0	0	0	0	0	0	0	0	0	0	0
5	0.1.5.1.2.4	Streptococcaceae	1	278928	1355	14512	15309	3737	2030	202	6330	8253	11841	2154	21059	2368	3983	5659	4607	9411	6626	2052	10079	3376	1363	1973	16594	8018	4930	12025	11543	10184	3994	4312	756	1844	1555	139	1345	2245	1776	1321	3783	2192	2401	618	1999	2743	384
6	0.1.5.1.2.4.1	Streptococcus	29	278928	1355	14512	15309	3737	2030	202	6330	8253	11841	2154	21059	2368	3983	5659	4607	9411	6626	2052	10079	3376	1363	1973	16594	8018	4930	12025	11543	10184	3994	4312	756	1844	1555	139	1345	2245	1776	1321	3783	2192	2401	618	1999	2743	384
7	0.1.4.1.2.5.1.1	Streptococcus_unclassified	0	241543	1346	14412	15302	302	1632	195	4535	7949	11630	2125	20049	1157	786	3185	3875	9170	6330	1584	9615	3189	902	1314	16303	6619	4087	11940	11394	8060	3482	4113	656	1261	1239	86	1045	2166	1719	1288	3461	1484	2050	444	1480	2155	104
7	0.1.4.1.2.5.1.2	anginosus	0	662	0	0	0	0	0	0	0	0	70	0	0	0	0	301	0	0	45	0	0	0	0	0	0	0	0	0	0	0	0	17	0	0	0	31	0	0	0	0	0	0	0	28	0	0	170
7	0.1.4.1.2.5.1.3	australis	0	2052	0	21	0	0	39	0	13	145	21	0	0	0	0	0	0	42	38	0	70	14	54	1	19	392	377	55	0	78	0	4	0	0	6	4	0	26	2	0	0	0	11	0	0	7	0
7	0.1.4.1.2.5.1.4	constellatus	0	39	0	0	0	0	0	0	0	0	0	26	0	0	0	0	0	0	0	0	0	0	0	0	0	0	0	0	0	0	0	13	0	0	0	0	0	0	0	0	0	0	0	0	0	0	0
7	0.1.4.1.2.5.1.5	dentisani	0	103	0	0	0	3	30	0	0	0	0	0	17	0	0	9	0	8	0	0	0	0	0	1	0	0	6	8	0	0	0	7	1	3	0	0	0	0	0	0	3	3	0	0	0	0	0
7	0.1.4.1.2.5.1.6	gordonii	0	12	0	0	0	5	0	0	0	0	0	0	0	0	0	0	0	0	0	0	0	0	0	0	0	0	0	0	0	0	0	0	0	0	0	0	0	0	0	0	0	0	0	0	0	0	0
7	0.1.4.1.2.5.1.7	intermedius	0	12530	0	0	0	3370	202	0	0	0	0	0	946	1181	3197	1759	56	0	18	0	186	1	0	0	0	139	15	0	64	0	0	8	0	345	5	0	4	0	0	0	5	530	137	58	79	0	62
7	0.1.4.1.2.5.1.8	mitis	0	143	0	0	0	0	0	0	0	0	0	0	0	0	0	7	0	0	0	0	0	0	117	0	0	0	0	0	3	0	0	0	0	0	0	0	0	0	0	0	0	0	0	0	0	13	0
7	0.1.4.1.2.5.1.9	parasanguinis_II	0	7196	1	29	0	42	90	7	914	53	80	0	36	13	0	144	255	0	18	347	52	102	91	492	17	0	158	0	19	554	7	0	5	147	11	9	134	0	20	0	124	15	6	31	79	0	5
7	0.1.4.1.2.5.1.10	peroris	0	1508	0	0	0	0	0	0	0	0	0	0	0	0	0	0	401	0	0	0	0	0	137	150	0	0	0	0	0	0	0	0	0	0	0	0	0	0	0	0	0	0	0	0	106	0	0
7	0.1.4.1.2.5.1.11	pneumoniae	0	56	0	0	0	0	0	0	0	0	22	0	0	0	0	0	0	16	0	0	0	0	0	0	0	0	0	0	0	0	0	0	0	0	0	0	0	0	10	0	0	0	0	0	0	8	0
7	0.1.4.1.2.5.1.12	pyogenes	0	3827	0	9	0	0	0	0	16	0	0	3	0	0	0	4	0	0	0	0	0	25	0	0	210	0	0	0	0	0	366	22	52	0	0	0	8	0	0	12	0	0	0	10	0	0	0
7	0.1.4.1.2.5.1.13	salivarius	0	1064	0	0	0	0	0	0	786	0	3	0	0	0	0	0	0	0	0	0	0	7	26	0	0	0	0	0	0	0	0	9	0	1	0	6	50	0	0	0	0	0	0	25	0	0	0
7	0.1.4.1.2.5.1.14	sanguinis	0	232	7	0	0	4	0	0	53	0	5	0	6	0	0	5	0	2	0	1	0	0	0	9	13	0	0	0	1	26	30	3	0	0	4	0	0	0	0	3	0	0	0	0	0	0	0
7	0.1.4.1.2.5.1.15	sp._oral_taxon_056	0	32	0	0	0	0	0	0	0	0	0	0	0	0	0	0	0	0	0	0	0	0	0	0	0	0	0	0	0	0	0	0	0	0	0	0	0	25	0	0	0	7	0	0	0	0	0
7	0.1.4.1.2.5.1.16	sp._oral_taxon_057	0	19	0	0	0	0	0	0	0	0	0	0	0	0	0	0	0	0	0	0	0	0	0	0	0	0	0	0	0	0	0	0	0	0	0	0	0	0	0	0	0	0	0	0	0	0	0
7	0.1.4.1.2.5.1.17	sp._oral_taxon_058	0	5219	0	41	0	0	6	0	0	45	10	0	5	8	0	3	3	119	116	45	12	5	0	4	0	485	48	4	58	1261	18	116	42	6	276	3	104	28	25	15	92	148	156	0	249	560	30
7	0.1.4.1.2.5.1.18	sp._oral_taxon_066	0	2456	0	0	7	0	28	0	9	61	0	0	0	9	0	242	17	54	61	70	109	33	36	2	25	383	226	18	0	205	80	0	0	0	6	0	0	0	0	3	98	5	41	22	3	0	13
7	0.1.4.1.2.5.1.19	tigurinus	0	9	0	0	0	0	0	0	0	0	0	0	0	0	0	0	0	0	0	0	0	0	0	0	0	0	6	0	0	0	0	0	0	0	0	0	0	0	0	0	0	0	0	0	0	0	0
7	0.1.4.1.2.5.1.20	vestibularis	0	226	1	0	0	11	3	0	4	0	0	0	0	0	0	0	0	0	0	5	35	0	0	0	7	0	7	0	4	0	11	0	0	81	8	0	0	0	0	0	0	0	0	0	3	0	0
3	0.1.5.2	Clostridia	1	29855	22	72	676	5492	394	385	678	259	44	896	635	2498	6771	2777	735	78	162	128	149	28	82	51	62	652	175	305	494	932	42	72	200	166	241	267	55	58	0	90	80	459	181	563	258	25	555
4	0.1.5.2.1	Clostridiales	5	29855	22	72	676	5492	394	385	678	259	44	896	635	2498	6771	2777	735	78	162	128	149	28	82	51	62	652	175	305	494	932	42	72	200	166	241	267	55	58	0	90	80	459	181	563	258	25	555
5	0.1.5.2.1.1	Lachnospiraceae_[XIV]	11	5866	0	9	4	17	32	202	273	119	22	235	330	560	1780	436	357	3	33	59	20	14	13	13	1	407	41	3	33	219	0	0	0	39	113	38	33	35	0	0	35	36	31	92	37	0	8
6	0.1.5.2.1.1.1	Butyrivibrio	1	14	0	0	0	0	0	0	0	0	0	0	0	0	0	0	14	0	0	0	0	0	0	0	0	0	0	0	0	0	0	0	0	0	0	0	0	0	0	0	0	0	0	0	0	0	0
7	0.1.5.2.1.1.1.1	sp._oral_taxon_455	0	14	0	0	0	0	0	0	0	0	0	0	0	0	0	0	14	0	0	0	0	0	0	0	0	0	0	0	0	0	0	0	0	0	0	0	0	0	0	0	0	0	0	0	0	0	0
6	0.1.5.2.1.1.2	Catonella	2	1544	0	0	1	0	27	147	37	20	1	135	152	119	231	397	39	0	16	6	20	0	4	4	0	54	14	2	19	23	0	0	0	1	22	0	0	3	0	0	0	0	0	0	0	0	0
7	0.1.5.2.1.1.2.1	morbi	0	1532	0	0	1	0	27	147	37	20	1	135	152	119	231	397	39	0	16	3	20	0	4	4	0	54	14	2	19	23	0	0	0	1	22	0	0	3	0	0	0	0	0	0	0	0	0
7	0.1.5.2.1.1.2.2	sp._oral_taxon_451	0	12	0	0	0	0	0	0	0	0	0	0	0	0	0	0	0	0	0	3	0	0	0	0	0	0	0	0	0	0	0	0	0	0	0	0	0	0	0	0	0	0	0	0	0	0	0
6	0.1.5.2.1.1.3	Johnsonella	1	1175	0	0	0	0	0	33	0	0	0	0	0	0	1090	0	0	0	0	0	0	0	0	0	0	0	0	0	0	0	0	0	0	0	0	0	0	0	0	0	0	0	0	52	0	0	0
7	0.1.5.2.1.1.3.1	ignava	0	1175	0	0	0	0	0	33	0	0	0	0	0	0	1090	0	0	0	0	0	0	0	0	0	0	0	0	0	0	0	0	0	0	0	0	0	0	0	0	0	0	0	0	52	0	0	0
6	0.1.5.2.1.1.4	Lachnoanaerobaculum	4	794	0	3	0	13	5	13	66	31	9	92	6	0	48	6	40	3	17	0	0	0	4	8	0	199	15	0	0	54	0	0	0	38	21	3	10	12	0	0	5	22	8	0	7	0	8
7	0.1.5.2.1.1.4.1	Lachnoanaerobaculum_unclassified	0	145	0	0	0	0	0	0	3	0	0	91	0	0	23	0	0	3	0	0	0	0	0	0	0	5	0	0	0	0	0	0	0	0	0	0	0	12	0	0	0	4	4	0	0	0	0
7	0.1.5.2.1.1.4.2	orale	0	566	0	3	0	8	5	7	63	31	9	1	6	0	25	6	34	0	17	0	0	0	1	8	0	171	5	0	0	54	0	0	0	38	8	0	10	0	0	0	5	12	0	0	7	0	8
7	0.1.5.2.1.1.4.3	saburreum	0	14	0	0	0	5	0	3	0	0	0	0	0	0	0	0	6	0	0	0	0	0	0	0	0	0	0	0	0	0	0	0	0	0	0	0	0	0	0	0	0	0	0	0	0	0	0
7	0.1.5.2.1.1.4.4	umeaense	0	69	0	0	0	0	0	3	0	0	0	0	0	0	0	0	0	0	0	0	0	0	3	0	0	23	10	0	0	0	0	0	0	0	13	3	0	0	0	0	0	6	4	0	0	0	0
6	0.1.5.2.1.1.5	Lachnospiraceae_[G-2]	2	627	0	0	3	0	0	0	16	13	0	0	172	0	10	17	214	0	0	44	0	8	0	0	0	3	0	0	14	4	0	0	0	0	0	2	18	6	0	0	30	0	0	0	20	0	0
7	0.1.5.2.1.1.5.1	sp._oral_taxon_088	0	236	0	0	0	0	0	0	7	6	0	0	168	0	10	17	0	0	0	0	0	0	0	0	0	0	0	0	14	0	0	0	0	0	0	0	8	6	0	0	0	0	0	0	0	0	0
7	0.1.5.2.1.1.5.2	sp._oral_taxon_096	0	391	0	0	3	0	0	0	9	7	0	0	4	0	0	0	214	0	0	44	0	8	0	0	0	3	0	0	0	4	0	0	0	0	0	2	10	0	0	0	30	0	0	0	20	0	0
6	0.1.5.2.1.1.6	Lachnospiraceae_[G-3]	1	1136	0	0	0	0	0	0	0	0	0	8	0	432	401	0	0	0	0	3	0	0	0	1	0	130	5	0	0	0	0	0	0	0	70	17	5	14	0	0	0	14	23	0	7	0	0
7	0.1.5.2.1.1.6.1	sp._oral_taxon_100	0	1136	0	0	0	0	0	0	0	0	0	8	0	432	401	0	0	0	0	3	0	0	0	1	0	130	5	0	0	0	0	0	0	0	70	17	5	14	0	0	0	14	23	0	7	0	0
6	0.1.5.2.1.1.7	Lachnospiraceae_[G-7]	1	4	0	0	0	0	0	0	0	0	0	0	0	0	0	0	0	0	0	0	0	0	0	0	0	0	0	0	0	0	0	0	0	0	0	0	0	0	0	0	0	0	0	4	0	0	0
7	0.1.5.2.1.1.7.1	sp._oral_taxon_086	0	4	0	0	0	0	0	0	0	0	0	0	0	0	0	0	0	0	0	0	0	0	0	0	0	0	0	0	0	0	0	0	0	0	0	0	0	0	0	0	0	0	0	4	0	0	0
6	0.1.5.2.1.1.8	Lachnospiraceae_[G-8]	1	20	0	0	0	0	0	7	0	0	0	0	0	0	0	0	0	0	0	0	0	0	0	0	0	0	0	0	0	0	0	0	0	0	0	13	0	0	0	0	0	0	0	0	0	0	0
7	0.1.5.2.1.1.8.1	sp._oral_taxon_500	0	20	0	0	0	0	0	7	0	0	0	0	0	0	0	0	0	0	0	0	0	0	0	0	0	0	0	0	0	0	0	0	0	0	0	13	0	0	0	0	0	0	0	0	0	0	0
6	0.1.5.2.1.1.9	Oribacterium	5	534	0	6	0	4	0	2	154	55	12	0	0	9	0	5	50	0	0	6	0	6	5	0	1	21	7	1	0	138	0	0	0	0	0	3	0	0	0	0	0	0	0	36	3	0	0
7	0.1.5.2.1.1.9.1	Oribacterium_unclassified	0	61	0	3	0	0	0	0	8	0	0	0	0	0	0	5	15	0	0	0	0	0	0	0	0	8	0	0	0	16	0	0	0	0	0	0	0	0	0	0	0	0	0	0	3	0	0
7	0.1.5.2.1.1.9.2	asaccharolyticum	0	121	0	3	0	0	0	2	73	5	4	0	0	2	0	0	10	0	0	2	0	0	0	0	0	0	0	1	0	9	0	0	0	0	0	3	0	0	0	0	0	0	0	0	0	0	0
7	0.1.5.2.1.1.9.3	parvum	0	108	0	0	0	0	0	0	0	33	0	0	0	0	0	0	20	0	0	0	0	6	0	0	0	4	0	0	0	45	0	0	0	0	0	0	0	0	0	0	0	0	0	0	0	0	0
7	0.1.5.2.1.1.9.4	sinus	0	208	0	0	0	4	0	0	73	17	8	0	0	7	0	0	5	0	0	4	0	0	5	0	1	9	7	0	0	68	0	0	0	0	0	0	0	0	0	0	0	0	0	0	0	0	0
7	0.1.5.2.1.1.9.5	sp._oral_taxon_078	0	36	0	0	0	0	0	0	0	0	0	0	0	0	0	0	0	0	0	0	0	0	0	0	0	0	0	0	0	0	0	0	0	0	0	0	0	0	0	0	0	0	0	36	0	0	0
6	0.1.5.2.1.1.10	Shuttleworthia	1	11	0	0	0	0	0	0	0	0	0	0	0	0	0	11	0	0	0	0	0	0	0	0	0	0	0	0	0	0	0	0	0	0	0	0	0	0	0	0	0	0	0	0	0	0	0
7	0.1.5.2.1.1.10.1	satelles	0	11	0	0	0	0	0	0	0	0	0	0	0	0	0	11	0	0	0	0	0	0	0	0	0	0	0	0	0	0	0	0	0	0	0	0	0	0	0	0	0	0	0	0	0	0	0
6	0.1.5.2.1.1.11	Stomatobaculum	1	7	0	0	0	0	0	0	0	0	0	0	0	0	0	0	0	0	0	0	0	0	0	0	0	0	0	0	0	0	0	0	0	0	0	0	0	0	0	0	0	0	0	0	0	0	0
7	0.1.5.2.1.1.11.1	sp._oral_taxon_097	0	7	0	0	0	0	0	0	0	0	0	0	0	0	0	0	0	0	0	0	0	0	0	0	0	0	0	0	0	0	0	0	0	0	0	0	0	0	0	0	0	0	0	0	0	0	0
5	0.1.5.2.1.2	Peptococcaceae	1	1190	0	0	45	0	0	57	11	16	17	246	0	0	172	73	186	63	11	5	0	0	12	13	0	0	41	4	110	30	0	0	3	0	7	0	0	1	0	2	0	0	7	3	17	21	3
6	0.1.5.2.1.2.1	Peptococcus	1	1190	0	0	45	0	0	57	11	16	17	246	0	0	172	73	186	63	11	5	0	0	12	13	0	0	41	4	110	30	0	0	3	0	7	0	0	1	0	2	0	0	7	3	17	21	3
7	0.1.5.2.1.2.1.1	sp._oral_taxon_167	0	1190	0	0	45	0	0	57	11	16	17	246	0	0	172	73	186	63	11	5	0	0	12	13	0	0	41	4	110	30	0	0	3	0	7	0	0	1	0	2	0	0	7	3	17	21	3
5	0.1.5.2.1.3	Peptoniphilaceae	3	16053	22	0	160	5468	0	22	39	20	5	388	0	1729	3991	1644	75	9	21	5	106	0	0	0	0	48	30	139	305	3	40	17	196	85	0	46	0	0	0	80	5	386	107	337	149	0	170
6	0.1.5.2.1.3.1	Finegoldia	1	24	22	0	0	0	0	0	0	0	0	0	0	2	0	0	0	0	0	0	0	0	0	0	0	0	0	0	0	0	0	0	0	0	0	0	0	0	0	0	0	0	0	0	0	0	0
7	0.1.5.2.1.3.1.1	magna	0	24	22	0	0	0	0	0	0	0	0	0	0	2	0	0	0	0	0	0	0	0	0	0	0	0	0	0	0	0	0	0	0	0	0	0	0	0	0	0	0	0	0	0	0	0	0
6	0.1.5.2.1.3.2	Parvimonas	4	15810	0	0	160	5468	0	22	39	20	5	388	0	1727	3991	1644	75	1	21	5	87	0	0	0	0	48	30	0	305	0	3	17	196	85	0	46	0	0	0	80	5	386	107	337	149	0	170
7	0.1.5.2.1.3.2.1	Parvimonas_unclassified	0	94	0	0	0	0	0	0	0	14	0	0	0	0	0	0	0	0	0	0	0	0	0	0	0	0	3	0	71	0	0	0	0	0	0	0	0	0	0	0	0	0	3	0	0	0	0
7	0.1.5.2.1.3.2.2	micra	0	7163	0	0	151	0	0	0	3	0	0	81	0	1727	3991	0	0	0	21	0	87	0	0	0	0	40	16	0	0	0	3	0	196	0	0	0	0	0	0	76	0	386	96	0	0	0	170
7	0.1.5.2.1.3.2.3	sp._oral_taxon_110	0	8535	0	0	9	5468	0	22	36	6	5	307	0	0	0	1644	75	1	0	5	0	0	0	0	0	8	11	0	234	0	0	17	0	85	0	46	0	0	0	4	5	0	8	337	149	0	0
7	0.1.5.2.1.3.2.4	sp._oral_taxon_393	0	18	0	0	0	0	0	0	0	0	0	0	0	0	0	0	0	0	0	0	0	0	0	0	0	0	0	0	0	0	0	0	0	0	0	0	0	0	0	0	0	0	0	0	0	0	0
6	0.1.5.2.1.3.3	Peptoniphilaceae_unclassified	1	219	0	0	0	0	0	0	0	0	0	0	0	0	0	0	0	8	0	0	19	0	0	0	0	0	0	139	0	3	37	0	0	0	0	0	0	0	0	0	0	0	0	0	0	0	0
7	0.1.5.2.1.3.3.1	Peptoniphilaceae_unclassified	0	219	0	0	0	0	0	0	0	0	0	0	0	0	0	0	0	8	0	0	19	0	0	0	0	0	0	139	0	3	37	0	0	0	0	0	0	0	0	0	0	0	0	0	0	0	0
5	0.1.5.2.1.4	Peptostreptococcaceae_[XI]	6	5124	0	25	9	4	362	93	346	67	0	15	304	209	808	624	71	3	62	54	23	10	7	25	12	86	13	3	40	353	0	51	1	38	96	183	22	19	0	7	35	37	34	131	35	0	374
6	0.1.5.2.1.4.1	Filifactor	1	49	0	0	0	0	0	0	0	0	0	0	0	0	0	0	11	0	0	0	0	0	0	0	0	0	0	0	35	0	0	0	0	0	0	0	0	0	0	0	0	0	0	0	3	0	0
7	0.1.5.2.1.4.1.1	alocis	0	49	0	0	0	0	0	0	0	0	0	0	0	0	0	0	11	0	0	0	0	0	0	0	0	0	0	0	35	0	0	0	0	0	0	0	0	0	0	0	0	0	0	0	3	0	0
6	0.1.5.2.1.4.2	Mogibacterium	3	355	0	0	0	0	5	0	126	4	0	0	0	0	0	18	0	0	4	9	0	4	0	3	3	0	0	0	0	78	0	3	0	0	0	0	9	1	0	0	3	0	0	34	4	0	0
7	0.1.5.2.1.4.2.1	Mogibacterium_unclassified	0	339	0	0	0	0	5	0	126	4	0	0	0	0	0	18	0	0	0	9	0	4	0	3	3	0	0	0	0	78	0	3	0	0	0	0	0	1	0	0	0	0	0	34	4	0	0
7	0.1.5.2.1.4.2.2	diversum	0	11	0	0	0	0	0	0	0	0	0	0	0	0	0	0	0	0	0	0	0	0	0	0	0	0	0	0	0	0	0	0	0	0	0	0	9	0	0	0	2	0	0	0	0	0	0
7	0.1.5.2.1.4.2.3	vescum	0	5	0	0	0	0	0	0	0	0	0	0	0	0	0	0	0	0	4	0	0	0	0	0	0	0	0	0	0	0	0	0	0	0	0	0	0	0	0	0	1	0	0	0	0	0	0
6	0.1.5.2.1.4.3	Peptostreptococcaceae_[XI][G-1]	1	103	0	0	1	0	3	0	26	0	0	0	0	0	0	0	9	0	0	0	0	3	0	0	0	0	0	0	0	52	0	0	0	0	0	0	0	0	0	0	3	0	0	0	0	0	0
7	0.1.5.2.1.4.3.1	[Eubacterium]_sulci	0	103	0	0	1	0	3	0	26	0	0	0	0	0	0	0	9	0	0	0	0	3	0	0	0	0	0	0	0	52	0	0	0	0	0	0	0	0	0	0	3	0	0	0	0	0	0
6	0.1.5.2.1.4.4	Peptostreptococcaceae_[XI][G-7]	2	456	0	0	0	0	0	25	0	4	0	0	0	0	245	8	0	0	0	6	9	0	0	0	0	0	5	0	0	13	0	0	0	0	70	0	5	0	0	0	0	0	0	36	0	0	25
7	0.1.5.2.1.4.4.1	[Eubacterium]_yurii_subsps._yurii_&_margaretiae	0	439	0	0	0	0	0	25	0	0	0	0	0	0	245	8	0	0	0	6	9	0	0	0	0	0	5	0	0	0	0	0	0	0	70	0	5	0	0	0	0	0	0	36	0	0	25
7	0.1.5.2.1.4.4.2	sp._oral_taxon_922	0	17	0	0	0	0	0	0	0	4	0	0	0	0	0	0	0	0	0	0	0	0	0	0	0	0	0	0	0	13	0	0	0	0	0	0	0	0	0	0	0	0	0	0	0	0	0
6	0.1.5.2.1.4.5	Peptostreptococcaceae_[XI][G-9]	1	1390	0	0	0	0	0	0	0	0	0	11	0	208	0	580	0	0	36	0	14	0	0	0	0	0	8	2	0	0	0	16	0	0	0	9	0	0	0	3	0	37	0	61	0	0	349
7	0.1.5.2.1.4.5.1	[Eubacterium]_brachy	0	1390	0	0	0	0	0	0	0	0	0	11	0	208	0	580	0	0	36	0	14	0	0	0	0	0	8	2	0	0	0	16	0	0	0	9	0	0	0	3	0	37	0	61	0	0	349
6	0.1.5.2.1.4.6	Peptostreptococcus	1	2771	0	25	8	4	354	68	194	59	0	4	304	1	563	18	51	3	22	39	0	3	7	22	9	86	0	1	5	210	0	32	1	38	26	174	8	18	0	4	29	0	34	0	28	0	0
7	0.1.5.2.1.4.6.1	stomatis	0	2771	0	25	8	4	354	68	194	59	0	4	304	1	563	18	51	3	22	39	0	3	7	22	9	86	0	1	5	210	0	32	1	38	26	174	8	18	0	4	29	0	34	0	28	0	0
5	0.1.5.2.1.5	Ruminococcaceae	2	1622	0	38	458	3	0	11	9	37	0	12	1	0	20	0	46	0	35	5	0	4	50	0	49	111	50	156	6	327	2	4	0	4	25	0	0	3	0	1	5	0	2	0	20	4	0
6	0.1.5.2.1.5.1	Ruminococcaceae_[G-1]	1	1170	0	37	457	0	0	11	0	33	0	0	1	0	20	0	30	0	35	0	0	0	35	0	42	0	50	151	6	148	2	4	0	0	0	0	0	3	0	0	5	0	2	0	15	4	0
7	0.1.5.2.1.5.1.1	sp._oral_taxon_075	0	1170	0	37	457	0	0	11	0	33	0	0	1	0	20	0	30	0	35	0	0	0	35	0	42	0	50	151	6	148	2	4	0	0	0	0	0	3	0	0	5	0	2	0	15	4	0
6	0.1.5.2.1.5.2	Ruminococcaceae_[G-2]	1	452	0	1	1	3	0	0	9	4	0	12	0	0	0	0	16	0	0	5	0	4	15	0	7	111	0	5	0	179	0	0	0	4	25	0	0	0	0	1	0	0	0	0	5	0	0
7	0.1.5.2.1.5.2.1	sp._oral_taxon_085	0	452	0	1	1	3	0	0	9	4	0	12	0	0	0	0	16	0	0	5	0	4	15	0	7	111	0	5	0	179	0	0	0	4	25	0	0	0	0	1	0	0	0	0	5	0	0
3	0.1.5.3	Erysipelotrichia	1	3	0	0	0	0	0	0	0	0	0	0	0	0	0	0	3	0	0	0	0	0	0	0	0	0	0	0	0	0	0	0	0	0	0	0	0	0	0	0	0	0	0	0	0	0	0
4	0.1.5.3.1	Erysipelotrichales	1	3	0	0	0	0	0	0	0	0	0	0	0	0	0	0	3	0	0	0	0	0	0	0	0	0	0	0	0	0	0	0	0	0	0	0	0	0	0	0	0	0	0	0	0	0	0
5	0.1.5.3.1.1	Erysipelotrichaceae	1	3	0	0	0	0	0	0	0	0	0	0	0	0	0	0	3	0	0	0	0	0	0	0	0	0	0	0	0	0	0	0	0	0	0	0	0	0	0	0	0	0	0	0	0	0	0
6	0.1.5.3.1.1.1	Solobacterium	1	3	0	0	0	0	0	0	0	0	0	0	0	0	0	0	3	0	0	0	0	0	0	0	0	0	0	0	0	0	0	0	0	0	0	0	0	0	0	0	0	0	0	0	0	0	0
7	0.1.5.3.1.1.1.1	moorei	0	3	0	0	0	0	0	0	0	0	0	0	0	0	0	0	3	0	0	0	0	0	0	0	0	0	0	0	0	0	0	0	0	0	0	0	0	0	0	0	0	0	0	0	0	0	0
3	0.1.5.4	Firmicutes_unclassified	1	30	0	0	0	0	6	3	0	8	0	2	0	0	0	0	0	0	0	0	0	1	0	0	0	0	0	0	0	0	0	0	0	0	0	3	0	0	0	0	0	0	0	7	0	0	0
4	0.1.5.4.1	Firmicutes_unclassified	1	30	0	0	0	0	6	3	0	8	0	2	0	0	0	0	0	0	0	0	0	1	0	0	0	0	0	0	0	0	0	0	0	0	0	3	0	0	0	0	0	0	0	7	0	0	0
5	0.1.5.4.1.1	Firmicutes_unclassified	1	30	0	0	0	0	6	3	0	8	0	2	0	0	0	0	0	0	0	0	0	1	0	0	0	0	0	0	0	0	0	0	0	0	0	3	0	0	0	0	0	0	0	7	0	0	0
6	0.1.5.4.1.1.1	Firmicutes_unclassified	1	30	0	0	0	0	6	3	0	8	0	2	0	0	0	0	0	0	0	0	0	1	0	0	0	0	0	0	0	0	0	0	0	0	0	3	0	0	0	0	0	0	0	7	0	0	0
7	0.1.5.4.1.1.1.1	Firmicutes_unclassified	0	30	0	0	0	0	6	3	0	8	0	2	0	0	0	0	0	0	0	0	0	1	0	0	0	0	0	0	0	0	0	0	0	0	0	3	0	0	0	0	0	0	0	7	0	0	0
3	0.1.5.5	Mollicutes	1	30	0	0	0	0	0	0	0	0	0	13	0	0	0	17	0	0	0	0	0	0	0	0	0	0	0	0	0	0	0	0	0	0	0	0	0	0	0	0	0	0	0	0	0	0	0
4	0.1.5.5.1	Mycoplasmatales	1	30	0	0	0	0	0	0	0	0	0	13	0	0	0	17	0	0	0	0	0	0	0	0	0	0	0	0	0	0	0	0	0	0	0	0	0	0	0	0	0	0	0	0	0	0	0
5	0.1.5.5.1.1	Mycoplasmataceae	1	30	0	0	0	0	0	0	0	0	0	13	0	0	0	17	0	0	0	0	0	0	0	0	0	0	0	0	0	0	0	0	0	0	0	0	0	0	0	0	0	0	0	0	0	0	0
6	0.1.5.5.1.1.1	Mycoplasma	1	30	0	0	0	0	0	0	0	0	0	13	0	0	0	17	0	0	0	0	0	0	0	0	0	0	0	0	0	0	0	0	0	0	0	0	0	0	0	0	0	0	0	0	0	0	0
7	0.1.5.5.1.1.1.1	salivarium	0	30	0	0	0	0	0	0	0	0	0	13	0	0	0	17	0	0	0	0	0	0	0	0	0	0	0	0	0	0	0	0	0	0	0	0	0	0	0	0	0	0	0	0	0	0	0
3	0.1.5.6	Negativicutes	1	4584	0	92	165	24	24	7	203	33	72	46	38	12	561	137	508	393	1	13	6	32	30	42	283	0	206	85	355	37	2	110	20	7	130	20	83	14	9	145	6	2	19	169	78	165	13
4	0.1.5.6.1	Selenomonadales	1	4584	0	92	165	24	24	7	203	33	72	46	38	12	561	137	508	393	1	13	6	32	30	42	283	0	206	85	355	37	2	110	20	7	130	20	83	14	9	145	6	2	19	169	78	165	13
5	0.1.5.6.1.1	Veillonellaceae	5	4584	0	92	165	24	24	7	203	33	72	46	38	12	561	137	508	393	1	13	6	32	30	42	283	0	206	85	355	37	2	110	20	7	130	20	83	14	9	145	6	2	19	169	78	165	13
6	0.1.5.6.1.1.1	Dialister	2	235	0	0	0	0	0	0	0	0	0	0	0	0	0	100	0	0	0	0	0	0	0	0	0	0	0	0	0	0	0	6	0	0	0	0	0	0	0	0	0	0	0	125	0	0	0
7	0.1.5.6.1.1.1.1	invisus	0	98	0	0	0	0	0	0	0	0	0	0	0	0	0	32	0	0	0	0	0	0	0	0	0	0	0	0	0	0	0	6	0	0	0	0	0	0	0	0	0	0	0	56	0	0	0
7	0.1.5.6.1.1.1.2	pneumosintes	0	137	0	0	0	0	0	0	0	0	0	0	0	0	0	68	0	0	0	0	0	0	0	0	0	0	0	0	0	0	0	0	0	0	0	0	0	0	0	0	0	0	0	69	0	0	0
6	0.1.5.6.1.1.2	Megasphaera	1	3	0	0	0	0	0	0	0	0	0	0	0	0	0	0	0	0	0	0	0	0	0	0	0	0	0	0	0	0	0	3	0	0	0	0	0	0	0	0	0	0	0	0	0	0	0
7	0.1.5.6.1.1.2.1	micronuciformis	0	3	0	0	0	0	0	0	0	0	0	0	0	0	0	0	0	0	0	0	0	0	0	0	0	0	0	0	0	0	0	3	0	0	0	0	0	0	0	0	0	0	0	0	0	0	0
6	0.1.5.6.1.1.3	Selenomonas	6	508	0	0	0	3	0	7	4	0	0	46	0	0	112	26	7	0	0	0	0	0	6	0	0	0	0	0	0	0	0	0	0	0	98	11	5	0	0	145	0	0	0	0	8	0	13
7	0.1.5.6.1.1.3.1	Selenomonas_unclassified	0	52	0	0	0	0	0	0	0	0	0	9	0	0	13	0	0	0	0	0	0	0	0	0	0	0	0	0	0	0	0	0	0	0	0	0	0	0	0	13	0	0	0	0	8	0	3
7	0.1.5.6.1.1.3.2	dianae	0	17	0	0	0	0	0	0	0	0	0	3	0	0	0	0	0	0	0	0	0	0	3	0	0	0	0	0	0	0	0	0	0	0	0	0	0	0	0	7	0	0	0	0	0	0	0
7	0.1.5.6.1.1.3.3	sp._oral_taxon_138	0	4	0	0	0	0	0	4	0	0	0	0	0	0	0	0	0	0	0	0	0	0	0	0	0	0	0	0	0	0	0	0	0	0	0	0	0	0	0	0	0	0	0	0	0	0	0
7	0.1.5.6.1.1.3.4	sp._oral_taxon_481	0	16	0	0	0	0	0	0	0	0	0	6	0	0	0	0	0	0	0	0	0	0	0	0	0	0	0	0	0	0	0	0	0	0	0	0	0	0	0	10	0	0	0	0	0	0	0
7	0.1.5.6.1.1.3.5	sp._oral_taxon_919	0	15	0	0	0	0	0	0	0	0	0	5	0	0	4	0	0	0	0	0	0	0	0	0	0	0	0	0	0	0	0	0	0	0	0	3	0	0	0	3	0	0	0	0	0	0	0
7	0.1.5.6.1.1.3.6	sputigena	0	404	0	0	0	3	0	3	4	0	0	23	0	0	95	26	7	0	0	0	0	0	3	0	0	0	0	0	0	0	0	0	0	0	98	8	5	0	0	112	0	0	0	0	0	0	10
6	0.1.5.6.1.1.4	Veillonella	4	3344	0	92	165	21	24	0	199	33	72	0	38	12	4	6	501	393	1	13	6	32	24	42	283	0	206	85	355	37	2	101	20	7	32	9	78	14	9	0	6	2	19	0	70	165	0
7	0.1.5.6.1.1.4.1	Veillonella_unclassified	0	3	0	0	0	0	0	0	0	0	0	0	0	0	0	0	0	0	0	0	0	0	0	0	0	0	3	0	0	0	0	0	0	0	0	0	0	0	0	0	0	0	0	0	0	0	0
7	0.1.5.6.1.1.4.2	parvula	0	131	0	0	0	0	0	0	93	0	0	0	0	0	0	3	2	0	0	0	0	0	0	3	0	0	3	0	0	11	0	0	0	0	0	0	16	0	0	0	0	0	0	0	0	0	0
7	0.1.5.6.1.1.4.3	rogosae	0	6	0	0	0	0	0	0	0	0	0	0	0	0	0	0	0	0	0	0	0	0	0	0	0	0	0	0	0	3	0	0	0	0	0	0	0	0	0	0	0	0	0	0	0	0	0
7	0.1.5.6.1.1.4.4	sp._oral_taxon_780	0	3204	0	92	165	21	24	0	106	33	72	0	38	12	4	3	499	393	1	13	6	32	24	39	283	0	200	85	355	23	2	101	20	7	32	9	62	14	9	0	6	2	19	0	70	165	0
6	0.1.5.6.1.1.5	Veillonellaceae_[G-1]	4	494	0	0	0	0	0	0	0	0	0	0	0	0	445	5	0	0	0	0	0	0	0	0	0	0	0	0	0	0	0	0	0	0	0	0	0	0	0	0	0	0	0	44	0	0	0
7	0.1.5.6.1.1.5.1	Veillonellaceae_[G-1]_unclassified	0	114	0	0	0	0	0	0	0	0	0	0	0	0	114	0	0	0	0	0	0	0	0	0	0	0	0	0	0	0	0	0	0	0	0	0	0	0	0	0	0	0	0	0	0	0	0
7	0.1.5.6.1.1.5.2	sp._oral_taxon_129	0	347	0	0	0	0	0	0	0	0	0	0	0	0	331	0	0	0	0	0	0	0	0	0	0	0	0	0	0	0	0	0	0	0	0	0	0	0	0	0	0	0	0	16	0	0	0
7	0.1.5.6.1.1.5.3	sp._oral_taxon_135	0	4	0	0	0	0	0	0	0	0	0	0	0	0	0	0	0	0	0	0	0	0	0	0	0	0	0	0	0	0	0	0	0	0	0	0	0	0	0	0	0	0	0	4	0	0	0
7	0.1.5.6.1.1.5.4	sp._oral_taxon_150	0	29	0	0	0	0	0	0	0	0	0	0	0	0	0	5	0	0	0	0	0	0	0	0	0	0	0	0	0	0	0	0	0	0	0	0	0	0	0	0	0	0	0	24	0	0	0
2	00:01:06	Fusobacteria	1	181980	47	750	3261	21267	1941	5548	1290	1192	1734	12210	10823	8100	16321	9448	2224	1272	514	1193	688	310	755	592	2342	5442	3636	2564	16609	7036	66	505	1234	1773	3325	1351	1040	1294	324	2066	286	1963	2177	3517	1598	669	2886
3	0.1.6.1	Fusobacteriia	1	181980	47	750	3261	21267	1941	5548	1290	1192	1734	12210	10823	8100	16321	9448	2224	1272	514	1193	688	310	755	592	2342	5442	3636	2564	16609	7036	66	505	1234	1773	3325	1351	1040	1294	324	2066	286	1963	2177	3517	1598	669	2886
4	0.1.6.1.1	Fusobacteriales	2	181980	47	750	3261	21267	1941	5548	1290	1192	1734	12210	10823	8100	16321	9448	2224	1272	514	1193	688	310	755	592	2342	5442	3636	2564	16609	7036	66	505	1234	1773	3325	1351	1040	1294	324	2066	286	1963	2177	3517	1598	669	2886
5	0.1.6.1.1.1	Fusobacteriaceae	1	143203	9	179	1081	21064	1207	5081	586	936	1355	11096	10451	8055	15664	9409	460	573	420	768	521	58	311	430	260	3837	1368	401	14770	3160	12	244	887	743	1734	1100	599	1028	182	1428	145	1868	1167	3449	495	349	2712
6	0.1.6.1.1.1.1	Fusobacterium	7	143203	9	179	1081	21064	1207	5081	586	936	1355	11096	10451	8055	15664	9409	460	573	420	768	521	58	311	430	260	3837	1368	401	14770	3160	12	244	887	743	1734	1100	599	1028	182	1428	145	1868	1167	3449	495	349	2712
7	0.1.6.1.1.1.1.1	Fusobacterium_unclassified	0	3494	4	39	74	0	468	39	25	12	14	6	7	17	0	6	0	116	19	356	1	5	165	73	32	16	50	6	91	96	3	17	34	51	384	6	97	1	30	27	4	7	12	3	8	30	190
7	0.1.6.1.1.1.1.2	necrophorum	0	22578	0	0	0	0	0	0	0	0	0	9959	0	0	0	1808	0	0	0	0	0	6	0	0	0	0	0	0	8713	0	0	0	0	0	0	0	0	0	0	1059	0	0	0	73	0	0	0
7	0.1.6.1.1.1.1.3	nucleatum_subsp._animalis	0	1261	0	2	0	518	0	0	0	0	0	0	0	0	0	187	0	0	0	0	0	0	0	0	0	0	0	0	0	0	0	0	0	55	0	0	0	0	0	0	0	6	0	478	0	0	0
7	0.1.6.1.1.1.1.4	nucleatum_subsp._polymorphum	0	4908	0	0	16	0	137	1729	0	0	39	219	0	60	0	0	94	5	0	12	5	0	44	0	0	44	0	7	0	0	0	0	729	124	297	318	0	0	49	309	0	204	0	0	255	0	50
7	0.1.6.1.1.1.1.5	nucleatum_subsp._vincentii	0	73448	0	4	710	20456	173	3291	15	12	1163	780	10400	7919	15647	4101	1	58	227	3	459	0	55	10	0	17	150	4	264	0	0	111	14	0	258	671	6	0	0	10	1	1603	376	1160	0	154	2184
7	0.1.6.1.1.1.1.6	periodonticum	0	25791	5	134	281	90	429	22	538	912	139	132	44	59	14	108	365	394	174	397	56	45	47	347	228	3441	1168	384	93	3064	9	113	110	513	795	105	496	1027	103	23	140	48	770	26	232	165	146
7	0.1.6.1.1.1.1.7	sp._oral_taxon_203	0	11723	0	0	0	0	0	0	8	0	0	0	0	0	3	3199	0	0	0	0	0	2	0	0	0	319	0	0	5609	0	0	3	0	0	0	0	0	0	0	0	0	0	9	1709	0	0	142
5	0.1.6.1.1.2	Leptotrichiaceae	3	38777	38	571	2180	203	734	467	704	256	379	1114	372	45	657	39	1764	699	94	425	167	252	444	162	2082	1605	2268	2163	1839	3876	54	261	347	1030	1591	251	441	266	142	638	141	95	1010	68	1103	320	174
6	0.1.6.1.1.2.1	Leptotrichia	18	22748	26	30	304	120	16	440	211	143	192	249	71	28	585	30	786	244	36	163	35	173	415	119	121	1567	584	1247	274	3809	22	56	290	976	1393	249	308	240	117	507	104	92	829	68	864	204	174
7	0.1.6.1.1.2.1.1	Leptotrichia_unclassified	0	1586	5	0	0	0	0	26	29	7	0	121	0	22	0	0	0	68	0	24	0	0	82	10	6	9	0	0	0	0	0	0	0	0	0	57	26	117	12	260	0	87	0	5	0	95	83
7	0.1.6.1.1.2.1.2	buccalis	0	54	0	0	0	0	0	0	0	1	0	0	0	0	0	0	0	0	0	0	0	0	0	0	0	0	0	0	0	34	0	0	0	0	0	0	0	0	0	0	0	0	0	0	0	0	0
7	0.1.6.1.1.2.1.3	goodfellowii	0	4432	21	28	233	0	0	15	108	38	106	1	61	0	18	0	266	136	9	74	19	0	94	5	35	0	0	1188	274	12	21	0	181	0	0	0	122	0	63	0	26	0	314	0	178	17	0
7	0.1.6.1.1.2.1.4	hofstadii	0	25	0	0	0	2	0	0	0	0	0	0	0	0	0	0	0	0	0	0	0	0	0	0	0	17	0	0	0	0	0	0	0	5	0	0	0	0	0	0	0	0	0	0	0	0	0
7	0.1.6.1.1.2.1.5	hongkongensis	0	562	0	0	0	22	0	0	0	0	0	0	0	1	0	0	24	3	0	0	8	0	0	10	0	10	11	0	0	0	1	0	0	461	0	0	0	0	0	0	0	0	0	0	3	0	0
7	0.1.6.1.1.2.1.6	shahii	0	4414	0	0	0	96	0	0	0	9	0	0	0	1	0	0	0	0	0	0	0	0	26	7	0	572	12	2	0	3058	0	0	0	259	0	0	0	0	0	0	0	0	0	0	3	0	0
7	0.1.6.1.1.2.1.7	sp._oral_taxon_212	0	814	0	0	0	0	2	332	1	0	0	0	1	0	0	0	8	0	0	3	0	0	0	1	0	8	4	0	0	21	0	0	0	248	108	31	6	0	0	5	0	0	0	0	2	0	0
7	0.1.6.1.1.2.1.8	sp._oral_taxon_215	0	2265	0	0	0	0	2	3	17	38	58	0	1	0	0	8	0	1	6	6	0	0	14	61	11	765	235	33	0	486	0	7	0	3	0	0	3	6	13	0	1	0	88	1	0	0	10
7	0.1.6.1.1.2.1.9	sp._oral_taxon_217	0	16	0	0	0	0	0	0	0	3	0	0	0	0	0	0	0	0	0	0	0	0	0	0	0	0	0	0	0	0	0	0	0	0	6	0	0	1	0	6	0	0	0	0	0	0	0
7	0.1.6.1.1.2.1.10	sp._oral_taxon_218	0	230	0	0	0	0	0	0	0	20	0	0	0	0	0	0	0	0	0	0	0	116	0	0	0	0	0	0	0	0	0	0	0	0	0	0	0	1	0	0	0	0	0	0	0	0	0
7	0.1.6.1.1.2.1.11	sp._oral_taxon_219	0	55	0	0	0	0	0	48	0	0	0	0	0	0	4	0	0	0	0	0	0	0	0	0	0	0	0	0	0	0	0	0	0	0	0	0	0	0	0	0	0	0	0	0	0	0	0
7	0.1.6.1.1.2.1.12	sp._oral_taxon_221	0	1463	0	1	0	0	0	0	30	0	0	0	0	0	0	4	361	0	0	0	0	0	0	0	0	176	45	4	0	0	0	5	0	0	0	0	28	0	0	0	26	0	0	0	407	0	0
7	0.1.6.1.1.2.1.13	sp._oral_taxon_223	0	43	0	0	0	0	0	0	0	0	0	0	0	0	0	0	0	0	0	0	0	0	0	0	0	0	0	0	0	0	0	0	0	0	0	0	0	0	0	0	0	0	0	43	0	0	0
7	0.1.6.1.1.2.1.14	sp._oral_taxon_225	0	968	0	0	0	0	12	0	0	2	0	0	0	0	0	0	5	0	0	3	0	0	2	17	0	0	115	8	0	177	0	8	0	0	247	4	0	11	0	0	0	0	3	0	0	0	0
7	0.1.6.1.1.2.1.15	sp._oral_taxon_392	0	344	0	0	3	0	0	1	0	0	0	0	0	0	0	0	4	4	0	5	1	0	0	4	0	3	13	0	0	0	0	0	5	0	79	5	20	16	0	34	0	0	17	0	50	8	0
7	0.1.6.1.1.2.1.16	sp._oral_taxon_417	0	1888	0	1	49	0	0	5	11	22	28	4	8	0	0	0	110	0	19	47	0	54	126	0	67	0	144	12	0	21	0	5	32	0	34	25	15	1	9	0	51	0	302	0	69	0	12
7	0.1.6.1.1.2.1.17	sp._oral_taxon_879	0	3515	0	0	19	0	0	10	15	0	0	123	0	4	563	18	0	32	0	0	7	1	71	4	2	7	5	0	0	0	0	31	72	0	919	127	88	87	20	202	0	5	105	19	152	84	64
7	0.1.6.1.1.2.1.18	wadei	0	74	0	0	0	0	0	0	0	3	0	0	0	0	0	0	8	0	2	1	0	2	0	0	0	0	0	0	0	0	0	0	0	0	0	0	0	0	0	0	0	0	0	0	0	0	5
6	0.1.6.1.1.2.2	Leptotrichiaceae_unclassified	1	3	0	0	0	0	0	0	0	0	0	0	0	0	0	0	0	0	0	0	0	0	0	0	0	0	0	3	0	0	0	0	0	0	0	0	0	0	0	0	0	0	0	0	0	0	0
7	0.1.6.1.1.2.2.1	Leptotrichiaceae_unclassified	0	3	0	0	0	0	0	0	0	0	0	0	0	0	0	0	0	0	0	0	0	0	0	0	0	0	0	3	0	0	0	0	0	0	0	0	0	0	0	0	0	0	0	0	0	0	0
6	0.1.6.1.1.2.3	Sneathia	3	16026	12	541	1876	83	718	27	493	113	187	865	301	17	72	9	978	455	58	262	132	79	29	43	1961	38	1684	913	1565	67	32	205	57	54	198	2	133	26	25	131	37	3	181	0	239	116	0
7	0.1.6.1.1.2.3.1	Sneathia_unclassified	0	43	0	0	0	0	0	0	0	0	0	0	0	0	0	0	0	0	0	0	4	0	0	0	0	0	0	5	0	0	0	16	0	0	0	0	0	0	0	0	0	0	0	0	0	0	0
7	0.1.6.1.1.2.3.2	amnii_[NVP]	0	1012	9	7	0	0	0	0	0	0	24	0	158	0	66	0	158	11	0	0	0	0	0	10	15	0	0	0	42	0	27	0	0	0	0	0	0	0	1	0	5	0	85	0	204	71	0
7	0.1.6.1.1.2.3.3	sanguinegens	0	14971	3	534	1876	83	718	27	493	113	163	865	143	17	6	9	820	444	58	262	128	79	29	33	1946	38	1684	908	1523	67	5	189	57	54	198	2	133	26	24	131	32	3	96	0	35	45	0
2	00:01:07	Proteobacteria	6	353918	2881	8615	9204	533	20831	7474	2957	26241	30792	20064	1968	8352	1193	12094	14779	17070	38369	4470	21356	771	886	963	5086	5901	13629	21284	2496	15505	5034	330	1330	656	814	381	469	2232	3009	2706	903	1975	3846	140	491	1261	236
3	0.1.7.1	Alphaproteobacteria	3	591	1	14	0	9	4	0	10	0	0	13	3	4	6	1	4	5	9	0	1	0	0	0	0	1	2	10	3	2	2	1	8	6	4	6	5	6	3	14	1	3	22	8	8	14	2
4	0.1.7.1.1	Rhizobiales	3	108	0	0	0	0	0	0	0	0	0	0	0	0	0	0	0	0	0	0	0	0	0	0	0	0	0	0	0	0	0	0	0	0	0	0	0	0	0	0	0	0	0	0	0	0	0
5	0.1.7.1.1.1	Bradyrhizobiaceae	1	3	0	0	0	0	0	0	0	0	0	0	0	0	0	0	0	0	0	0	0	0	0	0	0	0	0	0	0	0	0	0	0	0	0	0	0	0	0	0	0	0	0	0	0	0	0
6	0.1.7.1.1.1.1	Bradyrhizobiaceae_unclassified	1	3	0	0	0	0	0	0	0	0	0	0	0	0	0	0	0	0	0	0	0	0	0	0	0	0	0	0	0	0	0	0	0	0	0	0	0	0	0	0	0	0	0	0	0	0	0
7	0.1.7.1.1.1.1.1	Bradyrhizobiaceae_unclassified	0	3	0	0	0	0	0	0	0	0	0	0	0	0	0	0	0	0	0	0	0	0	0	0	0	0	0	0	0	0	0	0	0	0	0	0	0	0	0	0	0	0	0	0	0	0	0
5	0.1.7.1.1.2	Rhizobiaceae	1	10	0	0	0	0	0	0	0	0	0	0	0	0	0	0	0	0	0	0	0	0	0	0	0	0	0	0	0	0	0	0	0	0	0	0	0	0	0	0	0	0	0	0	0	0	0
6	0.1.7.1.1.2.1	Agrobacterium	1	10	0	0	0	0	0	0	0	0	0	0	0	0	0	0	0	0	0	0	0	0	0	0	0	0	0	0	0	0	0	0	0	0	0	0	0	0	0	0	0	0	0	0	0	0	0
7	0.1.7.1.1.2.1.1	tumefaciens	0	10	0	0	0	0	0	0	0	0	0	0	0	0	0	0	0	0	0	0	0	0	0	0	0	0	0	0	0	0	0	0	0	0	0	0	0	0	0	0	0	0	0	0	0	0	0
5	0.1.7.1.1.3	Rhizobiales_unclassified	1	95	0	0	0	0	0	0	0	0	0	0	0	0	0	0	0	0	0	0	0	0	0	0	0	0	0	0	0	0	0	0	0	0	0	0	0	0	0	0	0	0	0	0	0	0	0
6	0.1.7.1.1.3.1	Rhizobiales_unclassified	1	95	0	0	0	0	0	0	0	0	0	0	0	0	0	0	0	0	0	0	0	0	0	0	0	0	0	0	0	0	0	0	0	0	0	0	0	0	0	0	0	0	0	0	0	0	0
7	0.1.7.1.1.3.1.1	Rhizobiales_unclassified	0	95	0	0	0	0	0	0	0	0	0	0	0	0	0	0	0	0	0	0	0	0	0	0	0	0	0	0	0	0	0	0	0	0	0	0	0	0	0	0	0	0	0	0	0	0	0
4	0.1.7.1.2	Rhodobacterales	1	176	0	0	0	0	0	0	0	0	0	0	0	0	0	0	0	0	0	0	0	0	0	0	0	0	0	0	0	0	0	0	0	0	0	0	0	0	0	0	0	0	0	0	0	0	0
5	0.1.7.1.2.1	Rhodobacteraceae	1	176	0	0	0	0	0	0	0	0	0	0	0	0	0	0	0	0	0	0	0	0	0	0	0	0	0	0	0	0	0	0	0	0	0	0	0	0	0	0	0	0	0	0	0	0	0
6	0.1.7.1.2.1.1	Rhodobacter	1	176	0	0	0	0	0	0	0	0	0	0	0	0	0	0	0	0	0	0	0	0	0	0	0	0	0	0	0	0	0	0	0	0	0	0	0	0	0	0	0	0	0	0	0	0	0
7	0.1.7.1.2.1.1.1	capsulatus	0	176	0	0	0	0	0	0	0	0	0	0	0	0	0	0	0	0	0	0	0	0	0	0	0	0	0	0	0	0	0	0	0	0	0	0	0	0	0	0	0	0	0	0	0	0	0
4	0.1.7.1.3	Sphingomonadales	1	307	1	14	0	9	4	0	10	0	0	13	3	4	6	1	4	5	9	0	1	0	0	0	0	1	2	10	3	2	2	1	8	6	4	6	5	6	3	14	1	3	22	8	8	14	2
5	0.1.7.1.3.1	Sphingomonadaceae	2	307	1	14	0	9	4	0	10	0	0	13	3	4	6	1	4	5	9	0	1	0	0	0	0	1	2	10	3	2	2	1	8	6	4	6	5	6	3	14	1	3	22	8	8	14	2
6	0.1.7.1.3.1.1	Porphyrobacter	1	3	0	0	0	3	0	0	0	0	0	0	0	0	0	0	0	0	0	0	0	0	0	0	0	0	0	0	0	0	0	0	0	0	0	0	0	0	0	0	0	0	0	0	0	0	0
7	0.1.7.1.3.1.1.1	tepidarius	0	3	0	0	0	3	0	0	0	0	0	0	0	0	0	0	0	0	0	0	0	0	0	0	0	0	0	0	0	0	0	0	0	0	0	0	0	0	0	0	0	0	0	0	0	0	0
6	0.1.7.1.3.1.2	Sphingomonas	2	304	1	14	0	6	4	0	10	0	0	13	3	4	6	1	4	5	9	0	1	0	0	0	0	1	2	10	3	2	2	1	8	6	4	6	5	6	3	14	1	3	22	8	8	14	2
7	0.1.7.1.3.1.2.1	echinoides	0	290	1	13	0	6	4	0	10	0	0	13	3	4	6	1	1	5	9	0	1	0	0	0	0	1	2	7	3	2	2	1	8	6	4	6	5	6	3	14	1	3	22	8	8	14	2
7	0.1.7.1.3.1.2.2	sp._oral_taxon_004	0	14	0	1	0	0	0	0	0	0	0	0	0	0	0	0	3	0	0	0	0	0	0	0	0	0	0	3	0	0	0	0	0	0	0	0	0	0	0	0	0	0	0	0	0	0	0
3	0.1.7.2	Betaproteobacteria	2	110832	580	430	2846	267	341	809	966	5155	17957	5190	1035	1308	921	179	808	1060	370	3211	13192	174	794	512	1320	3584	11540	624	772	12566	1462	113	456	94	555	139	283	1663	2769	2471	564	566	3593	52	178	95	48
4	0.1.7.2.1	Burkholderiales	2	635	0	58	6	7	9	0	46	18	20	36	5	11	17	0	58	15	36	5	9	10	0	11	5	1	40	20	26	46	0	0	0	0	4	0	0	6	0	3	2	0	1	0	15	5	7
5	0.1.7.2.1.1	Burkholderiaceae	3	546	0	58	6	7	7	0	46	18	20	28	5	11	13	0	58	15	28	5	9	10	0	11	5	1	24	19	26	46	0	0	0	0	4	0	0	6	0	3	2	0	1	0	15	5	7
6	0.1.7.2.1.1.1	Burkholderia	1	3	0	0	0	0	0	0	0	0	0	0	0	0	0	0	3	0	0	0	0	0	0	0	0	0	0	0	0	0	0	0	0	0	0	0	0	0	0	0	0	0	0	0	0	0	0
7	0.1.7.2.1.1.1.1	cepacia	0	3	0	0	0	0	0	0	0	0	0	0	0	0	0	0	3	0	0	0	0	0	0	0	0	0	0	0	0	0	0	0	0	0	0	0	0	0	0	0	0	0	0	0	0	0	0
6	0.1.7.2.1.1.2	Lautropia	1	198	0	28	0	0	0	0	1	0	1	0	1	5	0	0	42	4	10	5	9	5	0	11	0	0	23	4	4	23	0	0	0	0	4	0	0	0	0	1	0	0	0	0	15	0	0
7	0.1.7.2.1.1.2.1	mirabilis	0	198	0	28	0	0	0	0	1	0	1	0	1	5	0	0	42	4	10	5	9	5	0	11	0	0	23	4	4	23	0	0	0	0	4	0	0	0	0	1	0	0	0	0	15	0	0
6	0.1.7.2.1.1.3	Ralstonia	1	345	0	30	6	7	7	0	45	18	19	28	4	6	13	0	13	11	18	0	0	5	0	0	5	1	1	15	22	23	0	0	0	0	0	0	0	6	0	2	2	0	1	0	0	5	7
7	0.1.7.2.1.1.3.1	pickettii	0	345	0	30	6	7	7	0	45	18	19	28	4	6	13	0	13	11	18	0	0	5	0	0	5	1	1	15	22	23	0	0	0	0	0	0	0	6	0	2	2	0	1	0	0	5	7
5	0.1.7.2.1.2	Comamonadaceae	3	89	0	0	0	0	2	0	0	0	0	8	0	0	4	0	0	0	8	0	0	0	0	0	0	0	16	1	0	0	0	0	0	0	0	0	0	0	0	0	0	0	0	0	0	0	0
6	0.1.7.2.1.2.1	Comamonadaceae_unclassified	1	11	0	0	0	0	2	0	0	0	0	5	0	0	4	0	0	0	0	0	0	0	0	0	0	0	0	0	0	0	0	0	0	0	0	0	0	0	0	0	0	0	0	0	0	0	0
7	0.1.7.2.1.2.1.1	Comamonadaceae_unclassified	0	11	0	0	0	0	2	0	0	0	0	5	0	0	4	0	0	0	0	0	0	0	0	0	0	0	0	0	0	0	0	0	0	0	0	0	0	0	0	0	0	0	0	0	0	0	0
6	0.1.7.2.1.2.2	Ottowia	1	35	0	0	0	0	0	0	0	0	0	0	0	0	0	0	0	0	0	0	0	0	0	0	0	0	16	0	0	0	0	0	0	0	0	0	0	0	0	0	0	0	0	0	0	0	0
7	0.1.7.2.1.2.2.1	sp._oral_taxon_894	0	35	0	0	0	0	0	0	0	0	0	0	0	0	0	0	0	0	0	0	0	0	0	0	0	0	16	0	0	0	0	0	0	0	0	0	0	0	0	0	0	0	0	0	0	0	0
6	0.1.7.2.1.2.3	Variovorax	1	43	0	0	0	0	0	0	0	0	0	3	0	0	0	0	0	0	8	0	0	0	0	0	0	0	0	1	0	0	0	0	0	0	0	0	0	0	0	0	0	0	0	0	0	0	0
7	0.1.7.2.1.2.3.1	paradoxus	0	43	0	0	0	0	0	0	0	0	0	3	0	0	0	0	0	0	8	0	0	0	0	0	0	0	0	1	0	0	0	0	0	0	0	0	0	0	0	0	0	0	0	0	0	0	0
4	0.1.7.2.2	Neisseriales	1	110197	580	372	2840	260	332	809	920	5137	17937	5154	1030	1297	904	179	750	1045	334	3206	13183	164	794	501	1315	3583	11500	604	746	12520	1462	113	456	94	551	139	283	1657	2769	2468	562	566	3592	52	163	90	41
5	0.1.7.2.2.1	Neisseriaceae	5	110197	580	372	2840	260	332	809	920	5137	17937	5154	1030	1297	904	179	750	1045	334	3206	13183	164	794	501	1315	3583	11500	604	746	12520	1462	113	456	94	551	139	283	1657	2769	2468	562	566	3592	52	163	90	41
6	0.1.7.2.2.1.1	Eikenella	1	1631	0	0	3	230	0	27	0	45	0	249	15	101	688	26	0	0	0	1	11	0	0	0	0	16	19	0	27	0	0	0	19	0	0	12	6	11	0	21	0	8	0	35	0	0	15
7	0.1.7.2.2.1.1.1	corrodens	0	1631	0	0	3	230	0	27	0	45	0	249	15	101	688	26	0	0	0	1	11	0	0	0	0	16	19	0	27	0	0	0	19	0	0	12	6	11	0	21	0	8	0	35	0	0	15
6	0.1.7.2.2.1.2	Kingella	5	4538	0	0	11	2	0	78	0	32	398	0	2	1056	0	0	186	3	0	130	160	0	3	3	92	109	16	4	143	4	50	0	11	35	124	21	13	425	380	9	70	218	27	0	90	0	3
7	0.1.7.2.2.1.2.1	denitrificans	0	2119	0	0	11	2	0	78	0	32	0	0	0	1056	0	0	6	3	0	0	1	0	3	0	0	0	0	0	0	4	50	0	11	35	124	21	0	425	0	9	0	218	27	0	0	0	0
7	0.1.7.2.2.1.2.2	kingae	0	2376	0	0	0	0	0	0	0	0	398	0	2	0	0	0	180	0	0	130	159	0	0	0	92	105	0	0	143	0	0	0	0	0	0	0	0	0	380	0	70	0	0	0	90	0	0
7	0.1.7.2.2.1.2.3	oralis	0	26	0	0	0	0	0	0	0	0	0	0	0	0	0	0	0	0	0	0	0	0	0	3	0	4	3	0	0	0	0	0	0	0	0	0	13	0	0	0	0	0	0	0	0	0	3
7	0.1.7.2.2.1.2.4	sp._oral_taxon_012	0	4	0	0	0	0	0	0	0	0	0	0	0	0	0	0	0	0	0	0	0	0	0	0	0	0	0	4	0	0	0	0	0	0	0	0	0	0	0	0	0	0	0	0	0	0	0
7	0.1.7.2.2.1.2.5	sp._oral_taxon_932	0	13	0	0	0	0	0	0	0	0	0	0	0	0	0	0	0	0	0	0	0	0	0	0	0	0	13	0	0	0	0	0	0	0	0	0	0	0	0	0	0	0	0	0	0	0	0
6	0.1.7.2.2.1.3	Neisseria	11	103881	580	369	2826	28	332	704	920	5060	17539	4905	1013	140	216	153	564	1042	334	3075	13012	164	789	498	1223	3444	11458	541	576	12516	1412	113	426	59	427	106	264	1221	2389	2438	492	340	3565	17	73	90	23
7	0.1.7.2.2.1.3.1	Neisseria_unclassified	0	45	0	0	0	0	0	0	0	0	0	0	0	0	0	0	0	8	0	0	0	0	0	0	0	0	0	0	0	37	0	0	0	0	0	0	0	0	0	0	0	0	0	0	0	0	0
7	0.1.7.2.2.1.3.2	elongata	0	732	0	0	0	0	0	0	0	0	0	5	0	0	0	0	0	0	0	0	0	17	0	0	0	1	624	0	0	5	0	0	0	0	0	0	0	0	0	3	0	0	0	0	5	0	0
7	0.1.7.2.2.1.3.3	flava	0	858	62	19	0	0	0	0	0	0	0	0	7	9	0	0	161	3	4	107	24	3	0	0	3	42	0	52	10	94	121	0	0	0	0	0	0	0	0	0	0	0	3	0	15	0	0
7	0.1.7.2.2.1.3.4	flavescens	0	76500	30	262	80	0	1	28	188	740	17418	4878	493	39	16	130	212	576	308	2732	10983	141	371	215	253	3354	10117	441	50	12370	78	30	41	7	11	15	3	144	2336	2382	314	0	222	17	21	14	22
7	0.1.7.2.2.1.3.5	lactamica	0	9151	468	0	996	0	0	55	630	0	0	0	0	23	0	0	151	0	0	0	1986	0	401	0	947	0	0	39	382	0	1187	0	165	0	0	49	242	0	0	3	0	56	0	0	21	0	0
7	0.1.7.2.2.1.3.6	meningitidis	0	15907	18	88	1750	0	323	589	51	4287	121	16	431	68	200	0	15	434	22	231	19	3	17	169	6	3	712	9	114	3	23	83	220	52	396	9	19	1021	53	50	160	284	3340	0	8	76	1
7	0.1.7.2.2.1.3.7	mucosa	0	194	0	0	0	0	0	0	0	0	0	6	0	0	0	0	0	12	0	0	0	0	0	114	0	44	0	0	0	0	0	0	0	0	0	0	0	0	0	0	0	0	0	0	0	0	0
7	0.1.7.2.2.1.3.8	oralis	0	38	1	0	0	0	0	0	0	0	0	0	4	1	0	0	0	0	0	0	0	0	0	0	0	0	0	0	12	7	3	0	0	0	0	0	0	0	0	0	0	0	0	0	0	0	0
7	0.1.7.2.2.1.3.9	sicca	0	416	0	0	0	28	8	32	51	27	0	0	78	0	0	23	0	9	0	0	0	0	0	0	14	0	5	0	8	0	0	0	0	0	20	33	0	56	0	0	18	0	0	0	0	0	0
7	0.1.7.2.2.1.3.10	sp._oral_taxon_018	0	12	1	0	0	0	0	0	0	6	0	0	0	0	0	0	0	0	0	5	0	0	0	0	0	0	0	0	0	0	0	0	0	0	0	0	0	0	0	0	0	0	0	0	0	0	0
7	0.1.7.2.2.1.3.11	subflava	0	28	0	0	0	0	0	0	0	0	0	0	0	0	0	0	25	0	0	0	0	0	0	0	0	0	0	0	0	0	0	0	0	0	0	0	0	0	0	0	0	0	0	0	3	0	0
6	0.1.7.2.2.1.4	Neisseriaceae_unclassified	1	3	0	3	0	0	0	0	0	0	0	0	0	0	0	0	0	0	0	0	0	0	0	0	0	0	0	0	0	0	0	0	0	0	0	0	0	0	0	0	0	0	0	0	0	0	0
7	0.1.7.2.2.1.4.1	Neisseriaceae_unclassified	0	3	0	3	0	0	0	0	0	0	0	0	0	0	0	0	0	0	0	0	0	0	0	0	0	0	0	0	0	0	0	0	0	0	0	0	0	0	0	0	0	0	0	0	0	0	0
6	0.1.7.2.2.1.5	Simonsiella	1	144	0	0	0	0	0	0	0	0	0	0	0	0	0	0	0	0	0	0	0	0	2	0	0	14	7	59	0	0	0	0	0	0	0	0	0	0	0	0	0	0	0	0	0	0	0
7	0.1.7.2.2.1.5.1	muelleri	0	144	0	0	0	0	0	0	0	0	0	0	0	0	0	0	0	0	0	0	0	0	2	0	0	14	7	59	0	0	0	0	0	0	0	0	0	0	0	0	0	0	0	0	0	0	0
3	0.1.7.3	Deltaproteobacteria	1	3	0	0	0	0	0	0	0	0	0	3	0	0	0	0	0	0	0	0	0	0	0	0	0	0	0	0	0	0	0	0	0	0	0	0	0	0	0	0	0	0	0	0	0	0	0
4	0.1.7.3.1	Deltaproteobacteria_unclassified	1	3	0	0	0	0	0	0	0	0	0	3	0	0	0	0	0	0	0	0	0	0	0	0	0	0	0	0	0	0	0	0	0	0	0	0	0	0	0	0	0	0	0	0	0	0	0
5	0.1.7.3.1.1	Deltaproteobacteria_unclassified	1	3	0	0	0	0	0	0	0	0	0	3	0	0	0	0	0	0	0	0	0	0	0	0	0	0	0	0	0	0	0	0	0	0	0	0	0	0	0	0	0	0	0	0	0	0	0
6	0.1.7.3.1.1.1	Deltaproteobacteria_unclassified	1	3	0	0	0	0	0	0	0	0	0	3	0	0	0	0	0	0	0	0	0	0	0	0	0	0	0	0	0	0	0	0	0	0	0	0	0	0	0	0	0	0	0	0	0	0	0
7	0.1.7.3.1.1.1.1	Deltaproteobacteria_unclassified	0	3	0	0	0	0	0	0	0	0	0	3	0	0	0	0	0	0	0	0	0	0	0	0	0	0	0	0	0	0	0	0	0	0	0	0	0	0	0	0	0	0	0	0	0	0	0
3	0.1.7.4	Epsilonproteobacteria	1	66	0	0	0	30	0	0	0	0	0	0	0	5	0	0	4	0	0	0	0	0	0	7	0	3	3	0	0	6	0	0	0	0	4	0	0	0	0	0	0	0	0	0	0	0	1
4	0.1.7.4.1	Campylobacterales	1	66	0	0	0	30	0	0	0	0	0	0	0	5	0	0	4	0	0	0	0	0	0	7	0	3	3	0	0	6	0	0	0	0	4	0	0	0	0	0	0	0	0	0	0	0	1
5	0.1.7.4.1.1	Campylobacteraceae	1	66	0	0	0	30	0	0	0	0	0	0	0	5	0	0	4	0	0	0	0	0	0	7	0	3	3	0	0	6	0	0	0	0	4	0	0	0	0	0	0	0	0	0	0	0	1
6	0.1.7.4.1.1.1	Campylobacter	3	66	0	0	0	30	0	0	0	0	0	0	0	5	0	0	4	0	0	0	0	0	0	7	0	3	3	0	0	6	0	0	0	0	4	0	0	0	0	0	0	0	0	0	0	0	1
7	0.1.7.4.1.1.1.1	concisus	0	13	0	0	0	0	0	0	0	0	0	0	0	0	0	0	4	0	0	0	0	0	0	0	0	3	0	0	0	3	0	0	0	0	0	0	0	0	0	0	0	0	0	0	0	0	0
7	0.1.7.4.1.1.1.2	gracilis	0	36	0	0	0	30	0	0	0	0	0	0	0	5	0	0	0	0	0	0	0	0	0	0	0	0	0	0	0	0	0	0	0	0	0	0	0	0	0	0	0	0	0	0	0	0	1
7	0.1.7.4.1.1.1.3	showae	0	17	0	0	0	0	0	0	0	0	0	0	0	0	0	0	0	0	0	0	0	0	0	7	0	0	3	0	0	3	0	0	0	0	4	0	0	0	0	0	0	0	0	0	0	0	0
3	0.1.7.5	Gammaproteobacteria	3	242423	2300	8171	6358	227	20486	6665	1981	21083	12835	14858	930	7035	266	11914	13963	16005	37990	1259	8163	597	92	444	3766	2313	2084	20650	1721	2931	3570	216	866	556	251	236	181	563	237	221	338	1406	231	80	305	1152	185
4	0.1.7.5.1	Pasteurellales	1	170184	2247	1082	6075	227	20111	1025	1420	2110	12167	6318	575	6065	161	11049	11570	15246	34850	1259	7621	415	87	443	3572	2227	1677	2228	855	2826	3437	216	866	556	212	236	181	554	237	217	338	1406	229	80	283	1145	185
5	0.1.7.5.1.1	Pasteurellaceae	2	170184	2247	1082	6075	227	20111	1025	1420	2110	12167	6318	575	6065	161	11049	11570	15246	34850	1259	7621	415	87	443	3572	2227	1677	2228	855	2826	3437	216	866	556	212	236	181	554	237	217	338	1406	229	80	283	1145	185
6	0.1.7.5.1.1.1	Aggregatibacter	7	247	0	0	0	0	0	11	0	0	0	0	6	4	28	6	26	0	0	0	0	0	0	7	0	39	0	0	0	0	0	3	81	0	0	0	0	0	0	0	0	0	0	0	23	0	0
7	0.1.7.5.1.1.1.1	Aggregatibacter_unclassified	0	3	0	0	0	0	0	0	0	0	0	0	0	0	0	0	0	0	0	0	0	0	0	0	0	0	0	0	0	0	0	3	0	0	0	0	0	0	0	0	0	0	0	0	0	0	0
7	0.1.7.5.1.1.1.2	aphrophilus	0	111	0	0	0	0	0	0	0	0	0	0	0	0	0	6	11	0	0	0	0	0	0	0	0	0	0	0	0	0	0	0	81	0	0	0	0	0	0	0	0	0	0	0	13	0	0
7	0.1.7.5.1.1.1.3	paraphrophilus	0	13	0	0	0	0	0	3	0	0	0	0	0	0	0	0	0	0	0	0	0	0	0	0	0	9	0	0	0	0	0	0	0	0	0	0	0	0	0	0	0	0	0	0	0	0	0
7	0.1.7.5.1.1.1.4	segnis	0	4	0	0	0	0	0	4	0	0	0	0	0	0	0	0	0	0	0	0	0	0	0	0	0	0	0	0	0	0	0	0	0	0	0	0	0	0	0	0	0	0	0	0	0	0	0
7	0.1.7.5.1.1.1.5	sp._oral_taxon_458	0	43	0	0	0	0	0	0	0	0	0	0	0	4	0	0	0	0	0	0	0	0	0	7	0	19	0	0	0	0	0	0	0	0	0	0	0	0	0	0	0	0	0	0	4	0	0
7	0.1.7.5.1.1.1.6	sp._oral_taxon_513	0	62	0	0	0	0	0	4	0	0	0	0	6	0	28	0	15	0	0	0	0	0	0	0	0	0	0	0	0	0	0	0	0	0	0	0	0	0	0	0	0	0	0	0	6	0	0
7	0.1.7.5.1.1.1.7	sp._oral_taxon_949	0	11	0	0	0	0	0	0	0	0	0	0	0	0	0	0	0	0	0	0	0	0	0	0	0	11	0	0	0	0	0	0	0	0	0	0	0	0	0	0	0	0	0	0	0	0	0
6	0.1.7.5.1.1.2	Haemophilus	10	169937	2247	1082	6075	227	20111	1014	1420	2110	12167	6318	569	6061	133	11043	11544	15246	34850	1259	7621	415	87	436	3572	2188	1677	2228	855	2826	3437	213	785	556	212	236	181	554	237	217	338	1406	229	80	260	1145	185
7	0.1.7.5.1.1.2.1	Haemophilus_unclassified	0	25621	54	393	3	0	20027	0	39	23	42	127	136	57	14	0	293	6	5	60	793	163	14	7	11	11	307	676	3	946	90	139	0	0	208	0	16	80	34	103	149	13	30	0	48	78	0
7	0.1.7.5.1.1.2.2	aegyptius	0	19	0	0	0	0	19	0	0	0	0	0	0	0	0	0	0	0	0	0	0	0	0	0	0	0	0	0	0	0	0	0	0	0	0	0	0	0	0	0	0	0	0	0	0	0	0
7	0.1.7.5.1.1.2.3	haemolyticus	0	246	0	0	0	0	0	0	0	0	0	0	0	0	0	0	0	0	0	0	17	0	0	0	0	0	0	0	206	0	0	0	17	0	0	0	3	0	0	0	0	0	3	0	0	0	0
7	0.1.7.5.1.1.2.4	influenzae	0	123851	2176	0	3888	75	1	873	859	1138	11978	6115	256	5831	118	10877	11050	14501	34738	1058	3813	52	7	47	3450	243	219	144	49	1113	3314	0	531	483	0	92	109	166	119	78	44	1071	88	68	204	793	174
7	0.1.7.5.1.1.2.5	parahaemolyticus	0	3458	0	0	16	7	0	0	21	3	28	61	0	0	0	31	59	230	0	0	1783	88	0	62	5	49	61	727	6	4	2	0	0	6	0	0	2	9	5	13	0	0	0	1	1	51	0
7	0.1.7.5.1.1.2.6	parainfluenzae	0	8057	1	175	37	130	7	37	425	490	53	0	37	18	0	130	61	59	75	40	881	48	26	279	65	1742	730	172	5	656	4	0	3	31	3	4	0	44	0	0	12	2	48	11	0	0	11
7	0.1.7.5.1.1.2.7	paraphrohaemolyticus	0	241	0	10	0	0	0	0	0	0	0	0	0	0	0	0	0	0	0	0	12	0	0	0	0	0	0	219	0	0	0	0	0	0	0	0	0	0	0	0	0	0	0	0	0	0	0
7	0.1.7.5.1.1.2.8	sp._oral_taxon_036	0	4745	16	46	1447	12	56	52	21	52	41	15	128	155	0	4	57	437	19	39	40	3	6	26	39	46	186	222	268	98	24	17	42	32	0	114	22	104	44	22	133	320	9	0	7	205	0
7	0.1.7.5.1.1.2.9	sp._oral_taxon_908	0	3585	0	457	684	3	1	46	55	404	25	0	12	0	0	1	24	13	7	62	277	61	34	15	2	16	174	68	313	7	3	57	192	4	1	26	29	151	35	1	0	0	51	0	0	18	0
7	0.1.7.5.1.1.2.10	sputorum	0	114	0	1	0	0	0	6	0	0	0	0	0	0	1	0	0	0	6	0	5	0	0	0	0	81	0	0	5	2	0	0	0	0	0	0	0	0	0	0	0	0	0	0	0	0	0
4	0.1.7.5.2	Pseudomonadales	2	72095	53	7089	283	0	375	5640	561	18973	668	8540	355	970	105	865	2393	759	3140	0	542	182	5	1	194	86	407	18422	866	105	133	0	0	0	39	0	0	9	0	4	0	0	2	0	22	7	0
5	0.1.7.5.2.1	Moraxellaceae	2	72091	53	7089	283	0	375	5640	561	18973	668	8536	355	970	105	865	2393	759	3140	0	542	182	5	1	194	86	407	18422	866	105	133	0	0	0	39	0	0	9	0	4	0	0	2	0	22	7	0
6	0.1.7.5.2.1.1	Acinetobacter	2	18	0	0	0	0	0	0	0	2	0	4	1	0	0	0	0	0	0	0	0	0	0	0	0	0	0	7	0	1	0	0	0	0	0	0	0	0	0	3	0	0	0	0	0	0	0
7	0.1.7.5.2.1.1.1	baumannii	0	8	0	0	0	0	0	0	0	2	0	4	1	0	0	0	0	0	0	0	0	0	0	0	0	0	0	0	0	1	0	0	0	0	0	0	0	0	0	0	0	0	0	0	0	0	0
7	0.1.7.5.2.1.1.2	sp._oral_taxon_408	0	10	0	0	0	0	0	0	0	0	0	0	0	0	0	0	0	0	0	0	0	0	0	0	0	0	0	7	0	0	0	0	0	0	0	0	0	0	0	3	0	0	0	0	0	0	0
6	0.1.7.5.2.1.2	Moraxella	2	72073	53	7089	283	0	375	5640	561	18971	668	8532	354	970	105	865	2393	759	3140	0	542	182	5	1	194	86	407	18415	866	104	133	0	0	0	39	0	0	9	0	1	0	0	2	0	22	7	0
7	0.1.7.5.2.1.2.1	catarrhalis	0	70439	53	7089	282	0	375	5640	561	18971	291	8532	354	970	105	865	2393	759	3140	0	542	182	5	1	194	86	35	18409	9	104	133	0	0	0	39	0	0	9	0	1	0	0	2	0	22	0	0
7	0.1.7.5.2.1.2.2	osloensis	0	1634	0	0	1	0	0	0	0	0	377	0	0	0	0	0	0	0	0	0	0	0	0	0	0	0	372	6	857	0	0	0	0	0	0	0	0	0	0	0	0	0	0	0	0	7	0
5	0.1.7.5.2.2	Pseudomonadaceae	1	4	0	0	0	0	0	0	0	0	0	4	0	0	0	0	0	0	0	0	0	0	0	0	0	0	0	0	0	0	0	0	0	0	0	0	0	0	0	0	0	0	0	0	0	0	0
6	0.1.7.5.2.2.1	Pseudomonas	1	4	0	0	0	0	0	0	0	0	0	4	0	0	0	0	0	0	0	0	0	0	0	0	0	0	0	0	0	0	0	0	0	0	0	0	0	0	0	0	0	0	0	0	0	0	0
7	0.1.7.5.2.2.1.1	fluorescens	0	4	0	0	0	0	0	0	0	0	0	4	0	0	0	0	0	0	0	0	0	0	0	0	0	0	0	0	0	0	0	0	0	0	0	0	0	0	0	0	0	0	0	0	0	0	0
4	0.1.7.5.3	Xanthomonadales	1	144	0	0	0	0	0	0	0	0	0	0	0	0	0	0	0	0	0	0	0	0	0	0	0	0	0	0	0	0	0	0	0	0	0	0	0	0	0	0	0	0	0	0	0	0	0
5	0.1.7.5.3.1	Xanthomonadaceae	1	144	0	0	0	0	0	0	0	0	0	0	0	0	0	0	0	0	0	0	0	0	0	0	0	0	0	0	0	0	0	0	0	0	0	0	0	0	0	0	0	0	0	0	0	0	0
6	0.1.7.5.3.1.1	Stenotrophomonas	2	144	0	0	0	0	0	0	0	0	0	0	0	0	0	0	0	0	0	0	0	0	0	0	0	0	0	0	0	0	0	0	0	0	0	0	0	0	0	0	0	0	0	0	0	0	0
7	0.1.7.5.3.1.1.1	maltophilia	0	3	0	0	0	0	0	0	0	0	0	0	0	0	0	0	0	0	0	0	0	0	0	0	0	0	0	0	0	0	0	0	0	0	0	0	0	0	0	0	0	0	0	0	0	0	0
7	0.1.7.5.3.1.1.2	nitritireducens	0	141	0	0	0	0	0	0	0	0	0	0	0	0	0	0	0	0	0	0	0	0	0	0	0	0	0	0	0	0	0	0	0	0	0	0	0	0	0	0	0	0	0	0	0	0	0
3	0.1.7.6	Proteobacteria_unclassified	1	3	0	0	0	0	0	0	0	3	0	0	0	0	0	0	0	0	0	0	0	0	0	0	0	0	0	0	0	0	0	0	0	0	0	0	0	0	0	0	0	0	0	0	0	0	0
4	0.1.7.6.1	Proteobacteria_unclassified	1	3	0	0	0	0	0	0	0	3	0	0	0	0	0	0	0	0	0	0	0	0	0	0	0	0	0	0	0	0	0	0	0	0	0	0	0	0	0	0	0	0	0	0	0	0	0
5	0.1.7.6.1.1	Proteobacteria_unclassified	1	3	0	0	0	0	0	0	0	3	0	0	0	0	0	0	0	0	0	0	0	0	0	0	0	0	0	0	0	0	0	0	0	0	0	0	0	0	0	0	0	0	0	0	0	0	0
6	0.1.7.6.1.1.1	Proteobacteria_unclassified	1	3	0	0	0	0	0	0	0	3	0	0	0	0	0	0	0	0	0	0	0	0	0	0	0	0	0	0	0	0	0	0	0	0	0	0	0	0	0	0	0	0	0	0	0	0	0
7	0.1.7.6.1.1.1.1	Proteobacteria_unclassified	0	3	0	0	0	0	0	0	0	3	0	0	0	0	0	0	0	0	0	0	0	0	0	0	0	0	0	0	0	0	0	0	0	0	0	0	0	0	0	0	0	0	0	0	0	0	0
2	00:01:08	Spirochaetes	1	651	0	0	0	0	0	15	0	6	0	10	44	0	0	58	0	0	5	0	0	0	0	0	0	28	0	0	0	0	0	0	0	0	0	146	0	0	0	0	0	0	0	38	0	0	289
3	0.1.8.1	Spirochaetia	1	651	0	0	0	0	0	15	0	6	0	10	44	0	0	58	0	0	5	0	0	0	0	0	0	28	0	0	0	0	0	0	0	0	0	146	0	0	0	0	0	0	0	38	0	0	289
4	0.1.8.1.1	Spirochaetales	1	651	0	0	0	0	0	15	0	6	0	10	44	0	0	58	0	0	5	0	0	0	0	0	0	28	0	0	0	0	0	0	0	0	0	146	0	0	0	0	0	0	0	38	0	0	289
5	0.1.8.1.1.1	Spirochaetaceae	1	651	0	0	0	0	0	15	0	6	0	10	44	0	0	58	0	0	5	0	0	0	0	0	0	28	0	0	0	0	0	0	0	0	0	146	0	0	0	0	0	0	0	38	0	0	289
6	0.1.8.1.1.1.1	Treponema	7	651	0	0	0	0	0	15	0	6	0	10	44	0	0	58	0	0	5	0	0	0	0	0	0	28	0	0	0	0	0	0	0	0	0	146	0	0	0	0	0	0	0	38	0	0	289
7	0.1.8.1.1.1.1.1	Treponema_unclassified	0	8	0	0	0	0	0	0	0	0	0	0	0	0	0	0	0	0	0	0	0	0	0	0	0	0	0	0	0	0	0	0	0	0	0	0	0	0	0	0	0	0	0	0	0	0	0
7	0.1.8.1.1.1.1.2	denticola	0	313	0	0	0	0	0	0	0	0	0	0	0	0	0	0	0	0	0	0	0	0	0	0	0	0	0	0	0	0	0	0	0	0	0	90	0	0	0	0	0	0	0	0	0	0	223
7	0.1.8.1.1.1.1.3	maltophilum	0	131	0	0	0	0	0	15	0	0	0	5	0	0	0	0	0	0	0	0	0	0	0	0	0	0	0	0	0	0	0	0	0	0	0	56	0	0	0	0	0	0	0	0	0	0	55
7	0.1.8.1.1.1.1.4	putidum	0	34	0	0	0	0	0	0	0	6	0	0	0	0	0	0	0	0	0	0	0	0	0	0	0	28	0	0	0	0	0	0	0	0	0	0	0	0	0	0	0	0	0	0	0	0	0
7	0.1.8.1.1.1.1.5	socranskii	0	158	0	0	0	0	0	0	0	0	0	5	44	0	0	58	0	0	5	0	0	0	0	0	0	0	0	0	0	0	0	0	0	0	0	0	0	0	0	0	0	0	0	38	0	0	8
7	0.1.8.1.1.1.1.6	sp._oral_taxon_231	0	3	0	0	0	0	0	0	0	0	0	0	0	0	0	0	0	0	0	0	0	0	0	0	0	0	0	0	0	0	0	0	0	0	0	0	0	0	0	0	0	0	0	0	0	0	3
7	0.1.8.1.1.1.1.7	sp._oral_taxon_237	0	4	0	0	0	0	0	0	0	0	0	0	0	0	0	0	0	0	0	0	0	0	0	0	0	0	0	0	0	0	0	0	0	0	0	0	0	0	0	0	0	0	0	0	0	0	0
2	00:01:09	Synergistetes	1	382	0	0	0	0	0	0	0	0	0	0	0	0	0	8	0	0	0	0	0	0	0	0	0	0	0	0	0	0	0	0	0	0	0	0	0	0	0	0	0	0	0	374	0	0	0
3	0.1.9.1	Synergistia	1	382	0	0	0	0	0	0	0	0	0	0	0	0	0	8	0	0	0	0	0	0	0	0	0	0	0	0	0	0	0	0	0	0	0	0	0	0	0	0	0	0	0	374	0	0	0
4	0.1.9.1.1	Synergistales	1	382	0	0	0	0	0	0	0	0	0	0	0	0	0	8	0	0	0	0	0	0	0	0	0	0	0	0	0	0	0	0	0	0	0	0	0	0	0	0	0	0	0	374	0	0	0
5	0.1.9.1.1.1	Synergistaceae	1	382	0	0	0	0	0	0	0	0	0	0	0	0	0	8	0	0	0	0	0	0	0	0	0	0	0	0	0	0	0	0	0	0	0	0	0	0	0	0	0	0	0	374	0	0	0
6	0.1.9.1.1.1.1	Fretibacterium	2	382	0	0	0	0	0	0	0	0	0	0	0	0	0	8	0	0	0	0	0	0	0	0	0	0	0	0	0	0	0	0	0	0	0	0	0	0	0	0	0	0	0	374	0	0	0
7	0.1.9.1.1.1.1.1	fastidiosum	0	148	0	0	0	0	0	0	0	0	0	0	0	0	0	4	0	0	0	0	0	0	0	0	0	0	0	0	0	0	0	0	0	0	0	0	0	0	0	0	0	0	0	144	0	0	0
7	0.1.9.1.1.1.1.2	sp._oral_taxon_360	0	234	0	0	0	0	0	0	0	0	0	0	0	0	0	4	0	0	0	0	0	0	0	0	0	0	0	0	0	0	0	0	0	0	0	0	0	0	0	0	0	0	0	230	0	0	0
[truncated: 11 more columns]

## Sheet: Phylum
Relative abundance of phyla classified using HOMD
	Group
	HP-group Adenoids														SOM-group Adenoids														HP-group Tonsils														SOM-group Tonsils
Phylum	1a	3a	6a	8a	11a	13a	14a	15a	16a	17a	18a	19a	20a	22a	12a	21a	23a	25a	26a	28a	33a	35a	39a	40a	42a	43a	45a	46a	1c	3c	6c	8c	11c	13c	14c	15c	16c	17c	18c	19c	20c	22c	12c	21c	23c	25c	26c	28c	33c
Firmicutes	39.7026	57.5277	59.1555	21.2669	7.37861	5.4599	31.5859	22.9387	27.1896	9.53009	56.5401	18.8417	22.6311	24.4659	20.7839	37.8906	13.97	23.533	34.4635	68.9016	33.5432	44.0978	52.9503	35.6564	22.3998	28.8102	34.4634	28.578	38.4892	64.1067	23.1352	37.2864	25.3131	12.0732	23.7124	30.983	33.6266	25.3188	56.0608	33.5801	30.4439	16.3902	37.8442	54.2783	15.2933	27.5523	36.2965	76.6987	76.3099
Proteobacteria	52.8818	30.418	21.355	1.15583	47.6453	40.7258	11.4826	63.2085	62.2979	49.0035	4.85327	29.5855	2.2782	29.9757	41.5257	40.3136	74.3124	38.5179	55.3551	14.7278	17.4307	18.5442	10.8342	19.3444	37.891	42.1499	4.65455	31.132	44.2161	4.07458	20.1637	8.55838	7.02997	7.18732	6.6914	23.1439	42.0193	27.6038	10.8913	18.5098	28.7896	1.64725	6.40741	13.5723	3.18274	17.4268	31.3708	7.37065	1.35435
Bacteroidetes	6.27753	8.18798	11.8863	31.4048	40.4428	23.3108	49.767	10.6203	6.94155	11.4644	11.6991	22.8764	43.8032	21.3974	30.6856	16.6072	4.07306	25.8078	8.38258	9.79943	30.5331	24.9567	31.1861	26.3334	28.5273	23.7959	29.8816	20.5626	15.9508	25.3365	37.6137	30.3327	38.8635	50.481	54.5299	32.445	19.8296	25.941	29.0797	29.4658	24.3955	34.7453	33.5117	24.6045	38.7053	36.4979	18.5422	11.8552	14.5537
Fusobacteria	0.862702	2.64812	7.56613	46.1183	4.43951	30.231	5.00932	2.87125	3.5082	29.8212	26.6905	28.6929	31.1672	23.4174	6.24895	3.00404	0.995507	10.2801	1.78331	5.92168	14.8534	11.4	4.98892	17.8397	10.1087	5.07763	30.9725	14.1274	0.57971	6.23534	18.7083	23.1311	28.7158	25.4858	14.8381	13.4177	4.52451	21.0752	3.44952	18.3974	16.2961	41.3813	20.8535	7.20052	38.9211	16.4329	13.5086	3.61336	2.57549
Actinobacteria	0.27533	1.21813	0.037123	0.0542135	0.0937764	0.092633	2.15517	0.334819	0.0303478	0.156311	0.108508	0.00354233	0.120307	0.579983	0.75583	2.18454	0.0406725	1.86127	0.0155521	0.649475	3.63958	1.00135	0.0404738	0.734306	0.428146	0.16635	0.027972	5.59995	0.764163	0.246944	0.379018	0.691455	0.0777269	0.0565931	0.228278	0.0103691	0	0.0612058	0.518635	0.0468604	0.0748559	0.988352	1.38327	0.31213	0	2.09011	0.190729	0.462086	5.20648
Spirochaetes	0	0	0	0	0	0.081735	0	0.0144526	0	0.0244236	0.108508	0	0	0.143757	0	0	0.00968392	0	0	0	0	0	0	0.0917882	0	0	0	0	0	0	0	0	0	2.7542	0	0	0	0	0	0	0	0.447111	0	0	3.89751	0	0	0	0
Bacteria_unclassified	0	0	0	0	0	0.016347	0	0.0120438	0.032371	0	0	0	0	0	0	0	6.59862	0	0	0	0	0	0	0	0.645	0	0	0	0	0	0	0	0	1.79211	0	0	0	0	0	0	0	0	0	0.0322893	0	0	0.0912182	0	0
Synergistetes	0	0	0	0	0	0	0	0	0	0	0	0	0	0.0198285	0	0	0	0	0	0	0	0	0	0	0	0	0	0	0	0	0	0	0	0	0	0	0	0	0	0	0	4.40052	0	0	0	0	0	0	0
[truncated: 7 more columns]

## Sheet: Genus
Relative abundance of genera classified using HOMD. Sequences not classified to genera level are not shown.
	Group
	HP-group Adenoids														SOM-group Adenoids														HP-group Tonsils														SOM-group Tonsils
Genus	1a	3a	6a	8a	11a	13a	14a	15a	16a	17a	18a	19a	20a	22a	12a	21a	23a	25a	26a	28a	33a	35a	39a	40a	42a	43a	45a	46a	1c	3c	6c	8c	11c	13c	14c	15c	16c	17c	18c	19c	20c	22c	12c	21c	23c	25c	26c	28c	33c
Streptococcus	24.8715	51.2393	35.5197	8.10383	4.64308	1.1007	24.5806	19.8796	23.9565	5.26084	51.9334	8.38824	7.60608	14.0262	12.9446	22.2256	12.8331	17.682	26.1249	64.489	26.8149	37.9935	35.3485	26.2842	13.7062	23.8138	21.5254	20.4482	35.0812	53.2411	11.4615	24.0574	13.4295	2.62215	19.1896	23.2787	24.801	13.4755	45.6278	20.5436	17.9729	7.27144	26.0864	29.5232	5.17869	21.0033	27.9045	69.722	67.9729
Haemophilus	41.2445	3.82035	14.0951	0.492258	45.9985	5.52528	5.51413	5.0825	24.6161	15.4308	1.40321	21.4701	0.253982	27.3707	32.4361	36.006	67.4969	10.8488	19.7538	7.92741	1.71159	8.39592	7.60907	7.17259	4.66235	4.41223	1.59441	5.67424	30.1888	2.62995	11.9012	7.25375	1.8309	4.45199	2.58239	5.7445	3.30959	2.21361	4.07671	13.1771	1.7142	0.941287	3.39293	12.3238	2.49494	5.25778	8.82329	5.78744	0.588366
Fusobacterium	0.165198	0.632018	2.50812	45.6781	2.76069	27.6864	2.27555	2.25461	2.74142	27.1004	25.7731	28.5335	29.9125	23.3208	1.2925	1.35323	0.813449	6.61784	1.35044	1.10793	6.11843	8.28038	0.553851	12.5783	3.80328	0.794122	27.5431	6.34487	0.105402	3.01272	13.4475	9.69341	14.9754	20.7508	8.54615	10.6595	2.54154	14.567	1.74888	17.507	8.73568	40.5812	6.45961	3.75632	36.5745	12.4849	8.1433	2.06045	0.865897
Neisseria	10.6461	1.30287	6.55684	0.0607191	0.75936	3.83609	3.57254	12.1884	35.4847	11.9798	2.49815	0.495926	0.412481	0.37922	1.58471	2.46086	0.646886	26.4972	33.7273	3.13276	15.5223	9.58983	2.60523	11.29	31.8552	1.07137	1.07413	25.1305	12.4023	1.39523	6.45846	0.769733	3.68771	1.99962	3.76659	12.6607	33.3613	24.8699	5.93415	3.1865	26.6861	0.200024	0.95263	0.968679	0.310182	11.3423	18.1192	1.28021	0.732682
Alloprevotella	0.440529	3.49199	7.92343	0.00867416	9.29988	2.17415	12.8378	2.01373	1.97463	8.58734	5.94081	1.41693	30.5943	2.47112	7.40657	2.11133	0.447397	8.92719	0.624676	2.71251	12.3549	6.64356	12.2827	5.86461	2.6078	16.031	23.1459	5.73448	0.228371	4.07458	4.97271	0	3.62726	3.73514	7.80425	0.383658	4.59433	8.95644	12.3869	1.66823	10.3002	19.4493	4.34556	1.23776	0.822657	9.09429	7.28087	3.2649	3.07504
Porphyromonas	4.66226	2.52807	3.17401	27.0569	5.49393	10.2768	1.93771	3.92147	4.16574	0.78644	2.23921	4.7361	0.0821143	0.106578	9.32565	12.0516	1.88255	5.36838	5.9746	3.03725	1.928	5.81552	16.9606	8.44124	4.49554	5.26774	5.10023	3.27885	10.3206	12.6806	5.29109	7.86693	10.8904	15.3933	4.95078	21.5782	14.0204	6.47761	8.39464	18.6504	6.62475	0.188257	6.25082	15.628	1.28119	8.51835	7.09843	5.2496	2.35346
Prevotella	1.17474	2.01257	0.545244	4.31106	24.8828	1.45488	34.5798	3.08563	0.483541	0.368796	3.30703	14.2685	5.25723	17.2954	13.3998	0.503035	1.24341	9.53037	0.471747	2.69341	6.47256	6.79761	1.54865	4.70743	2.65784	2.03184	1.13193	10.1779	5.12956	7.43302	0.788357	3.10502	3.9468	11.6959	36.8384	1.79386	1.1032	0.84668	7.32119	6.78538	2.78464	11.7308	16.9255	2.27101	6.51382	14.9559	0.422921	2.46951	8.98091
Moraxella	0.972834	25.03	0.656613	0	0.857711	30.7323	2.17847	45.6967	1.35149	20.8382	0.872996	3.43606	0.200512	2.14395	6.7238	1.7925	6.0815	0	1.40487	3.4766	0.0983671	0.0192567	0.413258	0.281921	1.13153	36.4682	1.61492	0.208819	1.1682	0	0	0	0.336817	0	0	0.0933223	0	0.010201	0	0	0.0149712	0	0.287094	0.0753417	0	0	0.149266	0.0757518	0
Gemella	1.7254	4.26877	16.2807	1.15583	1.38606	2.13056	2.97841	1.80658	2.30845	1.5509	2.27867	1.29295	1.00638	2.6248	3.1048	12.1201	0.701116	2.32658	6.67963	1.85291	2.99036	2.61891	14.2446	5.36306	5.99127	2.55268	9.68765	5.31483	1.79183	6.6181	7.53487	10.8415	7.42724	3.90492	2.43972	6.13853	7.31741	8.26278	7.23676	8.25679	8.8854	0.376515	5.95067	20.5898	2.31962	3.15838	5.77162	4.50723	1.07682
Capnocytophaga	0	0.0670857	0.0580046	0.00867416	0.0251595	8.86552	0.411619	1.41876	0.250875	1.2627	0.212084	2.17145	0.122217	0.0123928	0.435516	1.72874	0.470638	1.81818	0.238466	0.725883	8.30218	5.08377	0.0915985	6.19243	10.5619	0.358444	0.270396	1.13645	0.272288	0.975429	26.2735	18.1605	19.3626	4.41426	4.75103	7.32061	0.111716	9.09926	0.976963	2.015	3.98233	1.05895	5.76798	5.10171	10.4518	3.66001	1.96534	0.462086	0.0777087
Leptotrichia	0.477239	0.105925	0.705336	0.260225	0.0365957	2.39756	0.819354	0.344454	0.388452	0.608148	0.175092	0.0991853	1.11714	0.0743568	2.20849	0.576246	0.0697242	1.40457	0.0907206	3.30468	8.16447	2.29155	0.257754	5.13686	1.62362	2.4695	0.510956	7.64798	0.193237	0.691443	4.3966	12.7332	12.0304	4.69723	4.39435	2.48859	1.63385	5.17189	1.25437	0.862231	6.20555	0.800094	11.275	2.19567	2.34659	1.93219	4.95895	1.33323	1.35435
Sneathia	0.220264	1.91018	4.35267	0.179989	1.64223	0.147123	1.91441	0.272191	0.378336	2.11264	0.742293	0.0602196	0.137494	0.022307	2.74796	1.07456	0.112333	2.25765	0.342146	1.50907	0.570529	0.828038	4.17732	0.12457	4.68181	1.80806	2.91841	0.134527	0.281072	2.53118	0.86416	0.704501	1.70999	0.0377287	1.89756	0.269598	0.349113	1.33633	0.446267	0.0281162	1.35489	0	3.11888	1.24852	0	2.01579	0.406336	0.21968	0.35524
Parvimonas	0	0	0.37123	11.8576	0	0.119878	0.151445	0.0481754	0.0101159	0.947636	0	6.11761	7.62136	4.07475	0.210733	0.00236167	0.0406725	0.0430849	0.225505	0	0	0	0	0.157351	0.0834052	0	0.568765	0	0.0263505	0.209902	2.9715	1.10894	0	0.867761	0	0	0	0.816077	0.0603064	3.61762	0.800958	3.96517	1.94441	0	2.29265	0.130051	0.986815	0.0606015	0
Granulicatella	2.25771	1.44058	5.40371	0.0455393	0.37968	0.076286	0.570829	0.522703	0.689906	0.381008	0.663379	0.269217	0.0171867	0.527933	1.19697	2.43252	0.0794081	2.30935	1.25713	1.39446	1.53453	1.65608	2.61588	1.72431	1.64308	1.66944	1.66713	0.837282	1.22969	2.00025	0.803517	0.130463	1.25227	0.0565931	0.114139	0.819162	1.38249	1.18331	1.94186	0.459231	2.08848	0.0470644	1.42242	2.12033	0.0674309	2.17371	0.945352	2.29528	6.97158
Actinomyces	0	0.151825	0.00232019	0.0455393	0.0754786	0.005449	1.66977	0.23365	0.0303478	0.00732708	0.0838471	0	0.120307	0.41392	0.488901	0.00472333	0.0290518	1.63723	0.0103681	0.649475	3.63958	0.808781	0.0404738	0.734306	0.252996	0.16635	0.00559441	5.49554	0.281072	0.209902	0.379018	0.521853	0.0690906	0.0565931	0.228278	0.0103691	0	0.0510048	0.494512	0.0468604	0.0748559	0.764796	1.03093	0	0	1.79285	0	0.340883	5.06217
Bergeyella	0	0.0882706	0.185615	0.0195168	0.741063	0.294246	0	0.171023	0.0283246	0.459164	0	0.244421	0.00190964	0.0198285	0.118011	0.21255	0.00774713	0.163723	0.961638	0.630372	1.47551	0.28885	0.302488	0.83265	8.12088	0.0653517	0.2331	0.220866	0	0.172861	0.288053	1.20026	0.898178	0.207508	0.185476	1.33762	0	0.561053	0	0.299906	0.44165	0	0.221845	0.365946	0.0134862	0.260102	1.36827	0.39391	0.0666075
Tannerella	0	0	0	0	0	0.038143	0	0.00240877	0.0384405	0	0	0	7.74548	1.43757	0	0	0.00581035	0	0.111457	0	0	0.327364	0	0.252418	0.0834052	0.0297053	0	0.0140551	0	0	0	0	0.138181	1.24505	0	0.0311074	0	0	0	0	0.261996	1.32957	0	0	0.0404585	0.00928936	0.406336	0.0151504	0
Kingella	0	0	0.025522	0.00433708	0	0.425022	0	0.0770806	0.805228	0	0.00493218	3.7407	0	0	0.522619	0.007085	0	1.12021	0.414723	0	0.0590203	0.0577701	0.195978	0.357318	0.0444827	0.00792142	0.266667	0.00803148	0.439174	0	0.166768	0.456621	1.0709	0.396152	0.185476	4.40689	5.30652	0.0918086	0.844289	2.04311	0.202111	0	1.17447	0	0.0404585	0.73386	0.29024	0	0
Veillonella	0	0.324836	0.382831	0.0455393	0.0548935	0	0.772756	0.0794893	0.145669	0	0.0937115	0.042508	0.00763854	0.0148714	1.4077	0.928135	0.00193678	0.112021	0.0155521	0.61127	0.472162	0.808781	0.602846	0	0.572715	0.16833	0.662005	0.0742912	0.017567	1.24707	0.303214	0.0913242	0.276362	0.169779	1.11285	0.145168	0.125681	0	0.0723676	0.0187441	0.142226	0	0.91348	1.77591	0	0.0278681	0.0165851	0.083327	0.0333037
Peptostreptococcus	0	0.0882706	0.0185615	0.00867416	0.80968	0.370532	0.75334	0.142117	0	0.00976944	0.749692	0.00354233	1.07513	0.0446141	0.143299	0.007085	0.0426092	0.336062	0	0.0573066	0.137714	0.423647	0.0191718	0.281921	0	0.00198035	0.00932401	0.421653	0	0.395111	0.0151607	0.49576	0.224544	3.2824	0.114139	0.186645	0	0.0408038	0.349777	0	0.25451	0	0.365392	0	0	0.548072	0	0	0
Corynebacterium	0.27533	1.06631	0	0	0.0182978	0.081735	0.112613	0.0602192	0	0.148984	0.00986436	0.00354233	0	0.0842711	0.0955325	2.17982	0.0116207	0.155106	0.00518403	0	0	0.192567	0	0	0.175151	0	0.00559441	0.0341338	0.447958	0	0	0.169602	0.00863632	0	0	0	0	0.010201	0	0	0	0.0470644	0.313193	0.31213	0	0.13934	0.0248777	0.0378759	0
Eikenella	0	0	0.00696056	0.498764	0	0.147123	0	0.108395	0	0.608148	0.0369914	0.357775	1.31383	0.0644426	0	0	0	0.00861698	0.0285122	0	0	0	0	0.0524504	0.0528233	0	0.0503497	0	0	0	0.288053	0	0	0.226372	0.0856042	0.114061	0	0.21422	0	0.0749766	0	0.411813	0	0	0.202293	0.0278681	0.0331702	0	0
Bacteroidales_[G-2]	0	0	0	0	0	0	0	0	0	0	0	0.0389656	0	0.0545283	0	0	0.00968392	0	0	0	0	0	0	0	0	0	0	0	0	0	0	0	0	0	0	0	0	0	0	0.0468604	0	0.988352	0	0	19.5819	0	0	0	0
Catonella	0	0	0.00232019	0	0.0617552	0.801003	0.143678	0.0481754	0.00202319	0.329719	0.374846	0.421537	0.441126	0.983988	0.109581	0	0.0309885	0.0517019	0.0518403	0	0.0786937	0.0770268	0	0.17702	0.0389224	0.00396071	0.0354312	0.046181	0	0	0	0.0130463	0.189999	0	0	0.0311074	0	0	0	0	0	0	0	0	0	0.0836043	0	0	0
Peptostreptococcaceae_[XI][G-9]	0	0	0	0	0	0	0	0	0	0.026866	0	0.736805	0	1.43757	0	0	0.0697242	0	0.0362882	0	0	0	0	0	0.0222414	0.00396071	0	0	0	0.197555	0	0	0	0.169779	0	0	0	0.0306029	0	0.346767	0	0.717731	0	0	4.70668	0	0.464383	0	0
Peptococcus	0	0	0.104408	0	0	0.310593	0.0427151	0.0385403	0.0343942	0.600821	0	0	0.328457	0.180935	0.522619	0.148785	0.0213046	0.0430849	0	0	0.236081	0.250337	0	0	0.113987	0.00792142	0.205128	0.0602361	0	0	0.0454821	0	0.0604543	0	0	0.0103691	0	0.0204019	0	0	0.0523991	0.0352983	0.221845	0.226025	0.0404585	0	0.0331702	0	0
Johnsonella	0	0	0	0	0	0.179817	0	0	0	0	0	0	2.0815	0	0	0	0	0	0	0	0	0	0	0	0	0	0	0	0	0	0	0	0	0	0	0	0	0	0	0	0	0.611837	0	0	0	0	0	0	0
Ruminococcaceae_[G-1]	0	0.13064	1.06032	0	0	0.059939	0	0.0794893	0	0	0.00246609	0	0.0381927	0	0.0842933	0	0.0677874	0	0	0	0.68857	0	0.0894683	0	0.139009	0.299034	0.0111888	0.297165	0.017567	0.0493888	0	0	0	0	0	0.0311074	0	0	0.0603064	0	0.0149712	0	0.195746	0.0430524	0	0	0	0	0
Lachnospiraceae_[G-3]	0	0	0	0	0	0	0	0	0	0.0195389	0	1.53029	0.765764	0	0	0	0	0.0258509	0	0	0	0.0192567	0	0.42616	0.0139009	0	0	0	0	0	0	0	0.604543	0.320694	0.0713369	0.145168	0	0	0	0.131209	0.172169	0	0.091348	0	0	0	0	0	0
Lachnoanaerobaculum	0	0.0105925	0	0.028191	0.0114362	0.070837	0.256291	0.0746718	0.0182087	0.224697	0.0147965	0	0.0916625	0.0148714	0.112391	0.007085	0.0329253	0	0	0	0.0786937	0.154054	0	0.652352	0.0417026	0	0	0.108425	0	0	0	0.49576	0.181363	0.0565931	0.142674	0.12443	0	0	0.0603064	0.206186	0.0598847	0	0.091348	0	0.107889	0.0557362	0.0414628	0	0.0777087
Staphylococcus	10.4442	0	0	0	0	0	0	0.0072263	0	0	0.00493218	0	0	0	0.0365271	0	0.027115	0	0	0	0	0	0	0.147517	0	0.00198035	0	0	0	0	0	0	0	0.0188644	0	0	0	0	0.217103	0	0	0	0	0	0.0674309	0	0	0	0
Treponema	0	0	0	0	0	0.081735	0	0.0144526	0	0.0244236	0.108508	0	0	0.143757	0	0	0.00968392	0	0	0	0	0	0	0.0917882	0	0	0	0	0	0	0	0	0	2.7542	0	0	0	0	0	0	0	0.447111	0	0	3.89751	0	0	0	0
Lachnospiraceae_[G-2]	0	0	0.00696056	0	0	0	0.0621311	0.031314	0	0	0.424168	0	0.0190964	0.0421355	0.601292	0	0	0.379147	0	0.152818	0	0	0	0.00983445	0	0	0.0261072	0.00803148	0	0	0	0	0	0.0377287	0.256813	0.0622148	0	0	0.361838	0	0	0	0.260994	0	0	0.176498	0	0.00757518	0
Bacteroidetes_[G-5]	0	0	0	0	0	0.119878	0	0	0	0	0	0	0	0	0	0	0	0	0	0	0	0	0	0	0	0.0118821	0	0	0	0	0	0	0	9.60196	0	0	0	0	0	0	0	0	0	0	0	0	0	0	0
Oribacterium	0	0.0211849	0	0.00867416	0	0.010898	0.598012	0.132482	0.0242782	0	0	0.031881	0	0.0123928	0.140489	0	0	0.0517019	0	0.114613	0.0983671	0	0.0021302	0.0688412	0.0194612	0.00198035	0	0.277086	0	0	0	0	0	0.0565931	0	0	0	0	0	0	0	0.423579	0.0391492	0	0	0	0	0	0
Selenomonas	0	0	0	0.00650562	0	0.038143	0.0155328	0	0	0.112349	0	0	0.213879	0.0644426	0.0196684	0	0	0	0	0	0.118041	0	0	0	0	0	0	0	0	0	0	0	0.84636	0.207508	0.0713369	0	0	1.47914	0	0	0	0	0.104398	0	0.17532	0.0464468	0.0497554	0	0
Veillonellaceae_[G-1]	0	0	0	0	0	0	0	0	0	0	0	0	0.849788	0.0123928	0	0	0	0	0	0	0	0	0	0	0	0	0	0	0	0	0	0	0	0	0	0	0	0	0	0	0	0.517708	0	0	0	0	0	0	0
Peptostreptococcaceae_[XI][G-7]	0	0	0	0	0	0.136225	0	0.00963507	0	0	0	0	0.467861	0.0198285	0	0	0	0.0517019	0.0233281	0	0	0	0	0	0.0139009	0	0	0.0261023	0	0	0	0	0.604543	0	0.0713369	0	0	0	0	0	0	0.423579	0	0	0.337154	0	0.0414628	0	0
Ruminococcaceae_[G-2]	0	0.00353082	0.00232019	0.00650562	0	0	0.0349487	0.00963507	0	0.0293083	0	0	0	0	0.0449564	0	0	0.0430849	0	0.0764088	0.295101	0	0.0149114	0.363875	0	0.00990177	0	0.359409	0	0	0	0.0521853	0.215908	0	0	0	0	0.010201	0	0	0	0	0.0652486	0	0	0	0	0	0.0777087
Fretibacterium	0	0	0	0	0	0	0	0	0	0	0	0	0	0.0198285	0	0	0	0	0	0	0	0	0	0	0	0	0	0	0	0	0	0	0	0	0	0	0	0	0	0	0	4.40052	0	0	0	0	0	0	0
Mogibacterium	0	0	0	0	0.0114362	0	0.489282	0.00963507	0	0	0	0	0	0.0446141	0	0	0.00774713	0.0775528	0	0.0764088	0	0.0577701	0.00639059	0	0	0	0	0.156614	0	0.0370416	0	0	0	0	0.128406	0.0103691	0	0	0.0361838	0	0	0.400047	0.0521989	0	0	0.14863	0	0	0.0999112
Ralstonia	0	0.105925	0.0139211	0.0151798	0.0160106	0	0.174744	0.0433578	0.0384405	0.0683861	0.00986436	0.021254	0.0248253	0	0.0365271	0.0259783	0.0348621	0	0	0.095511	0	0	0.010651	0.00327815	0.00278017	0.0297053	0.0410256	0.046181	0	0	0	0	0	0	0	0.0622148	0	0.0204019	0.0241225	0	0.00748559	0	0	0.0538155	0.0944032	0	0.00829256	0.0606015	0
Atopobium	0	0	0	0	0	0.005449	0.36502	0.0337228	0	0	0.0147965	0	0	0.0743568	0.165777	0	0	0.0689358	0	0	0	0	0	0	0	0	0	0.0702755	0	0.0123472	0	0	0	0	0	0	0	0	0.0241225	0	0	0.176491	0.0391492	0	0	0.157919	0	0.0606015	0.144316
Sphingomonas	0.0183554	0.0494315	0	0.0130112	0.00914892	0	0.0388319	0	0	0.0317507	0.00739827	0.0141693	0.0114578	0.00247856	0.0112391	0.0118083	0.0174311	0	0.00259202	0	0	0	0	0.00327815	0.00556034	0.0198035	0.00559441	0.00401574	0.017567	0.0123472	0.121286	0.0782779	0.0345453	0.113186	0.0713369	0.0622148	0.0418936	0.142813	0.0120613	0.0281162	0.164683	0.0941287	0.104398	0.150683	0.0269724	0.0650255	0.140974	0.166654	0.0333037
Aggregatibacter	0	0	0	0	0	0.059939	0	0	0	0	0.0147965	0.0141693	0.0534698	0.0148714	0.0730542	0	0	0	0	0	0	0.134797	0	0.127848	0	0	0	0	0	0.0370416	1.22802	0	0	0	0	0	0	0	0	0	0	0	0.300144	0	0	0	0	0	0
Bacteroidetes_[G-3]	0	0	0	0	0	0.087184	0	0	0	0	0	0	0	0	0	0	0	0	0	0	0	0	0	0	0	0	0	0	0	0	0	0	0	4.18789	0	0	0	0	0	0	0	0	0	0	0	0	0	0	0
Dialister	0	0	0	0	0	0	0	0	0	0	0	0	0	0.247856	0	0	0	0	0	0	0	0	0	0	0	0	0	0	0	0.0740832	0	0	0	0	0	0	0	0	0	0	0	1.47076	0	0	0	0	0.0331702	0	0
Lautropia	0	0.0988631	0	0	0	0	0.00388319	0	0.00202319	0	0.00246609	0.0177117	0	0	0.118011	0.00944666	0.0193678	0.0430849	0.0233281	0.095511	0	0.211824	0	0	0.063944	0.00792142	0.00745921	0.046181	0	0	0	0	0.0345453	0	0	0	0	0.010201	0	0	0	0	0.195746	0	0	0	0	0	0
Rhodobacter	0	0	0	0	0	0	0	0	0	0	0	0	0	0	0	0	0	0	0	0	0	0	0	0	0	0	0	0	0	0	0	0	0	0	0	0	0	0	0	0	0	0	0	0	0	0	1.45949	0	0
Simonsiella	0	0	0	0	0	0	0	0	0	0	0	0	0	0	0	0	0	0	0	0	0.0393468	0	0	0.0458941	0.0194612	0.116841	0	0	0	0	0	0	0	0	0	0	0	0	0	0	0	0	0	0	0	0	0	0	0
Stenotrophomonas	0	0	0	0	0	0	0	0	0	0	0	0	0	0	0	0	0	0	0	0	0	0	0	0	0	0	0	0	0	0	0	0	0	0	0	0	0	0	0	0	0	0	0	0	0	0	1.19413	0	0
Peptostreptococcaceae_[XI][G-1]	0	0	0.00232019	0	0.00686169	0	0.100963	0	0	0	0	0	0	0	0.025288	0	0	0	0	0.0573066	0	0	0	0	0	0	0	0.104409	0	0	0	0	0	0	0	0	0	0	0.0361838	0	0	0	0	0	0	0	0	0.0227256	0
Campylobacter	0	0	0	0.0650562	0	0	0	0	0	0	0	0.0177117	0	0	0.0112391	0	0	0	0	0	0	0.134797	0	0.00983445	0.00834052	0	0	0.0120472	0	0	0	0	0.0345453	0	0	0	0	0	0	0	0	0	0	0	0.0134862	0	0	0	0
Filifactor	0	0	0	0	0	0	0	0	0	0	0	0	0	0	0.0309076	0	0	0	0	0	0	0	0	0	0	0	0.0652681	0	0	0	0	0	0	0	0	0	0	0	0	0	0	0	0.0391492	0	0	0	0	0	0
Variovorax	0	0	0	0	0	0	0	0	0	0.00732708	0	0	0	0	0	0	0.0154943	0	0	0	0	0	0	0	0	0.00198035	0	0	0	0	0	0	0	0	0	0	0	0	0	0	0	0	0	0	0	0	0.257069	0	0
Propionibacterium	0	0	0.0348028	0.00867416	0	0	0.00776639	0.0072263	0	0	0	0	0	0.00495712	0.00561956	0	0	0	0	0	0	0	0	0	0	0	0.0167832	0	0.017567	0.0246944	0	0	0	0	0	0	0	0	0	0	0	0	0	0	0	0	0	0	0
Abiotrophia	0	0	0	0	0	0	0.0349487	0	0	0	0	0	0	0	0	0	0	0	0	0	0	0.0385134	0.00639059	0	0	0	0	0.0321259	0	0	0	0	0	0	0	0	0	0	0	0	0	0	0	0	0	0	0	0	0
Ottowia	0	0	0	0	0	0	0	0	0	0	0	0	0	0	0	0	0	0	0	0	0	0	0	0	0.0444827	0	0	0	0	0	0	0	0	0	0	0	0	0	0	0	0	0	0	0	0	0	0	0	0
Mycoplasma	0	0	0	0	0	0	0	0	0	0.0317507	0	0	0	0.0421355	0	0	0	0	0	0	0	0	0	0	0	0	0	0	0	0	0	0	0	0	0	0	0	0	0	0	0	0	0	0	0	0	0	0	0
Fusobacterium	0	0	0	0	0	0.081735	0	0	0	0	0	0	0	0	0	0	0	0	0	0	0	0	0	0	0	0	0	0	0	0	0	0	0	0.169779	0	0	0	0	0	0	0	0	0	0	0	0	0	0	0
Finegoldia	0.403818	0	0	0	0	0	0	0	0	0	0	0.00708466	0	0	0	0	0	0	0	0	0	0	0	0	0	0	0	0	0	0	0	0	0	0	0	0	0	0	0	0	0	0	0	0	0	0	0	0	0
Lachnospiraceae_[G-8]	0	0	0	0	0	0.038143	0	0	0	0	0	0	0	0	0	0	0	0	0	0	0	0	0	0	0	0	0	0	0	0	0	0	0	0.245237	0	0	0	0	0	0	0	0	0	0	0	0	0	0	0
Acinetobacter	0	0	0	0	0	0	0	0.00481754	0	0.00976944	0.00246609	0	0	0	0	0	0	0	0	0	0	0	0	0	0	0.0138625	0	0.00200787	0	0	0	0	0	0	0	0	0	0.0306029	0	0	0	0	0	0	0	0	0	0	0
Flavitalea	0	0	0	0	0	0	0	0	0	0	0	0	0	0	0	0	0.00581035	0	0	0	0	0	0	0.042616	0	0	0	0	0	0	0	0	0	0	0	0	0	0	0	0	0	0	0	0	0	0	0	0	0
Lactobacillus	0	0	0	0	0	0	0	0	0	0	0	0	0	0.022307	0	0	0.0135575	0	0	0	0	0	0	0	0	0	0	0	0	0	0	0	0	0	0	0	0	0	0	0	0	0	0	0	0	0	0	0	0
Butyrivibrio	0	0	0	0	0	0	0	0	0	0	0	0	0	0	0.0393369	0	0	0	0	0	0	0	0	0	0	0	0	0	0	0	0	0	0	0	0	0	0	0	0	0	0	0	0	0	0	0	0	0	0
Shuttleworthia	0	0	0	0	0	0	0	0	0	0	0	0	0	0.0272642	0	0	0	0	0	0	0	0	0	0	0	0	0	0	0	0	0	0	0	0	0	0	0	0	0	0	0	0	0	0	0	0	0	0	0
Mycobacterium	0	0	0	0	0	0	0	0	0	0	0	0	0	0	0	0	0	0	0	0	0	0	0	0	0	0	0	0	0	0	0	0	0	0	0	0	0	0	0	0	0	0	0	0	0	0	0.0829256	0	0
Microbacterium	0	0	0	0	0	0	0	0	0	0	0	0	0	0	0	0	0	0	0	0	0	0	0	0	0	0	0	0	0	0	0	0	0	0	0	0	0	0	0	0	0	0	0	0	0	0	0.0829256	0	0
Agrobacterium	0	0	0	0	0	0	0	0	0	0	0	0	0	0	0	0	0	0	0	0	0	0	0	0	0	0	0	0	0	0	0	0	0	0	0	0	0	0	0	0	0	0	0	0	0	0	0.0829256	0	0
Stomatobaculum	0	0	0	0	0	0	0	0	0	0	0	0	0	0	0	0	0	0	0	0	0	0	0	0	0	0	0	0	0	0	0	0	0	0	0	0	0	0	0	0	0	0	0	0	0	0	0	0	0
Lachnospiraceae_[G-7]	0	0	0	0	0	0	0	0	0	0	0	0	0	0	0	0	0	0	0	0	0	0	0	0	0	0	0	0	0	0	0	0	0	0	0	0	0	0	0	0	0	0.0470644	0	0	0	0	0	0	0
Pseudomonas	0	0	0	0	0	0	0	0	0	0.00976944	0	0	0	0	0	0	0	0	0	0	0	0	0	0	0	0	0	0	0	0	0	0	0	0	0	0	0	0	0	0	0	0	0	0	0	0	0	0	0
Dietzia	0	0	0	0	0	0	0	0	0	0	0	0	0	0	0	0	0	0	0	0	0	0	0	0	0	0	0	0	0	0	0	0	0	0	0	0	0	0	0	0	0	0	0	0	0	0	0	0.0227256	0
Rothia	0	0	0	0	0	0	0	0	0	0	0	0	0	0.00247856	0	0	0	0	0	0	0	0	0	0	0	0	0	0	0.017567	0	0	0	0	0	0	0	0	0	0	0	0	0	0	0	0	0	0	0	0
Bacteroides	0	0	0	0	0	0	0	0.0072263	0	0	0	0	0	0	0	0	0	0	0	0	0	0	0	0	0	0	0	0	0	0	0	0	0	0	0	0	0	0	0	0	0	0	0	0	0	0	0	0	0
Solobacterium	0	0	0	0	0	0	0	0	0	0	0	0	0	0	0.00842933	0	0	0	0	0	0	0	0	0	0	0	0	0	0	0	0	0	0	0	0	0	0	0	0	0	0	0	0	0	0	0	0	0	0
Megasphaera	0	0	0	0	0	0	0	0	0	0	0	0	0	0	0	0	0	0	0	0	0	0	0	0	0	0	0	0	0	0.0370416	0	0	0	0	0	0	0	0	0	0	0	0	0	0	0	0	0	0	0
Porphyrobacter	0	0	0	0.00650562	0	0	0	0	0	0	0	0	0	0	0	0	0	0	0	0	0	0	0	0	0	0	0	0	0	0	0	0	0	0	0	0	0	0	0	0	0	0	0	0	0	0	0	0	0
Burkholderia	0	0	0	0	0	0	0	0	0	0	0	0	0	0	0.00842933	0	0	0	0	0	0	0	0	0	0	0	0	0	0	0	0	0	0	0	0	0	0	0	0	0	0	0	0	0	0	0	0	0	0
[truncated: 7 more columns]

## Sheet: Species
Relative abundance of speices classified using HOMD. Sequences not classified to species level are not shown.
		Group
Genus	species	HP-group Adenoids														SOM-group Adenoids														HP-group Tonsils														SOM-group Tonsils
		1a	3a	6a	8a	11a	13a	14a	15a	16a	17a	18a	19a	20a	22a	12a	21a	23a	25a	26a	28a	33a	35a	39a	40a	42a	43a	45a	46a	1c	3c	6c	8c	11c	13c	14c	15c	16c	17c	18c	19c	20c	22c	12c	21c	23c	25c	26c	28c
Abiotrophia	defectiva	0	0	0	0	0	0	0.0349487	0	0	0	0	0	0	0	0	0	0	0	0	0	0	0.0385134	0.00639059	0	0	0	0	0.0321259	0	0	0	0	0	0	0	0	0	0	0	0	0	0	0	0	0	0	0	0
Acinetobacter	sp._oral_taxon_408	0	0	0	0	0	0	0	0	0	0	0	0	0	0	0	0	0	0	0	0	0	0	0	0	0	0.0138625	0	0	0	0	0	0	0	0	0	0	0	0.0306029	0	0	0	0	0	0	0	0	0	0
Acinetobacter	baumannii	0	0	0	0	0	0	0	0.00481754	0	0.00976944	0.00246609	0	0	0	0	0	0	0	0	0	0	0	0	0	0	0	0	0.00200787	0	0	0	0	0	0	0	0	0	0	0	0	0	0	0	0	0	0	0	0
Actinomyces	sp._oral_taxon_180	0	0.105925	0	0.0303595	0.00914892	0.005449	0.36502	0.1373	0	0	0.0567201	0	0.0133675	0.178456	0.241641	0	0.0135575	1.2667	0	0.248329	1.14106	0.327364	0.0149114	0.629405	0.180711	0.132684	0	3.43948	0	0.135819	0.379018	0.0130463	0.025909	0	0.0856042	0	0	0	0.494512	0.0468604	0.0299424	0.0470644	0.652486	0	0	1.43985	0	0.212105
Actinomyces	graevenitzii	0	0	0	0	0	0	0.796055	0.0289052	0.0202319	0	0	0	0	0.0470926	0.112391	0	0.0116207	0.0947867	0	0.152818	0.826284	0.154054	0.0021302	0.0491723	0.0111207	0.0178232	0	0.99992	0.228371	0	0	0.0913242	0	0	0.0142674	0.0103691	0	0	0	0	0	0.27062	0.117447	0	0	0.204366	0	0.121203
Actinomyces	sp._oral_taxon_172	0	0	0	0	0	0	0.275707	0	0	0	0	0	0	0.00991424	0.0365271	0	0	0.19819	0	0.0382044	1.51485	0	0	0	0	0	0	0.40559	0	0	0	0.313112	0	0	0.0570695	0	0	0	0	0	0.0449135	0	0.143547	0	0	0	0	0.00757518
Actinomyces	lingnae_[NVP]	0	0.0317774	0.00232019	0	0.0663297	0	0.232992	0.0674455	0	0.00732708	0.0197287	0	0	0.0148714	0.0533858	0.00472333	0.00387357	0.00861698	0	0.095511	0.157387	0.0385134	0.0149114	0.0229471	0.0528233	0.00594106	0.00559441	0.0602361	0.0439174	0	0	0.104371	0.0431816	0.0565931	0.0285347	0	0	0.0510048	0	0	0	0	0.0782983	0	0	0.0371575	0	0
Actinomyces	odontolyticus	0	0	0	0	0	0	0	0	0.0101159	0	0	0	0	0	0	0	0	0.0689358	0.0103681	0.0573066	0	0.28885	0	0.0327815	0	0.00198035	0	0	0	0	0	0	0	0	0.0428021	0	0	0	0	0	0	0	0	0	0	0	0	0
Actinomyces	georgiae	0	0	0	0	0	0	0	0	0	0	0.00739827	0	0.0897529	0	0	0	0	0	0	0	0	0	0	0	0	0	0	0	0	0	0	0	0	0	0	0	0	0	0	0	0	0	0	0	0	0	0	0
Actinomyces	gerencseriae	0	0	0	0	0	0	0	0	0	0	0	0	0.0171867	0.0198285	0	0	0	0	0	0	0	0	0	0	0	0	0	0	0	0	0	0	0	0	0	0	0	0	0	0	0	0.21179	0	0	0	0	0	0
Actinomyces	naeslundii	0	0	0	0	0	0	0	0	0	0	0	0	0	0	0.0449564	0	0	0	0	0	0	0	0	0	0	0	0	0.0140551	0	0	0	0	0	0	0	0	0	0	0	0	0	0	0.0391492	0	0	0	0	0
Actinomyces	meyeri	0	0	0	0	0	0	0	0	0	0	0	0	0	0	0	0	0	0	0	0	0	0	0	0	0	0	0	0	0	0.0740832	0	0	0	0	0	0	0	0	0	0	0	0.0588305	0	0	0	0	0	0
Actinomyces	johnsonii	0	0	0	0.0151798	0	0	0	0	0	0	0	0	0	0	0	0	0	0	0	0	0	0	0	0	0	0	0	0	0	0	0	0	0	0	0	0	0	0	0	0	0	0	0	0	0	0	0	0
Aggregatibacter	aphrophilus	0	0	0	0	0	0	0	0	0	0	0	0	0	0.0148714	0.0309076	0	0	0	0	0	0	0	0	0	0	0	0	0	0	0.0370416	1.22802	0	0	0	0	0	0	0	0	0	0	0	0.169646	0	0	0	0	0
Aggregatibacter	sp._oral_taxon_513	0	0	0	0	0	0.021796	0	0	0	0	0.0147965	0	0.0534698	0	0.0421467	0	0	0	0	0	0	0	0	0	0	0	0	0	0	0	0	0	0	0	0	0	0	0	0	0	0	0	0.0782983	0	0	0	0	0
Aggregatibacter	sp._oral_taxon_458	0	0	0	0	0	0	0	0	0	0	0	0.0141693	0	0	0	0	0	0	0	0	0	0.134797	0	0.0360597	0	0	0	0	0	0	0	0	0	0	0	0	0	0	0	0	0	0	0	0	0	0	0	0
Aggregatibacter	paraphrophilus	0	0	0	0	0	0.016347	0	0	0	0	0	0	0	0	0	0	0	0	0	0	0	0	0	0.0295034	0	0	0	0	0	0	0	0	0	0	0	0	0	0	0	0	0	0	0	0	0	0	0	0
Aggregatibacter	sp._oral_taxon_949	0	0	0	0	0	0	0	0	0	0	0	0	0	0	0	0	0	0	0	0	0	0	0	0.0360597	0	0	0	0	0	0	0	0	0	0	0	0	0	0	0	0	0	0	0	0	0	0	0	0
Aggregatibacter	segnis	0	0	0	0	0	0.021796	0	0	0	0	0	0	0	0	0	0	0	0	0	0	0	0	0	0	0	0	0	0	0	0	0	0	0	0	0	0	0	0	0	0	0	0	0	0	0	0	0	0
Agrobacterium	tumefaciens	0	0	0	0	0	0	0	0	0	0	0	0	0	0	0	0	0	0	0	0	0	0	0	0	0	0	0	0	0	0	0	0	0	0	0	0	0	0	0	0	0	0	0	0	0	0	0.0829256	0
Alloprevotella	sp._oral_taxon_473	0.128488	2.90234	7.88399	0	8.10137	1.45488	8.55079	1.13453	1.57606	7.0169	5.88903	1.34609	0.322728	0.101621	3.47008	2.07118	0.183994	7.61741	0.207361	1.92932	11.6467	5.75775	7.40244	0.74414	2.09347	15.5735	22.9371	2.88933	0.0351339	2.8769	4.97271	0	2.86726	2.24486	7.76145	0.383658	4.41279	7.99755	12.1939	1.66823	10.1055	0	3.04058	1.23776	0.0674309	7.86809	0.190729	2.9316
Alloprevotella	tannerae	0	0.0211849	0	0	0	0	0	0	0	1.51671	0	0	30.1016	2.19353	0	0	0.00193678	0.17234	0.292898	0	0	0.0962835	0.00852079	0.0393378	0	0.00792142	0	0.570235	0	0	0	0	0	1.49028	0	0	0	0.591656	0.156797	0	0	19.4493	0	0	0	0.789596	7.00721	0.0227256
Alloprevotella	sp._oral_taxon_914	0.312041	0.455476	0.0301624	0	0	0.70837	0	0.52752	0.388452	0	0.0345253	0.0566773	0.0477409	0	0.753021	0.0401483	0.145259	0.163723	0.124417	0.0764088	0.137714	0.327364	4.70774	4.49435	0.453168	0.396071	0.208858	0.333307	0.0614844	0.0370416	0	0	0	0	0	0	0.181539	0	0	0	0.194625	0	0	0	0	0.0836043	0.0829256	0.249981
Alloprevotella	sp._oral_taxon_308	0	0.081209	0	0.00867416	1.19851	0.010898	3.96086	0.330001	0.0101159	0.0122118	0	0.0141693	0	0.175978	3.14133	0	0.0174311	0.913399	0	0.630372	0.275428	0.34662	0.149114	0.321259	0.0111207	0	0	1.75689	0.131752	0	0	0	0.759997	0	0.0428021	0	0	0	0.0361838	0	0	0	0.822132	0	0	0.334417	0	0.0606015
Alloprevotella	sp._oral_taxon_912	0	0	0	0	0	0	0	0.0216789	0	0.0415201	0	0	0.0591987	0	0.0421467	0	0.00968392	0	0	0	0.295101	0.0577701	0	0.0557286	0	0	0	0.184724	0	0.950735	0	0	0	0	0	0	0	0.367235	0	0	0	0	0.48284	0	0	0	0	0
Alloprevotella	rava	0	0.0317774	0.00928074	0	0	0	0.326188	0	0	0	0.0172626	0	0.00954818	0	0	0	0.0619771	0.0603188	0	0.0764088	0	0	0.0149114	0	0	0	0	0	0	0.0493888	0	0	0	0	0	0	0	0	0	0	0	0	0	0	0.714767	0.0185787	0	0
Alloprevotella	sp._oral_taxon_913	0	0	0	0	0	0	0	0	0	0	0	0	0.0534698	0	0	0	0.027115	0	0	0	0	0.0577701	0	0.183576	0.0500431	0	0	0	0	0	0	0	0	0	0	0	0	0	0	0	0	0	0	0	0	0	0	0
Atopobium	parvulum	0	0	0	0	0	0.005449	0.36502	0.0337228	0	0	0.0147965	0	0	0.0247856	0.165777	0	0	0.0689358	0	0	0	0	0	0	0	0	0	0.0702755	0	0.0123472	0	0	0	0	0	0	0	0	0.0241225	0	0	0.0823626	0.0391492	0	0	0.157919	0	0.0606015
Atopobium	rimae	0	0	0	0	0	0	0	0	0	0	0	0	0	0.0495712	0	0	0	0	0	0	0	0	0	0	0	0	0	0	0	0	0	0	0	0	0	0	0	0	0	0	0	0.0941287	0	0	0	0	0	0
Bacteroidales_[G-2]	sp._oral_taxon_274	0	0	0	0	0	0	0	0	0	0	0	0.0389656	0	0.0545283	0	0	0.00968392	0	0	0	0	0	0	0	0	0	0	0	0	0	0	0	0	0	0	0	0	0	0	0.0468604	0	0.988352	0	0	19.5819	0	0	0
Bacteroidetes_[G-3]	sp._oral_taxon_365	0	0	0	0	0	0.087184	0	0	0	0	0	0	0	0	0	0	0	0	0	0	0	0	0	0	0	0	0	0	0	0	0	0	0	4.18789	0	0	0	0	0	0	0	0	0	0	0	0	0	0
Bacteroidetes_[G-5]	sp._oral_taxon_511	0	0	0	0	0	0.119878	0	0	0	0	0	0	0	0	0	0	0	0	0	0	0	0	0	0	0	0.0118821	0	0	0	0	0	0	0	9.60196	0	0	0	0	0	0	0	0	0	0	0	0	0	0
Bergeyella	sp._oral_taxon_931	0	0.0635548	0.0139211	0	0.0365957	0	0	0.0144526	0	0	0	0	0	0	0.00842933	0.007085	0	0.103404	0.184033	0	0	0.11554	0.268405	0.0131126	7.6983	0.0316857	0	0.0100394	0	0.172861	0	0	0	0	0	0.300705	0	0	0	0.0468604	0.247024	0	0	0.0322893	0	0.0464468	0.597064	0.295432
Bergeyella	sp._oral_taxon_322	0	0.0247158	0	0.0108427	0.704467	0.114429	0	0.15657	0.0121391	0.437182	0	0.233794	0.00190964	0	0.0533858	0.120445	0.00774713	0.0603188	0.121825	0.0191022	0.216408	0.0962835	0.00639059	0.406491	0.16125	0.033666	0.208858	0.210826	0	0	0.272893	1.0698	0.898178	0.207508	0.128406	1.03691	0	0.499847	0	0.187441	0.194625	0	0.221845	0.247551	0.0134862	0.213655	0.124388	0.0984774
Bergeyella	sp._oral_taxon_900	0	0	0	0.00867416	0	0.179817	0	0	0.0121391	0.00976944	0	0	0	0	0	0	0	0	0	0	0	0.0770268	0	0.104901	0.202953	0	0	0	0	0	0	0.130463	0	0	0.0570695	0	0	0	0	0	0	0	0	0	0	0	0	0
Burkholderia	cepacia	0	0	0	0	0	0	0	0	0	0	0	0	0	0	0.00842933	0	0	0	0	0	0	0	0	0	0	0	0	0	0	0	0	0	0	0	0	0	0	0	0	0	0	0	0	0	0	0	0	0
Butyrivibrio	sp._oral_taxon_455	0	0	0	0	0	0	0	0	0	0	0	0	0	0	0.0393369	0	0	0	0	0	0	0	0	0	0	0	0	0	0	0	0	0	0	0	0	0	0	0	0	0	0	0	0	0	0	0	0	0
Campylobacter	gracilis	0	0	0	0.0650562	0	0	0	0	0	0	0	0.0177117	0	0	0	0	0	0	0	0	0	0	0	0	0	0	0	0	0	0	0	0	0	0	0	0	0	0	0	0	0	0	0	0	0.0134862	0	0	0
Campylobacter	showae	0	0	0	0	0	0	0	0	0	0	0	0	0	0	0	0	0	0	0	0	0	0.134797	0	0	0.00834052	0	0	0.00602361	0	0	0	0	0.0345453	0	0	0	0	0	0	0	0	0	0	0	0	0	0	0
Campylobacter	concisus	0	0	0	0	0	0	0	0	0	0	0	0	0	0	0.0112391	0	0	0	0	0	0	0	0	0.00983445	0	0	0	0.00602361	0	0	0	0	0	0	0	0	0	0	0	0	0	0	0	0	0	0	0	0
Capnocytophaga	leadbetteri	0	0.00353082	0	0	0	7.15453	0.159211	0.657594	0.248852	0	0	1.82784	0	0	0.185445	0.252698	0.0755346	1.07712	0	0.553964	1.2591	3.29289	0.0447342	5.16309	0.706164	0.22576	0	0.74492	0.0702679	0.0246944	0.0151607	0	9.45678	2.35805	2.33985	1.09913	0.111716	7.95675	0	1.79944	3.5856	0.0117661	4.5413	0.774943	0.714767	1.79285	0.240484	0.151504
Capnocytophaga	sputigena	0	0.0141233	0.00696056	0	0.0251595	1.67829	0.139795	0.399855	0.00202319	0	0	0.155863	0	0	0.0983422	1.42881	0.0174311	0.65489	0.0751685	0.114613	0.727917	1.00135	0.0468643	0.114735	1.97948	0.0772338	0.0037296	0.104409	0	0.0864304	4.59369	17.1298	8.52405	0.73571	1.51234	1.36873	0	0	0	0.0187441	0.0673703	0	0.0652486	3.8209	0.134862	1.47701	0.489261	0.151504
Capnocytophaga	granulosa	0	0.0211849	0	0	0	0.005449	0	0.301096	0	0	0	0	0	0	0	0	0.00581035	0	0.00518403	0.0573066	0.531182	0.269594	0	0.865432	6.31933	0.0435678	0	0.263031	0.0878349	0.148166	0	0.482714	0.569997	0.132051	0.0142674	0.881377	0	0.0204019	0	0	0.291938	0	0	0	0	0	0.0248777	0.0757518
Capnocytophaga	sp._oral_taxon_864	0	0	0.00232019	0	0	0	0	0	0	0	0	0	0	0	0	0	0	0	0	0	0	0	0	0	0	0	0	0	0	0	17.6622	0	0	0	0	0	0	0	0	0	0	0	0	0	0	0	0	0
Capnocytophaga	gingivalis	0	0.0282466	0	0.00867416	0	0.027245	0.0504815	0.0216789	0	0.451837	0.187423	0.0389656	0.00190964	0	0	0.007085	0	0	0.0259202	0	0.0786937	0.385134	0	0.0491723	0.467069	0	0.0111888	0.0240945	0	0.0987776	0	0.547945	0.811814	0	0.670566	0.165906	0	0.724268	0	0.0562324	0.00748559	0	0	0.376709	0	0	0.107803	0.0378759
Capnocytophaga	sp._oral_taxon_901	0	0	0	0	0	0	0	0	0	0	0.0246609	0	0	0	0	0	0.371862	0	0	0	0	0.134797	0	0	0	0	0	0	0	0	0	0	0	0	0	0	0	0	0.976963	0	0	0	0	0	9.52124	0	0	0
Capnocytophaga	sp._oral_taxon_332	0	0	0	0	0	0	0	0	0	0	0	0	0	0	0	0	0	0	0	0	0	0	0	0	0.800689	0	0	0	0	0	0	0	0	0.0565931	0.128406	0	0	0.357034	0	0	0.0299424	0	0	0	0	0	0	0
Capnocytophaga	sp._oral_taxon_878	0	0	0.00696056	0	0	0	0	0	0	0	0	0	0	0	0	0	0	0.0861698	0	0	5.70529	0	0	0	0	0	0	0	0	0	0.773196	0	0	0	0	0	0	0	0	0	0	0	0	0	0	0.390153	0	0.0227256
Capnocytophaga	sp._oral_taxon_338	0	0	0	0	0	0	0	0	0	0.0122118	0	0.148778	0.120307	0.00247856	0	0.0330633	0	0	0	0	0	0	0	0	0.0611638	0	0	0	0	0.61736	0	0	0	0.0943218	0	0	0	0.0408038	0	0.140581	0	0.953053	0	0.0968679	0	0	0	0
Capnocytophaga	sp._oral_taxon_412	0	0	0	0	0	0	0	0	0	0.583724	0	0	0	0	0	0	0	0	0	0	0	0	0	0	0	0	0	0	0	0	0	0	0	0	0	0	0	0	0	0	0	0	0	0	0	0	0	0
Capnocytophaga	sp._oral_taxon_326	0	0	0	0	0	0	0.0310655	0	0	0.214928	0	0	0	0.00247856	0	0	0	0	0	0	0	0	0	0	0.00834052	0	0	0	0	0	0	0	0	1.03754	0	0	0	0	0	0	0	0.0352983	0	0	0	0	0	0
Capnocytophaga	sp._oral_taxon_336	0	0	0	0	0	0	0.0155328	0	0	0	0	0	0	0.00247856	0.0533858	0	0	0	0	0	0	0	0	0	0	0	0	0	0.114185	0	0	0	0	0	0.0856042	0	0	0	0	0	0	0.0470644	0	0	0	0	0	0
Capnocytophaga	sp._oral_taxon_863	0	0	0	0	0	0	0	0	0	0	0	0	0	0	0	0	0	0	0	0	0	0	0	0	0	0	0	0	0	0	0	0	0	0	0	0	0	0	0	0	0	0	0	0	0	0	0	0.0227256
Catonella	morbi	0	0	0.00232019	0	0.0617552	0.801003	0.143678	0.0481754	0.00202319	0.329719	0.374846	0.421537	0.441126	0.983988	0.109581	0	0.0309885	0.0258509	0.0518403	0	0.0786937	0.0770268	0	0.17702	0.0389224	0.00396071	0.0354312	0.046181	0	0	0	0.0130463	0.189999	0	0	0.0311074	0	0	0	0	0	0	0	0	0	0	0	0
Catonella	sp._oral_taxon_451	0	0	0	0	0	0	0	0	0	0	0	0	0	0	0	0	0	0.0258509	0	0	0	0	0	0	0	0	0	0	0	0	0	0	0	0	0	0	0	0	0	0	0	0	0	0	0	0.0836043	0	0
Corynebacterium	durum	0	0.0141233	0	0	0	0	0.0427151	0	0	0	0	0.00354233	0	0.0371784	0	0.00472333	0	0	0	0	0	0.0962835	0	0	0.00834052	0	0	0.0200787	0	0	0	0	0.00863632	0	0	0	0	0.010201	0	0	0	0	0	0	0	0	0	0
Corynebacterium	diphtheriae	0	0.0247158	0	0	0.0182978	0	0.0155328	0	0	0	0.00986436	0	0	0	0.025288	0	0.0116207	0	0.00518403	0	0	0	0	0	0.00834052	0	0	0.0140551	0	0	0	0	0	0	0	0	0	0	0	0	0	0	0	0	0	0	0.0248777	0
Corynebacterium	matruchotii	0	0	0	0	0	0	0	0	0	0	0	0	0	0	0	0	0	0	0	0	0	0	0	0	0	0	0	0	0	0	0	0.169602	0	0	0	0	0	0	0	0	0	0	0.313193	0	0	0	0	0
Corynebacterium	mucifaciens	0	0	0	0	0	0	0	0	0	0	0	0	0	0	0	0	0	0	0	0	0	0	0	0	0	0	0	0	0	0	0	0	0	0	0	0	0	0	0	0	0	0.0470644	0	0	0	0	0	0
Dialister	pneumosintes	0	0	0	0	0	0	0	0	0	0	0	0	0	0.168542	0	0	0	0	0	0	0	0	0	0	0	0	0	0	0	0	0	0	0	0	0	0	0	0	0	0	0	0.81186	0	0	0	0	0	0
Dialister	invisus	0	0	0	0	0	0	0	0	0	0	0	0	0	0.0793139	0	0	0	0	0	0	0	0	0	0	0	0	0	0	0	0.0740832	0	0	0	0	0	0	0	0	0	0	0	0.658901	0	0	0	0	0.0331702	0
Dietzia	cinnamea	0	0	0	0	0	0	0	0	0	0	0	0	0	0	0	0	0	0	0	0	0	0	0	0	0	0	0	0	0	0	0	0	0	0	0	0	0	0	0	0	0	0	0	0	0	0	0	0.0227256
Eikenella	corrodens	0	0	0.00696056	0.498764	0	0.147123	0	0.108395	0	0.608148	0.0369914	0.357775	1.31383	0.0644426	0	0	0	0.00861698	0.0285122	0	0	0	0	0.0524504	0.0528233	0	0.0503497	0	0	0	0.288053	0	0	0.226372	0.0856042	0.114061	0	0.21422	0	0.0749766	0	0.411813	0	0	0.202293	0.0278681	0.0331702	0
Filifactor	alocis	0	0	0	0	0	0	0	0	0	0	0	0	0	0	0.0309076	0	0	0	0	0	0	0	0	0	0	0	0.0652681	0	0	0	0	0	0	0	0	0	0	0	0	0	0	0	0.0391492	0	0	0	0	0
Finegoldia	magna	0.403818	0	0	0	0	0	0	0	0	0	0	0.00708466	0	0	0	0.0188933	0	0	0.0492483	0	0	0	0	0	0	0	0	0.00602361	0.324989	0	0	0	0	0	0	0	0	0	0	0	0	0	0	0	0	0	0.00829256	0
Flavitalea	sp._oral_taxon_320	0	0	0	0	0	0	0	0	0	0	0	0	0	0	0	0	0.00581035	0	0	0	0	0	0	0.042616	0	0	0	0	0	0	0	0	0	0	0	0	0	0	0	0	0	0	0	0	0	0	0	0
Fretibacterium	sp._oral_taxon_360	0	0	0	0	0	0	0	0	0	0	0	0	0	0.00991424	0	0	0	0	0	0	0	0	0	0	0	0	0	0	0	0	0	0	0	0	0	0	0	0	0	0	0	2.7062	0	0	0	0	0	0
Fretibacterium	fastidiosum	0	0	0	0	0	0	0	0	0	0	0	0	0	0.00991424	0	0	0	0	0	0	0	0	0	0	0	0	0	0	0	0	0	0	0	0	0	0	0	0	0	0	0	1.69432	0	0	0	0	0	0
Fusobacterium	nucleatum_subsp._vincentii	0	0.0141233	1.64733	44.3596	0.212712	17.9327	0.0582479	0.0289052	2.37522	1.90504	25.6473	28.0517	29.8801	10.1646	0.00280978	0.136977	0.43965	0.0258509	1.18974	0	1.08204	0.192567	0	0.0557286	0.417026	0.00792142	0.492308	0	0	1.37054	0.21225	0	2.22817	12.7146	0.0856042	0	0	0.10201	0.0120613	14.9766	2.81458	13.684	0	1.65752	29.4538	0	7.81989	0
Fusobacterium	periodonticum	0	0.356613	0.0649652	0.195168	0.981222	0.119878	1.87947	2.13658	0.123414	0.319949	0.108508	0.0743889	0.0248253	0.267685	0.663108	0.207827	0.280834	3.42094	0.145153	0.859599	0.924651	5.16079	0.32592	11.2244	3.24724	0.318837	0.173427	6.15212	0.105402	0.777874	1.04609	6.197	6.86588	1.67893	7.41903	10.5973	1.11716	0.234622	1.61621	0.299906	5.56179	0.305918	1.84001	0.957916	1.88806	5.95448	0.257069	1.64381
Fusobacterium	necrophorum	0	0	0	0	0	0	0	0	0	24.3235	0	0	0	4.48124	0	0	0	0	0	0.114613	0	0	0	0	0	0	16.248	0	0	0	0	0	0	0	0	0	0	10.8028	0	0	0	0.858925	0	0	0	0	0	0
Fusobacterium	sp._oral_taxon_203	0	0	0	0	0	0	0.0310655	0	0	0	0	0	0.00572891	7.92891	0	0	0	0	0	0.0382044	0	0	0	1.04573	0	0	10.4597	0	0	0.0370416	0	0	0	0	0	0	0	0	0	0	0.0673703	20.1082	0	0	1.91504	0	0	0
Fusobacterium	nucleatum_subsp._polymorphum	0	0	0.0278422	0	0.313351	9.44311	0	0	0.0789042	0.534877	0	0.194828	0	0	0.264119	0.0118083	0	0.103404	0.0129601	0	0.865631	0.731754	0	0.144239	0.0917457	0.0138625	0	0.0381495	0	0	11.2796	1.61774	2.56499	5.99887	0	0	0.684262	3.1521	0	1.9119	0	0	3.32768	0	0.418071	0.0650255	0	0
Fusobacterium	nucleatum_subsp._animalis	0	0.00706165	0	1.1233	0	0	0	0	0	0	0	0	0	0.463491	0	0	0	0	0	0	0	0	0	0	0	0	0	0	0	0	0	0.717547	0	0	0	0	0	0	0	0.0562324	0	5.62419	0	0	0	0	0	0
Fusobacterium	sp._HOT_204	0	0	0	0	0	0.021796	0	0	0	0	0	0	0	0	0	0	0	0	0	0	0	0	0	0	0	0	0	0	0	0	0	0	0	1.9053	0	0	0	0	0	0	0	0	0	0.0322893	0	0	0	0
Gemella	haemolysans	0.770925	1.92077	16.007	0.54864	1.18021	2.11966	1.90665	0.460075	2.14862	1.53624	0.739827	0.400283	0.0687469	0.366827	0.463613	0.1417	0.338937	1.74925	6.4282	1.33715	0.393468	2.13749	3.51057	1.60957	1.64308	2.46356	7.07879	4.1322	1.14185	3.33374	7.33778	9.96738	5.3977	2.60328	2.28278	3.29739	5.85114	8.18117	1.85744	2.52109	8.39883	0.188257	0.717735	0.365946	0	2.3595	5.42334	1.74987
Gemella	morbillorum	0.477239	2.29857	0.0974478	0.607191	0.146383	0.010898	0.108729	0.573287	0.0485565	0.0146542	1.48952	0.754516	0.937631	1.95558	2.5288	8.99086	0.0658506	0.0603188	0.0881286	0.191022	0.196734	0.23108	10.6403	0.865432	3.28894	0.00594106	1.70629	0.114449	0.289855	3.23497	0.0606428	0.678408	2.01226	1.30164	0.0142674	2.36416	1.38249	0.0510048	5.24665	5.65136	0.164683	0.188257	5.02414	15.4235	2.10384	0.13934	0.281947	0.166654
Gemella	sanguinis	0.165198	0.0494315	0.00928074	0	0.059468	0	0.807704	0.773215	0.0748579	0	0.0295931	0.138151	0	0.302384	0.0168587	0.0755733	0.296328	0.517019	0.163297	0.324737	0.491836	0.17331	0.0915985	2.88805	1.05925	0.0574303	0.0149184	1.06819	0.360123	0	0.0303214	0.195695	0.0172726	0	0.128406	0.476981	0.0837872	0.0306029	0.132674	0.0843486	0.209597	0	0.0391492	0.0107631	0.215779	0.659545	0.0663405	0.249981
Gemella	bergeri	0	0	0.162413	0	0	0	0	0	0	0	0	0	0	0	0	0	0	0	0	0	0	0	0	0	0	0	0	0	0	0	0	0	0	0	0	0	0	0	0	0	0	0	0	0	0	0	0	0
Gemella	sp._oral_taxon_928	0	0	0	0	0	0	0.019416	0	0	0	0	0	0	0	0	0	0	0	0	0	0	0	0	0	0	0	0	0	0	0	0	0	0	0	0.0142674	0	0	0	0	0	0	0	0.169646	0	0	0	0	0
Granulicatella	elegans	2.18429	1.42645	5.38979	0.00433708	0.370531	0.076286	0.209692	0.279417	0.649443	0.368796	0.572133	0.120439	0.0171867	0.022307	0.963754	2.32388	0.0251782	1.43903	0.917574	0.725883	0.354122	0.847294	2.54772	0.413047	1.18713	1.64766	1.65221	0.194763	1.07159	2.00025	0.803517	0	1.25227	0.0565931	0.114139	0.819162	1.36852	1.18331	1.66446	0.356139	2.03608	0	1.37022	2.12033	0	1.52346	0.837549	1.94682
Granulicatella	adiacens	0.0734214	0.0141233	0.0139211	0.0412022	0.00914892	0	0.361137	0.243286	0.0404637	0.0122118	0.0912454	0.148778	0	0.505626	0.233212	0.108637	0.0542299	0.870315	0.339554	0.668577	1.18041	0.808781	0.0681663	1.31126	0.455948	0.0217839	0.0149184	0.642519	0.158103	0	0	0.130463	0	0	0	0	0.0139645	0	0.277409	0.103093	0.0523991	0.0470644	0.0521989	0	0.0674309	0.650255	0.107803	0.348458
Haemophilus	influenzae	39.9413	0	9.02088	0.16264	0.0205851	4.75697	3.33566	2.74118	24.2337	14.935	0.631319	20.6447	0.225337	26.9593	31.048	34.2465	67.28	9.11676	9.88336	0.993314	0.137714	0.905065	7.34918	0.796591	0.608858	0.285171	0.0913753	2.23476	29.0821	0	8.05033	6.30137	0	1.73552	1.46954	1.72128	1.66178	0.795675	0.530696	9.99063	0.658732	0.800094	2.66214	8.53514	2.34659	4.09661	4.93407	4.07545
Haemophilus	parainfluenzae	0.0183554	0.617894	0.0858469	0.28191	0.0160106	0.201613	1.65036	1.1803	0.107229	0	0.0912454	0.063762	0	0.322213	0.171396	0.139338	0.145259	0.344679	2.28357	0.916905	0.511509	5.37262	0.138463	5.71054	2.02953	0.340621	0.00932401	1.31716	0.0351339	0	0.0454821	0.404436	0.025909	0.0754575	0	0.456242	0	0	0.144735	0.0187441	0.359308	0.129427	0	0	0.148348	0.120762	0.663405	0.825695
Haemophilus	sp._oral_taxon_036	0.293686	0.162418	3.35731	0.0260225	0.128085	0.283348	0.0815471	0.125256	0.0829506	0.0366354	0.31566	0.549061	0	0.00991424	0.160157	1.03205	0.0367989	0.853081	0.103681	0	0.118041	0.500674	0.0830777	0.150795	0.517112	0.439639	0.499767	0.196771	0.210804	0.209902	0.63675	0.417482	0	2.15054	0.313882	1.07839	0.614439	0.224421	1.60415	2.99906	0.0673703	0	0.091348	2.20644	0	0	0.149266	0.0378759
Haemophilus	sp._oral_taxon_908	0	1.61359	1.57309	0.00650562	0.00228723	0.250654	0.0388319	0.929784	0.0505796	0.0244236	0.0690506	0	0	0.00247856	0.0674347	0.0307017	0.0135575	0.534252	0.717989	1.16523	0.668896	0.28885	0.0042604	0.0524504	0.48375	0.134664	0.583683	0.0140551	0.0263505	0.703791	2.78957	0.0521853	0.00863632	0.490473	0.228278	1.53463	0.4329	0.010201	0	0	0.381765	0	0.0782983	0.193736	0	0.371575	0.879012	0
Haemophilus	parahaemolyticus	0	0	0.037123	0.0151798	0	0	0.0815471	0.0072263	0.0566492	0.148984	0	0	0	0.0768354	0.165777	0.550268	0	0	4.62157	1.68099	0	1.19391	0.010651	0.160629	0.16959	1.43972	0.0111888	0.00803148	0.017567	0	0	0.0782779	0	0	0.0285347	0.0933223	0.0698227	0.132612	0	0	0	0.0117661	0.0130497	0.602734	0	0	0.995107	0
Haemophilus	haemolyticus	0	0.0670857	0	0	0	0	0	0	0	0	0	0	0	0	0	0	0	0	0.0440643	0	0	0	0	0	0	0	0.384149	0	0	0.0370416	0.0454821	0	0	0	0.0428021	0	0	0	0	0	0.0224568	0	0	0	0	0	0	0
Haemophilus	paraphrohaemolyticus	0	0.0353082	0	0	0	0	0	0	0	0	0	0	0	0	0	0	0	0	0.0311042	0	0	0	0	0	0	0.433698	0	0	0	0	0	0	0	0	0	0	0	0	0	0	0	0	0	0	0	0	0	0
Haemophilus	sputorum	0	0.00353082	0	0	0	0.032694	0	0	0	0	0	0	0.00190964	0	0	0	0.0116207	0	0.0129601	0	0	0	0	0.26553	0	0	0.00932401	0.00401574	0	0	0	0	0	0	0	0	0	0	0	0	0	0	0	0	0	0	0.00829256	0
Haemophilus	aegyptius	0	0	0	0	0.0343085	0	0	0	0	0	0	0	0	0	0	0	0	0	0	0	0	0	0	0	0	0	0	0	0	0	0	0	0	0	0	0	0	0	0	0	0	0	0	0	0	0	0	0
Johnsonella	ignava	0	0	0	0	0	0.179817	0	0	0	0	0	0	2.0815	0	0	0	0	0	0	0	0	0	0	0	0	0	0	0	0	0	0	0	0	0	0	0	0	0	0	0	0	0.611837	0	0	0	0	0	0
Kingella	kingae	0	0	0	0	0	0	0	0	0.805228	0	0.00493218	0	0	0	0.50576	0	0	1.12021	0.412131	0	0	0	0.195978	0.344206	0	0	0.266667	0	0	0	0	0	0	0	0	0	5.30652	0	0.844289	0	0	0	1.17447	0	0	0.73386	0.29024	0
Kingella	denitrificans	0	0	0.025522	0.00433708	0	0.21796	0	0.0770806	0	0	0	3.7407	0	0	0.0168587	0.007085	0	0	0.00259202	0	0.0590203	0	0	0	0	0	0	0.00803148	0.439174	0	0.166768	0.456621	1.0709	0	0	4.40689	0	0.0918086	0	2.04311	0.202111	0	0	0	0	0	0	0
Kingella	oralis	0	0	0	0	0	0	0	0	0	0	0	0	0	0	0	0	0	0	0	0	0	0.0577701	0	0.0131126	0.00834052	0	0	0	0	0	0	0	0	0	0.185476	0	0	0	0	0	0	0	0	0	0.0404585	0	0	0
Kingella	sp._oral_taxon_932	0	0	0	0	0	0	0	0	0	0	0	0	0	0	0	0	0	0	0	0	0	0	0	0	0.0361422	0	0	0	0	0	0	0	0	0	0	0	0	0	0	0	0	0	0	0	0	0	0	0
Kingella	sp._oral_taxon_012	0	0	0	0	0	0	0	0	0	0	0	0	0	0	0	0	0	0	0	0	0	0	0	0	0	0.00792142	0	0	0	0	0	0	0	0	0	0	0	0	0	0	0	0	0	0	0	0	0	0
Lachnoanaerobaculum	orale	0	0.0105925	0	0.0173483	0.0114362	0.038143	0.244641	0.0746718	0.0182087	0.00244236	0.0147965	0	0.0477409	0.0148714	0.0955325	0.007085	0.0329253	0	0	0	0.0196734	0.154054	0	0.560564	0.0139009	0	0	0.108425	0	0	0	0.49576	0.0690906	0	0.142674	0	0	0	0.0603064	0.112465	0	0	0.091348	0	0.107889	0.0557362	0.0414628	0
Lachnoanaerobaculum	umeaense	0	0	0	0	0	0.016347	0.0116496	0	0	0	0	0	0	0	0	0	0	0	0	0	0.0590203	0	0	0.0753975	0.0278017	0	0	0	0	0	0	0	0.112272	0.0565931	0	0.12443	0	0	0	0.0562324	0.0299424	0	0	0	0	0	0	0
Lachnoanaerobaculum	saburreum	0	0	0	0.0108427	0	0.016347	0	0	0	0	0	0	0	0	0.0168587	0	0	0	0	0	0	0	0	0	0	0	0	0	0	0	0	0	0	0	0	0	0	0	0	0	0	0	0	0	0	0	0	0
Lachnospiraceae_[G-2]	sp._oral_taxon_096	0	0	0.00696056	0	0	0	0.0349487	0.0168614	0	0	0.00986436	0	0	0	0.601292	0	0	0.379147	0	0.152818	0	0	0	0.00983445	0	0	0	0.00803148	0	0	0	0	0	0.0377287	0.142674	0	0	0	0.361838	0	0	0	0.260994	0	0	0.176498	0	0.00757518
Lachnospiraceae_[G-2]	sp._oral_taxon_088	0	0	0	0	0	0	0.0271824	0.0144526	0	0	0.414303	0	0.0190964	0.0421355	0	0	0	0	0	0	0	0	0	0	0	0	0.0261072	0	0	0	0	0	0	0	0.114139	0.0622148	0	0	0	0	0	0	0	0	0	0	0	0
Lachnospiraceae_[G-3]	sp._oral_taxon_100	0	0	0	0	0	0	0	0	0	0.0195389	0	1.53029	0.765764	0	0	0	0	0.0258509	0	0	0	0.0192567	0	0.42616	0.0139009	0	0	0	0	0	0	0	0.604543	0.320694	0.0713369	0.145168	0	0	0	0.131209	0.172169	0	0.091348	0	0	0	0	0
Lachnospiraceae_[G-7]	sp._oral_taxon_086	0	0	0	0	0	0	0	0	0	0	0	0	0	0	0	0	0	0	0	0	0	0	0	0	0	0	0	0	0	0	0	0	0	0	0	0	0	0	0	0	0	0.0470644	0	0	0	0	0	0
Lachnospiraceae_[G-8]	sp._oral_taxon_500	0	0	0	0	0	0.038143	0	0	0	0	0	0	0	0	0	0	0	0	0	0	0	0	0	0	0	0	0	0	0	0	0	0	0	0.245237	0	0	0	0	0	0	0	0	0	0	0	0	0	0
Lactobacillus	fermentum	0	0	0	0	0	0	0	0	0	0	0	0	0	0.022307	0	0	0	0	0	0	0	0	0	0	0	0	0	0	0	0	0	0	0	0	0	0	0	0	0	0	0	0	0	0	0	0	0	0
Lautropia	mirabilis	0	0.0988631	0	0	0	0	0.00388319	0	0.00202319	0	0.00246609	0.0177117	0	0	0.118011	0.00944666	0.0193678	0.0430849	0.0233281	0.095511	0	0.211824	0	0	0.063944	0.00792142	0.00745921	0.046181	0	0	0	0	0.0345453	0	0	0	0	0.010201	0	0	0	0	0.195746	0	0	0	0	0
Leptotrichia	shahii	0	0	0	0.20818	0	0	0	0.0216789	0	0	0	0.00354233	0	0	0	0	0	0	0	0	0.511509	0.134797	0	1.8751	0.0333621	0.00396071	0	6.14007	0	0	0	3.379	0	0	0	0	0	0	0	0	0	0	0.0391492	0	0	0	0	0
Leptotrichia	goodfellowii	0.385463	0.0988631	0.540603	0	0	0.081735	0.225225	0.0915332	0.214458	0.00244236	0.150432	0	0.0305542	0	0.730542	0.373143	0.0174311	0.818613	0.0492483	0	1.8493	0.0962835	0.0745569	0	0	2.35266	0.510956	0.0240945	0.184453	0	2.74409	0	0	0	0.527893	0	0.879765	0	0.313593	0	1.5046	0	2.3098	0.0430524	0	0.817464	0	0.00757518
Leptotrichia	sp._oral_taxon_879	0	0	0.0440835	0	0	0.05449	0.0582479	0	0	0.30041	0	0.0141693	1.07513	0.0446141	0	0.0755733	0	0	0.0181441	0.0191022	1.39681	0.0770268	0.0042604	0.0229471	0.0139009	0	0	0	0	0.382763	1.09157	0	7.93678	2.39577	1.25553	0.902115	0.279291	2.06059	0	0.0468604	0.785987	0.223556	1.98356	0.904101	0.863115	0	4.9092	0
Leptotrichia	sp._oral_taxon_215	0	0	0	0	0.00457446	0.016347	0.0660143	0.0915332	0.117345	0	0.00246609	0	0	0.0198285	0	0.00236167	0.0116207	0.0775528	0	0	0.275428	1.17466	0.0234322	2.50779	0.65334	0.0653517	0	0.975825	0	0.0864304	0	0.0391389	0	0	0.0428021	0.0622148	0.181539	0	0.0120613	0	0.658732	0.0117661	0	0	0.134862	0.0278681	0	0.0681767
Leptotrichia	sp._oral_taxon_417	0	0.00353082	0.113689	0	0	0.027245	0.0427151	0.0529929	0.0566492	0.00976944	0.0197287	0	0	0	0.309076	0	0.0367989	0.404998	0	1.03152	2.47885	0	0.142723	0	0.400345	0.0237643	0	0.0421653	0	0.061736	0.485143	0	0.293635	0.471609	0.214011	0.0103691	0.125681	0	0.615125	0	2.26065	0	0.900431	0	0.161834	0.771017	0	0.499962
Leptotrichia	sp._oral_taxon_221	0	0.00353082	0	0	0	0	0.116496	0	0	0	0	0	0	0.00991424	1.01433	0	0	0	0	0	0	0	0	0.576955	0.125108	0.00792142	0	0	0	0.061736	0	0	0	0	0.399486	0	0	0	0.313593	0	0	0	5.31124	0	0	0.0278681	0	0
Leptotrichia	sp._oral_taxon_225	0	0	0	0	0.0274468	0	0	0.00481754	0	0	0	0	0	0	0.0140489	0	0	0.0258509	0	0	0.0393468	0.327364	0	0	0.31972	0.0158428	0	0.355393	0	0.0987776	0	0	2.13317	0.0754575	0	0.114061	0	0	0	0	0.0224568	0	0	0	0	0	0.0248777	0
Leptotrichia	sp._oral_taxon_212	0	0	0	0	0.00457446	1.80907	0.00388319	0	0	0	0.00246609	0	0	0	0.0224782	0	0	0.0258509	0	0	0	0.0192567	0	0.0262252	0.0111207	0	0	0.0421653	0	0	0	3.23549	0.932723	0.584795	0.0856042	0	0	0.0510048	0	0	0	0	0.0260994	0	0	0.0278681	0.0248777	0.0530263
Leptotrichia	hongkongensis	0	0	0	0.0477079	0	0	0	0	0	0	0	0.00354233	0	0	0.0674347	0.007085	0	0	0.0207361	0	0	0.192567	0	0.0327815	0.0305819	0	0	0	0.00878349	0	0	6.01435	0	0	0	0	0	0	0	0	0	0	0.0391492	0	0	0.00928936	0	0
Leptotrichia	sp._oral_taxon_392	0	0	0.00696056	0	0	0.005449	0	0	0	0	0	0	0	0	0.0112391	0.00944666	0	0.0430849	0.00259202	0	0	0.0770268	0	0.00983445	0.0361422	0	0	0	0	0	0.0758035	0	0.68227	0.0943218	0.285347	0.165906	0	0.346833	0	0	0.127255	0	0.652486	0.0861048	0	0.111472	0	0
Leptotrichia	sp._oral_taxon_218	0	0	0	0	0	0	0	0.0481754	0	0	0	0	0	0	0	0	0	0	0	2.21585	0	0	0	0	0	0	0	0	0	0	0	0	0	0	0	0.0103691	0	0	0	0	0	0	0	0	0	0	0	0.681767
Leptotrichia	wadei	0	0	0	0	0	0	0	0.0072263	0	0	0	0	0	0	0.0224782	0	0.00387357	0.00861698	0	0.0382044	0	0	0	0	0	0	0	0	0	0	0	0	0	0	0	0	0	0	0	0	0	0	0	0	0.0674309	0	0	0.0227256
Leptotrichia	sp._oral_taxon_219	0	0	0	0	0	0.261552	0	0	0	0	0	0	0.00763854	0	0	0	0	0	0	0	0	0	0	0	0	0	0	0	0	0	0	0	0	0	0	0	0	0	0	0	0	0	0	0	0	0	0	0
Leptotrichia	buccalis	0	0	0	0	0	0	0	0.00240877	0	0	0	0	0	0	0	0	0	0	0	0	0	0	0	0	0	0	0	0.0682676	0	0	0	0	0	0	0	0	0	0	0	0	0	0	0	0	0	0	0	0
Leptotrichia	sp._oral_taxon_223	0	0	0	0	0	0	0	0	0	0	0	0	0	0	0	0	0	0	0	0	0	0	0	0	0	0	0	0	0	0	0	0	0	0	0	0	0	0	0	0	0	0.505942	0	0	0	0	0	0
Leptotrichia	sp._oral_taxon_217	0	0	0	0	0	0	0	0.0072263	0	0	0	0	0	0	0	0	0	0	0	0	0	0.192567	0	0	0	0	0	0	0	0	0	0	0.0518179	0	0	0.0103691	0	0.0612058	0	0	0	0	0	0	0	0	0	0
Leptotrichia	hofstadii	0	0	0	0.00433708	0	0	0	0	0	0	0	0	0	0	0	0	0	0	0	0	0	0	0	0.0557286	0	0	0	0	0	0	0	0.0652316	0	0	0	0	0	0	0	0	0	0	0	0	0	0	0	0
Megasphaera	micronuciformis	0	0	0	0	0	0	0	0	0	0	0	0	0	0	0	0	0	0	0	0	0	0	0	0	0	0	0	0	0	0.0370416	0	0	0	0	0	0	0	0	0	0	0	0	0	0	0	0	0	0
Microbacterium	flavescens	0	0	0	0	0	0	0	0	0	0	0	0	0	0	0	0	0	0	0	0	0	0	0	0	0	0	0	0	0	0	0	0	0	0	0	0	0	0	0	0	0	0	0	0	0	0	0.0829256	0
Mogibacterium	diversum	0	0	0	0	0	0	0.0116496	0.00240877	0	0	0	0	0	0	0	0	0	0	0	0	0	0	0	0	0	0	0	0	0	0	0	0	0	0	0.128406	0	0	0	0.0241225	0	0	0	0	0	0	0	0	0
Mogibacterium	vescum	0	0	0	0	0	0	0	0	0	0	0	0	0	0	0	0	0.00774713	0	0	0	0	0	0	0	0	0	0	0	0	0	0	0	0	0	0	0	0	0	0.0120613	0	0	0	0	0	0	0	0	0
Moraxella	catarrhalis	0.972834	25.03	0.654292	0	0.857711	30.7323	2.17847	45.6967	0.588747	20.8382	0.872996	3.43606	0.200512	2.14395	6.7238	1.7925	6.0815	0	1.40487	3.4766	0.0983671	0.0192567	0.413258	0.281921	0.097306	36.4564	0.0167832	0.208819	1.1682	0	0	0	0.336817	0	0	0.0933223	0	0.010201	0	0	0.0149712	0	0.287094	0	0	0	0.149266	0.0757518
Moraxella	osloensis	0	0	0.00232019	0	0	0	0	0	0.762741	0	0	0	0	0	0	0	0	0	0	0	0	0	0	0	1.03422	0.0118821	1.59814	0	0	0	0	0	0	0	0	0	0	0	0	0	0	0	0	0.0753417	0	0	0	0
Mycobacterium	neoaurum	0	0	0	0	0	0	0	0	0	0	0	0	0	0	0	0	0	0	0	0	0	0	0	0	0	0	0	0	0	0	0	0	0	0	0	0	0	0	0	0	0	0	0	0	0	0	0.0829256	0
Mycoplasma	salivarium	0	0	0	0	0	0	0	0	0	0.0317507	0	0	0	0.0421355	0	0	0	0	0	0	0	0	0	0	0	0	0	0	0	0	0	0	0	0	0	0	0	0	0	0	0	0	0	0	0	0	0	0
Neisseria	flavescens	0.550661	0.925076	0.185615	0	0.00228723	0.152572	0.73004	1.78249	35.2398	11.9138	1.21578	0.138151	0.0305542	0.322213	0.595673	1.36032	0.596529	23.5416	28.4681	2.69341	7.29884	4.14019	0.53894	10.9589	28.127	0.873337	0.0932401	24.8374	0.685112	0.370416	0.621589	0.0913242	0.0949996	0.282965	0.0428021	1.49316	32.6211	24.2987	3.78724	0	1.6618	0.200024	0.274044	0.150683	0.296696	8.89921	7.47989	1.1893
Neisseria	meningitidis/cinerea*	0.330396	0.310713	4.06032	0	0.738775	3.20946	0.198043	10.3264	0.244805	0.0390778	1.06289	0.240878	0.381927	0	0.0421467	1.02496	0.0426092	1.99052	0.0492483	0.0573066	0.334448	3.25438	0.0127812	0.00983445	1.97948	0.0178232	0.212587	0.00602361	0.20202	1.02482	3.33535	0.678408	3.41998	0.169779	0.27108	10.5869	0.74012	0.510048	1.9298	2.66167	25.0019	0	0.104398	0.817996	0.0134862	1.79285	0.116096	0.0757518
Neisseria	lactamica	8.59031	0	2.3109	0	0	0.299695	2.44641	0	0	0	0	0.0814736	0	0	0.424276	0	0	0	5.14774	0	7.88904	0	2.0173	0	0	0.0772338	0.712354	0	10.426	0	2.50152	0	0	0.924354	3.4527	0	0	0.0306029	0	0.524836	0	0	0.274044	0	0	0	10.4237	0
Neisseria	flava	1.13803	0.0670857	0	0	0	0	0	0	0	0	0.0172626	0.031881	0	0	0.452374	0.007085	0.00774713	0.922016	0.0622084	0.0573066	0	0	0.00639059	0.137682	0	0.102978	0.018648	0.18874	1.0628	0	0	0	0	0	0	0	0	0	0	0	0.0224568	0	0.195746	0	0	0.650255	0.0995107	0.0151504
Neisseria	elongata	0	0	0	0	0	0	0	0	0	0.0122118	0	0	0	0	0	0	0	0	0	0.324737	0	0	0	0.00327815	1.73483	0	0	0.0100394	0	0	0	0	0	0	0	0	0	0.0306029	0	0	0	0	0.0652486	0	0	0	0	0
Neisseria	sicca	0	0	0	0.0607191	0.0182978	0.174368	0.198043	0.0650367	0	0	0.192355	0	0	0.0570069	0	0.021255	0	0	0	0	0	0	0.0298228	0	0.0139009	0	0.0149184	0	0	0	0	0	0.172726	0.622524	0	0.580672	0	0	0.217103	0	0	0	0	0	0	0	0	0
Neisseria	mucosa	0	0	0	0	0	0	0	0	0	0.0146542	0	0	0	0	0	0.02834	0	0	0	0	0	2.19526	0	0.144239	0	0	0	0	0	0	0	0	0	0	0	0	0	0	0	0	0	0	0	0	0	0	0	0
Neisseria	oralis	0.0183554	0	0	0	0	0	0	0	0	0	0.00986436	0.00354233	0	0	0	0	0	0	0	0	0	0	0	0	0	0	0.0223776	0.0140551	0.0263505	0	0	0	0	0	0	0	0	0	0	0	0	0	0	0	0	0	0	0
Neisseria	subflava	0	0	0	0	0	0	0	0	0	0	0	0	0	0	0.0702445	0	0	0	0	0	0	0	0	0	0	0	0	0	0	0	0	0	0	0	0	0	0	0	0	0	0	0	0.0391492	0	0	0	0	0
Neisseria	sp._oral_taxon_018	0.0183554	0	0	0	0	0	0	0.0144526	0	0	0	0	0	0	0	0	0	0.0430849	0	0	0	0	0	0	0	0	0	0	0	0	0	0	0	0	0	0	0	0	0	0	0	0	0	0	0	0	0	0
Oribacterium	sinus	0	0	0	0.00867416	0	0	0.283473	0.0409491	0.0161855	0	0	0.0247963	0	0	0.0224782	0	0	0.0344679	0	0	0.0983671	0	0.0021302	0.0295034	0.0194612	0	0	0.136535	0	0	0	0	0	0	0	0	0	0	0	0	0	0	0	0	0	0	0	0
Oribacterium	parvum	0	0.0105925	0	0	0	0	0	0.0794893	0	0	0	0	0	0	0.0899129	0	0	0	0	0.114613	0	0	0	0.0393378	0	0	0	0.12248	0	0	0	0	0	0	0	0	0	0	0	0	0	0	0.0391492	0	0	0	0	0
Oribacterium	asaccharolyticum	0	0.0105925	0	0	0	0.010898	0.283473	0.0120438	0.00809274	0	0	0.00708466	0	0	0.0280978	0	0	0.017234	0	0	0	0	0	0	0	0.00198035	0	0.0180708	0	0	0	0	0	0.0565931	0	0	0	0	0	0	0	0	0	0	0	0	0	0
Oribacterium	sp._oral_taxon_078	0	0	0	0	0	0	0	0	0	0	0	0	0	0	0	0	0	0	0	0	0	0	0	0	0	0	0	0	0	0	0	0	0	0	0	0	0	0	0	0	0	0.423579	0	0	0	0	0	0
Ottowia	sp._oral_taxon_894	0	0	0	0	0	0	0	0	0	0	0	0	0	0	0	0	0	0	0	0	0	0	0	0	0.0444827	0	0	0	0	0	0	0	0	0	0	0	0	0	0	0	0	0	0	0	0	0	0	0
Parvimonas	sp._oral_taxon_110	0	0	0.0208817	11.8576	0	0.119878	0.139795	0.0144526	0.0101159	0.749805	0	0	0	4.07475	0.210733	0.00236167	0	0.0430849	0	0	0	0	0	0.0262252	0.0305819	0	0.436364	0	0	0.209902	0	1.10894	0	0.565931	0	0	0	0.0408038	0.0603064	0	0.0598847	3.96517	1.94441	0	0	0.130051	0	0.0378759
Parvimonas	micra	0	0	0.350348	0	0	0	0.0116496	0	0	0.197831	0	6.11761	7.62136	0	0	0	0.0406725	0	0.225505	0	0	0	0	0.131126	0.0444827	0	0	0	0.0263505	0	2.9715	0	0	0	0	0	0	0.775273	0	3.61762	0.718617	0	0	0	2.29265	0	0.986815	0
Parvimonas	sp._oral_taxon_393	0	0	0	0	0	0	0	0	0	0	0	0	0	0	0	0	0	0	0	0	0	0	0	0	0	0	0	0	0	0	0	0	0	0	0	0	0	0	0	0	0	0	0	0	0	0	0	0
Peptococcus	sp._oral_taxon_167	0	0	0.104408	0	0	0.310593	0.0232992	0.0385403	0.0343942	0.600821	0	0	0.328457	0.180935	0.522619	0.148785	0.0213046	0.0430849	0	0	0.236081	0.250337	0	0	0.113987	0.00792142	0.205128	0.0602361	0	0	0.0454821	0	0.0604543	0	0	0.0103691	0	0.0204019	0	0	0.0523991	0.0352983	0.221845	0.226025	0.0404585	0	0.0331702	0
Peptostreptococcaceae_[XI][G-1]	[Eubacterium]_sulci	0	0	0.00232019	0	0.00686169	0	0.100963	0	0	0	0	0	0	0	0.025288	0	0	0	0	0.0573066	0	0	0	0	0	0	0	0.104409	0	0	0	0	0	0	0	0	0	0	0.0361838	0	0	0	0	0	0	0	0	0.0227256
Peptostreptococcaceae_[XI][G-7]	[Eubacterium]_yurii_subsps._yurii_&_margaretiae	0	0	0	0	0	0.136225	0	0	0	0	0	0	0.467861	0.0198285	0	0	0	0.0517019	0.0233281	0	0	0	0	0	0.0139009	0	0	0	0	0	0	0	0.604543	0	0.0713369	0	0	0	0	0	0	0.423579	0	0	0.337154	0	0.0414628	0
Peptostreptococcaceae_[XI][G-7]	sp._oral_taxon_922	0	0	0	0	0	0	0	0.00963507	0	0	0	0	0	0	0	0	0	0	0	0	0	0	0	0	0	0	0	0.0261023	0	0	0	0	0	0	0	0	0	0	0	0	0	0	0	0	0	0	0	0
Peptostreptococcaceae_[XI][G-9]	[Eubacterium]_brachy	0	0	0	0	0	0	0	0	0	0.026866	0	0.736805	0	1.43757	0	0	0.0697242	0	0.0362882	0	0	0	0	0	0.0222414	0.00396071	0	0	0	0.197555	0	0	0	0.169779	0	0	0	0.0306029	0	0.346767	0	0.717731	0	0	4.70668	0	0.464383	0
Peptostreptococcus	stomatis	0	0.0882706	0.0185615	0.00867416	0.80968	0.370532	0.75334	0.142117	0	0.00976944	0.749692	0.00354233	1.07513	0.0446141	0.143299	0.007085	0.0426092	0.336062	0	0.0573066	0.137714	0.423647	0.0191718	0.281921	0	0.00198035	0.00932401	0.421653	0	0.395111	0.0151607	0.49576	0.224544	3.2824	0.114139	0.186645	0	0.0408038	0.349777	0	0.25451	0	0.365392	0	0	0.548072	0	0
Porphyrobacter	tepidarius	0	0	0	0.00650562	0	0	0	0	0	0	0	0	0	0	0	0	0	0	0	0	0	0	0	0	0	0	0	0	0	0	0	0	0	0	0	0	0	0	0	0	0	0	0	0	0	0	0	0
Porphyromonas	sp._oral_taxon_930	2.84508	0.211849	0.960557	0.346966	4.78489	7.27986	0.854303	1.56088	3.18449	0.0390778	0.520345	2.70988	0.0267349	0	0.441135	1.14777	1.41966	4.1103	0.793157	2.19675	0.963998	1.88716	14.7601	1.62924	1.12875	1.70112	3.76503	1.74082	4.97145	0.419805	1.21286	7.35812	9.49132	3.58423	2.69653	19.3281	10.4036	0.173416	3.36509	15.0328	4.8806	0	0.991779	5.0479	1.05192	6.52113	2.79459	2.39376
Porphyromonas	pasteri	1.81718	2.31269	2.21346	0	0.709041	0.038143	1.08341	2.35337	0.971129	0.478703	1.45006	2.02621	0.0248253	0.0297427	8.88452	10.9038	0.462891	1.25808	5	0.840497	0.708243	3.7358	2.20049	6.80216	3.36401	3.56662	1.3296	1.53	5.34914	12.2608	4.07823	0.456621	1.09681	0.773439	2.25424	2.2501	3.61681	6.30419	5.02955	3.61762	1.72169	0.0941287	5.19379	10.5801	0.188806	1.98792	4.17116	2.85584
Porphyromonas	sp._oral_taxon_284	0	0	0	18.0422	0	0	0	0	0	0	0	0	0	0	0	0	0	0	0	0	0	0	0	0	0	0	0	0	0	0	0	0.0521853	0	0	0	0	0	0	0	0	0	0	0	0	0	0	0	0
Porphyromonas	catoniae	0	0.00353082	0	8.66765	0	0.844595	0	0.0072263	0	0.170965	0.268804	0	0.0152771	0	0	0	0	0	0.0725765	0	0.255754	0	0	0	0.00278017	0	0	0	0	0	0	0	0.302271	0	0	0	0	0	0	0	0	0	0	0	0.0404585	0.00928936	0	0
Porphyromonas	endodontalis	0	0	0	0	0	0.185266	0	0	0	0	0	0	0	0	0	0	0	0	0	0	0	0.11554	0	0	0	0	0	0	0	0	0	0	0	10.5075	0	0	0	0	0	0	0	0	0	0	0	0	0	0
Porphyromonas	sp._oral_taxon_278	0	0	0	0	0	0	0	0	0	0.0976944	0	0	0	0.0247856	0	0	0	0	0	0	0	0	0	0	0	0	0	0	0	0	0	0	0	0	0	0	0	0	0	0	0	0.0941287	0	0	0	0	0	0
Porphyromonas	sp._oral_taxon_275	0	0	0	0	0	0	0	0	0	0	0	0	0	0.0520498	0	0	0	0	0	0	0	0	0	0	0	0	0	0	0	0	0	0	0	0	0	0	0	0	0	0	0	0	0	0	0	0	0	0
Porphyromonas	sp._oral_taxon_277	0	0	0	0	0	0	0	0	0.0101159	0	0	0	0	0	0	0	0	0	0	0	0	0	0	0	0	0	0	0	0	0	0	0	0	0	0	0	0	0	0	0	0	0	0	0	0	0	0	0
Porphyromonas	sp._oral_taxon_285	0	0	0	0	0	0	0	0	0	0	0	0	0	0	0	0	0	0	0	0	0	0.0770268	0	0	0	0	0	0	0	0	0	0	0	0	0	0	0	0	0	0	0	0	0	0	0	0	0	0
Prevotella	melaninogenica	0.458884	1.03453	0.12761	0.0672247	0.0526063	0.05449	13.3737	1.22847	0.240759	0.00488472	0.303329	0.127524	0.215789	2.18361	2.61871	0.092105	0.406725	5.01508	0.0155521	1.7383	2.32146	2.73445	0.717877	1.62924	0.820151	0.267348	0.0354312	6.78058	3.0303	2.2225	0.0758035	0.704501	0.906814	4.84814	7.71865	0.767316	0.391007	0.183617	4.81245	0.365511	0.666218	1.58842	3.06668	0.161447	0.404585	7.31073	0.0248777	1.28778
Prevotella	nanceiensis	0	0.321305	0.037123	0.262393	15.0546	1.15519	0.36502	0.621462	0.0687883	0.00732708	0.118372	0.216082	1.95165	0.0322213	0.345603	0.106275	0.0503564	0.473934	0.36029	0.229226	0.68857	0.365877	0.336571	2.2357	0.984181	0.0574303	0.203263	0.132519	0.20202	0.506235	0.363857	2.19178	0.207272	0.207508	0	0.176275	0.167574	0	0.85635	0.356139	0.471592	0	0.495889	0.462813	0.0269724	1.50488	0.174144	1.02265
Prevotella	sp._oral_taxon_942	0.679148	0	0.241299	0	7.92068	0.049041	3.83271	0.173431	0.0465333	0.00244236	0.123305	0	0.00763854	0	0.278168	0.299932	0.0232414	0.56872	0.0103681	0	0.904977	1.05912	0.00852079	0.0229471	0.0222414	1.57042	0.102564	0.0823227	1.58981	0	0.348696	0	1.82226	4.6595	22.571	0.352551	0.0698227	0	0.217103	0	1.42226	0	0.326243	0.807233	0	1.33767	0	0.0227256
Prevotella	pallens	0.0367107	0.0423699	0.0835267	0	0.00914892	0.049041	7.38195	0.228833	0.0242782	0	0.0320592	0	0	0.061964	2.26749	0	0.160753	0.904782	0	0.458453	0.334448	0.616214	0.102249	0	0.0250215	0	0	1.71271	0.0527009	0.209902	0	0	0.0690906	0.377287	2.7964	0.0829531	0	0	0.506573	0	0	0.0705965	1.00483	0	0	0.743149	0	0.0454511
Prevotella	sp._oral_taxon_472	0	0	0	3.98144	0	0	0	0	0.0101159	0	1.8693	0	0.47359	1.07322	0.0842933	0.00236167	0.00387357	0	0.00777605	0	0	0	0	0.0983445	0.291918	0.00594106	0	0	0	0	0	0.208741	0	0	0.199743	0	0	0	0.168858	0	0	0.0235322	0.0652486	0	1.83412	0	0.0248777	0
Prevotella	nigrescens	0	0.0176541	0	0	0	0	0	0	0	0.0170965	0	0.687212	1.57354	5.13558	0	0.00236167	0.300201	0	0.0777605	0	0	0	0	0	0	0	0.0205128	0	0	0.0740832	0	0	0	0	0	0	0	0	0	0	0.0224568	0	0	0	1.82063	0	0	0
Prevotella	oris	0	0.0247158	0	0	0	0	0	0.00240877	0	0.153869	0	7.07403	0.385746	0.369306	0	0	0.267276	0	0	0	0.472162	0	0	0.00327815	0	0	0.184615	0	0	1.04951	0	0	0	0.264101	0	0	0	0	0	1.34021	0	0.517708	0	0	2.26568	0	0	0
Prevotella	sp._oral_taxon_306	0	0.0564932	0	0	1.84579	0.05449	3.2347	0.00481754	0	0	0.0937115	0	0.00954818	0.0247856	2.25344	0	0	0.28436	0	0.133715	0	0.23108	0.181067	0	0	0	0	0	0	0.123472	0	0	0.120909	0.830032	0.627764	0	0	0	0.229164	0	0	0.188257	0.900431	0	0	0.195077	0	0
Prevotella	sp._oral_taxon_313	0	0.0176541	0	0	0	0	0.0388319	0.0216789	0	0	0.00739827	0	0	0	3.87468	0	0	0	0	0	0	0.558444	0.0532549	0	0.0139009	0	0	0.100394	0	0.0246944	0	0	0	0	0	0	0	0	0	0	0.0299424	0	9.60459	0	0	0	0	0.0909022
Prevotella	veroralis	0	0	0	0	0	0	0	0	0	0.0146542	0	0	0	5.33386	0	0	0	0	0	0	0	0	0	0	0	0	0	0	0	0	0	0	0.345453	0	0	0	0	0.571254	0	0	0	3.3298	0	0	0	0	0	0
Prevotella	pleuritidis	0	0	0	0	0	0	0	0	0	0.102579	0	5.92986	0	0	0	0	0	0	0	0	0	0	0	0	0	0	0	0	0	0	0	0	0	0.113186	0	0	0	0.0612058	0	4.63918	0	0	0	0	0	0	0	0
Prevotella	histicola	0	0.0564932	0	0	0	0.05449	4.33364	0.62628	0.0283246	0	0.00493218	0	0	0.456055	0.146108	0	0	0.0430849	0	0.114613	0	0	0.010651	0	0.0250215	0	0	0	0.0527009	0.0864304	0	0	0	0.0188644	2.06877	0.259229	0.391007	0	0	0	0.00748559	0.329451	0.0782983	0	0	0.0278681	0	0
Prevotella	salivae	0	0.0706165	0.00696056	0	0	0	1.65424	0.0240877	0.0202319	0.0317507	0.00739827	0.00708466	0.0171867	0.0446141	0.910368	0	0	1.18053	0	0	0.157387	0.154054	0.0639059	0.00983445	0.0139009	0	0	0.255	0	0	0	0	0	0	0.527893	0	0	0	0.0844289	0	0	0	0.782983	0	0	2.03437	0	0
Prevotella	sp._oral_taxon_314	0	0.331897	0.0162413	0	0	0	0.0388319	0	0.022255	0	0.0690506	0.0495926	0	0	0.236021	0	0	0.00861698	0	0	1.53453	0.11554	0.0447342	0.0458941	0.227974	0.0831749	0.397203	0	0.149319	1.18533	0	0	0.449089	0	0.0713369	0	0.0418936	0	0.217103	0	0	0	0.365392	0	0	0.0928936	0	0
Prevotella	sp._oral_taxon_317	0	0	0	0	0	0	0	0	0	0.0244236	0	0.155863	0.0229156	2.15883	0	0	0	0	0	0	0	0	0	0	0	0	0.182751	0	0	0.0370416	0	0	0	0	0	0	0	0.0306029	0	0	0	0.105895	0	0	0	0	0	0
Prevotella	shahii	0	0	0.0162413	0	0	0.005449	0	0.101168	0	0	0	0	0	0	0.0393369	0	0.0232414	0.28436	0	0.0191022	0	0.943578	0.00852079	0.367153	0.016681	0.0475285	0	0.570235	0	0	0	0	0	0	0	0	0	0	0.0361838	0	0.0973127	0	0.0521989	0	0	0.260102	0	0
Prevotella	oulorum	0	0.0105925	0	0	0	0	0.0232992	0	0	0	0	0	0.540427	0.0198285	0	0	0	0	0	0	0	0	0	0	0	0	0	0.00803148	0	0.333374	0	0	0	0	0.156941	0	0	0	0	0	0	0.858925	0	0	0.161834	0	0	0
Prevotella	sp._oral_taxon_305	0	0.0176541	0.00696056	0	0	0	0.205809	0.0264964	0.00404637	0	0.0123305	0	0.00572891	0	0.165777	0	0	0.0258509	0	0	0	0	0.021302	0.12457	0.0139009	0	0	0.297165	0.0527009	0	0	0	0.025909	0	0	0	0.0418936	0	0	0	0.0224568	0	0	0	0	0.0464468	0	0
Prevotella	sp._oral_taxon_309	0	0.0105925	0	0	0	0	0.0271824	0.00963507	0.0182087	0	0	0	0	0.022307	0.179826	0	0	0.344679	0	0	0.0590203	0.0192567	0	0	0	0	0	0.238937	0	0	0	0	0	0	0.0998716	0	0	0	0	0	0.00748559	0.0470644	0.182696	0	0	0.557362	0	0
Prevotella	denticola	0	0	0	0	0	0	0	0	0	0	0	0	0	0.022307	0	0	0	0	0	0	0	0	0	0	0	0	0	0	0	0.185208	0	0	0	0	0	0	0	0	0	0	0	4.18873	0	0	0	0	0	0
Prevotella	maculosa	0	0	0	0	0	0.032694	0	0	0	0.00976944	0	0	0	0.287513	0	0	0	0	0	0	0	0	0	0	0.0556034	0	0	0	0	0.185208	0	0	0	0	0	0.155537	0	0	0	0	0	0.376515	0	0.505866	0	0	0.0663405	0
Prevotella	sp._oral_taxon_475	0	0	0	0	0	0	0	0	0	0	0	0	0	0	0	0	0	0	0	0	0	0	0	0	0	0	0	0	0	0.864304	0	0	0	0.320694	0	0	0	0	0	0	0	0	0	0	0	0	0.0829256	0
Prevotella	aurantiaca	0	0	0	0	0	0	0	0	0	0	0	0	0	0	0	0	0	0	0	0	0	0	0	0.170464	0	0	0	0	0	0	0	0	0	0	0	0	0	0	0	0	0.037428	0	0	0	0	0	0	0
Prevotella	saccharolytica	0	0	0	0	0	0	0	0	0	0	0.00739827	0.021254	0.0534698	0	0	0	0	0	0	0	0	0	0	0	0	0	0	0	0	0	0	0	0	0	0	0	0	0	0	0.0843486	0	0	0	0.333656	0	0	0	0
Prevotella	micans	0	0	0	0	0	0	0	0	0	0	0	0	0	0	0	0	0	0	0	0	0	0	0	0	0.111207	0	0.00559441	0	0	0	0	0	0	0.0565931	0	0	0	0	0	0	0	0	0	0	0	0	0	0
Prevotella	scopos	0	0	0.00928074	0	0	0	0.0698975	0.0168614	0	0	0.00493218	0	0	0	0	0	0.00774713	0	0	0	0	0	0	0	0	0	0	0	0	0	0	0	0	0	0	0	0	0	0.19298	0	0	0	0	0	0	0	0	0
Prevotella	sp._oral_taxon_315	0	0	0	0	0	0	0	0	0	0	0	0	0	0.061964	0	0	0	0	0	0	0	0	0	0	0	0	0	0	0	0	0	0	0	0	0	0	0	0	0	0	0	0.105895	0	0	0	0	0	0
Prevotella	fusca	0	0	0	0	0	0	0	0	0	0	0	0	0	0	0	0	0	0	0	0	0	0	0	0	0.0361422	0	0	0	0	0	0	0	0	0	0	0	0	0	0	0	0	0	0	0	0	0	0.0497554	0
Prevotella	marshii	0	0	0	0	0	0	0	0	0	0	0	0	0	0	0	0	0	0	0	0	0	0	0	0	0	0	0	0	0	0	0	0	0	0	0	0	0	0	0	0	0	0	0	0	0	0	0	0
Prevotella	sp._oral_taxon_300	0	0	0	0	0	0	0	0	0	0	0	0	0	0.00743568	0	0	0	0	0	0	0	0	0	0	0	0	0	0	0	0	0	0	0	0	0	0	0	0	0	0	0	0	0	0	0	0	0	0
Propionibacterium	acnes	0	0	0.0348028	0.00216854	0	0	0.00776639	0	0	0	0	0	0	0.00495712	0.00561956	0	0	0	0	0	0	0	0	0	0	0	0.0167832	0	0.017567	0.0246944	0	0	0	0	0	0	0	0	0	0	0	0	0	0	0	0	0	0
Propionibacterium	propionicum	0	0	0	0.00650562	0	0	0	0	0	0	0	0	0	0	0	0	0	0	0	0	0	0	0	0	0	0	0	0	0	0	0	0	0	0	0	0	0	0	0	0	0	0	0	0	0	0	0	0
Propionibacterium	sp._oral_taxon_194	0	0	0	0	0	0	0	0.0072263	0	0	0	0	0	0	0	0	0	0	0	0	0	0	0	0	0	0	0	0	0	0	0	0	0	0	0	0	0	0	0	0	0	0	0	0	0	0	0	0
Pseudomonas	fluorescens	0	0	0	0	0	0	0	0	0	0.00976944	0	0	0	0	0	0	0	0	0	0	0	0	0	0	0	0	0	0	0	0	0	0	0	0	0	0	0	0	0	0	0	0	0	0	0	0	0	0
Ralstonia	pickettii	0	0.105925	0.0139211	0.0151798	0.0160106	0	0.174744	0.0433578	0.0384405	0.0683861	0.00986436	0.021254	0.0248253	0	0.0365271	0.0259783	0.0348621	0	0	0.095511	0	0	0.010651	0.00327815	0.00278017	0.0297053	0.0410256	0.046181	0	0	0	0	0	0	0	0.0622148	0	0.0204019	0.0241225	0	0.00748559	0	0	0.0538155	0.0944032	0	0.00829256	0.0606015
Rhodobacter	capsulatus	0	0	0	0	0	0	0	0	0	0	0	0	0	0	0	0	0	0	0	0	0	0	0	0	0	0	0	0	0	0	0	0	0	0	0	0	0	0	0	0	0	0	0	0	0	0	1.45949	0
Rothia	aeria	0	0	0	0	0	0	0	0	0	0	0	0	0	0.00247856	0	0	0	0	0	0	0	0	0	0	0	0	0	0	0.017567	0	0	0	0	0	0	0	0	0	0	0	0	0	0	0	0	0	0	0
Ruminococcaceae_[G-1]	sp._oral_taxon_075	0	0.13064	1.06032	0	0	0.059939	0	0.0794893	0	0	0.00246609	0	0.0381927	0	0.0842933	0	0.0677874	0	0	0	0.68857	0	0.0894683	0	0.139009	0.299034	0.0111888	0.297165	0.017567	0.0493888	0	0	0	0	0	0.0311074	0	0	0.0603064	0	0.0149712	0	0.195746	0.0430524	0	0	0	0
Ruminococcaceae_[G-2]	sp._oral_taxon_085	0	0.00353082	0.00232019	0.00650562	0	0	0.0349487	0.00963507	0	0.0293083	0	0	0	0	0.0449564	0	0	0.0430849	0	0.0764088	0.295101	0	0.0149114	0.363875	0	0.00990177	0	0.359409	0	0	0	0.0521853	0.215908	0	0	0	0	0.010201	0	0	0	0	0.0652486	0	0	0	0	0
Selenomonas	sputigena	0	0	0	0.00650562	0	0.016347	0.0155328	0	0	0.0561743	0	0	0.181415	0.0644426	0.0196684	0	0	0	0	0	0.0590203	0	0	0	0	0	0	0	0	0	0	0	0.84636	0.150915	0.0713369	0	0	1.14251	0	0	0	0	0	0	0.134862	0.00928936	0	0
Selenomonas	dianae	0	0	0	0	0	0	0	0	0	0.00732708	0	0	0	0	0	0	0	0	0	0	0.0590203	0	0	0	0	0	0	0	0	0	0	0	0	0	0	0	0	0.0714067	0	0	0	0	0	0	0	0.0371575	0	0
Selenomonas	sp._oral_taxon_481	0	0	0	0	0	0	0	0	0	0.0146542	0	0	0	0	0	0	0	0	0	0	0	0	0	0	0	0	0	0	0	0	0	0	0	0	0	0	0	0.10201	0	0	0	0	0	0	0	0	0	0
Selenomonas	sp._oral_taxon_919	0	0	0	0	0	0	0	0	0	0.0122118	0	0	0.00763854	0	0	0	0	0	0	0	0	0	0	0	0	0	0	0	0	0	0	0	0	0.0565931	0	0	0	0.0306029	0	0	0	0	0	0	0	0	0	0
Selenomonas	sp._oral_taxon_126	0	0	0	0	0	0	0	0	0	0	0	0	0.0114578	0	0	0	0	0	0	0	0	0	0	0	0	0	0	0	0	0	0	0	0	0	0	0	0	0	0	0	0	0	0	0	0	0	0	0
Selenomonas	sp._oral_taxon_138	0	0	0	0	0	0.021796	0	0	0	0	0	0	0	0	0	0	0	0	0	0	0	0	0	0	0	0	0	0	0	0	0	0	0	0	0	0	0	0	0	0	0	0	0	0	0	0	0	0
Shuttleworthia	satelles	0	0	0	0	0	0	0	0	0	0	0	0	0	0.0272642	0	0	0	0	0	0	0	0	0	0	0	0	0	0	0	0	0	0	0	0	0	0	0	0	0	0	0	0	0	0	0	0	0	0
Simonsiella	muelleri	0	0	0	0	0	0	0	0	0	0	0	0	0	0	0	0	0	0	0	0	0.0393468	0	0	0.0458941	0.0194612	0.116841	0	0	0	0	0	0	0	0	0	0	0	0	0	0	0	0	0	0	0	0	0	0
Sneathia	sanguinegens	0.0550661	1.72304	4.35267	0.179989	0.116649	0.130776	1.91053	0.272191	0.171971	2.11264	0.330456	0.0460503	0.0114578	0.022307	2.14948	0.83603	0.0639139	0.818613	0.342146	0.439351	0.0196734	0.635471	3.66181	0.12457	4.5011	0.681242	2.8028	0.130512	0.0439174	2.28423	0.86416	0.704501	1.70999	0.0377287	1.89756	0.269598	0.335149	1.33633	0.373899	0.0281162	0.666218	0	0.287094	0.473577	0	2.01579	0.406336	0.21968
Sneathia	amnii_[NVP]	0.165198	0.0247158	0	0	0	0	0	0	0.0485565	0	0.389642	0	0.126036	0	0.443945	0.0259783	0	0	0	0	0	0.192567	0.031953	0	0	0	0.0783217	0	0.237154	0	0	0	0	0	0	0	0.0139645	0	0.0603064	0	0.636275	0	2.66214	0.76418	0	0	0	0
Solobacterium	moorei	0	0	0	0	0	0	0	0	0	0	0	0	0	0	0.00842933	0	0	0	0	0	0	0	0	0	0	0	0	0	0	0	0	0	0	0	0	0	0	0	0	0	0	0	0	0	0	0	0	0
Sphingomonas	echinoides	0.0183554	0.0459007	0	0.0130112	0.00914892	0	0.0388319	0	0	0.0317507	0.00739827	0.0141693	0.0114578	0.00247856	0.00280978	0.0118083	0.0174311	0	0.00259202	0	0	0	0	0.00327815	0.00556034	0.0138625	0.00559441	0.00401574	0.017567	0.0123472	0.121286	0.0782779	0.0345453	0.113186	0.0713369	0.0622148	0.0418936	0.142813	0.0120613	0.0281162	0.164683	0.0941287	0.104398	0.150683	0.0269724	0.0650255	0.0829256	0.166654
Sphingomonas	sp._oral_taxon_004	0	0.00353082	0	0	0	0	0	0	0	0	0	0	0	0	0.00842933	0	0	0	0	0	0	0	0	0	0	0.00594106	0	0	0	0	0	0	0	0	0	0	0	0	0	0	0	0	0	0	0	0	0.0580479	0
Staphylococcus	caprae	10.4442	0	0	0	0	0	0	0	0	0	0	0	0	0	0.0365271	0	0	0	0	0	0	0	0	0	0	0	0	0	0	0	0	0	0	0	0	0	0	0	0	0	0	0	0	0	0	0	0	0
Staphylococcus	aureus	0	0	0	0	0	0	0	0	0	0	0.00493218	0	0	0	0	0	0.0135575	0	0	0	0	0	0	0.147517	0	0	0	0	0	0	0	0	0	0.0188644	0	0	0	0	0.217103	0	0	0	0	0	0.0674309	0	0	0
Staphylococcus	epidermidis	0	0	0	0	0	0	0	0	0	0	0	0	0	0	0	0	0.0135575	0	0	0	0	0	0	0	0	0.00198035	0	0	0	0	0	0	0	0	0	0	0	0	0	0	0	0	0	0	0	0	0	0
Stenotrophomonas	nitritireducens	0	0	0	0	0	0	0	0	0	0	0	0	0	0	0	0	0	0	0	0	0	0	0	0	0	0	0	0	0	0	0	0	0	0	0	0	0	0	0	0	0	0	0	0	0	0	1.16925	0
Stenotrophomonas	maltophilia	0	0	0	0	0	0	0	0	0	0	0	0	0	0	0	0	0	0	0	0	0	0	0	0	0	0	0	0	0	0	0	0	0	0	0	0	0	0	0	0	0	0	0	0	0	0	0.0248777	0
Stomatobaculum	sp._oral_taxon_097	0	0	0	0	0	0	0	0	0	0	0	0	0	0	0	0	0	0	0	0	0	0	0	0	0	0	0	0	0	0	0	0	0	0	0	0	0	0	0	0	0	0	0	0	0	0	0	0
Streptococcus	pneumoniae*	20.1435	0.0381587	0.292699	0	2.47466	0.388266	10.6679	12.5793	19.5546	4.18436	43.5468	1.09577	1.41192	0.694983	10.9812	4.85103	11.168	0	5.314	5.213	0	7.342	2.06793	3.421	0.135058	15.4066	0.0833086	0	23.3859	0	0	0	0	0	0	0	0.143	0	0	0.41302	0	0	0.421885	0.19862	0.184989	0	0	2.81613
Streptococcus	anginosus	0	0	0	0	0	0	0	0	0.141623	0	0	0	0	0.746047	0	0	0.0871553	0	0	0	0	0	0	0	0	0	0	0	0	0.209902	0	0	0	0.584795	0	0	0	0	0	0	0	0.329451	0	0	2.29265	0	0	0
Streptococcus	australis	0	0.0741473	0	0	0.089202	0	0.0504815	0.349271	0.0424869	0	0	0	0	0	0	0.0991899	0.0735978	0	0.181441	0.267431	1.06236	0.0192567	0.0404738	1.28504	1.04812	0.10892	0	0.156614	0	0.0493888	0	0	0.0518179	0.0754575	0	0.269598	0.0279291	0	0	0	0.0823415	0	0	0.0753417	0	0.0371575	0.0580479	0.492387
Streptococcus	constellatus	0	0	0	0	0	0	0	0	0	0.0635014	0	0	0	0	0	0	0	0	0	0	0	0	0	0	0	0	0	0	0	0.160514	0	0	0	0	0	0	0	0	0	0	0	0	0	0	0	0	0	0
Streptococcus	dentisani	0	0	0	0.00650562	0.0686169	0	0	0	0	0	0.0419236	0	0	0.022307	0	0.0188933	0	0	0	0	0	0.0192567	0	0	0.016681	0.0158428	0	0	0	0.0864304	0.0151607	0.0391389	0	0	0	0	0	0	0.0361838	0.0281162	0	0	0	0	0	0	0	0
Streptococcus	gordonii	0	0	0	0.0108427	0	0	0	0	0	0	0	0	0	0	0	0	0	0	0	0	0	0	0	0	0	0	0	0	0	0	0	0	0	0	0	0	0	0	0	0	0	0	0	0	0	0	0	0
Streptococcus	intermedius	0	0	0	7.30798	0.462021	0	0	0	0	0	2.33292	4.18349	6.10511	4.35979	0.157348	0	0.0348621	0	0.482115	0.0191022	0	0	0	0.455663	0.0417026	0	0.119347	0	0	0.0987776	0	4.50098	0.0431816	0	0.0570695	0	0	0	0.0603064	4.9672	1.02553	0.682433	1.03093	0	0.836143	0	1.19413	0
Streptococcus	mitis	0	0	0	0	0	0	0	0	0	0	0	0	0	0.0173499	0	0	0	0	0	0	2.30179	0	0	0	0	0	0.00559441	0	0	0	0	0	0	0	0	0	0	0	0	0	0	0	0	0.13992	0	0	0	0
Streptococcus	parasanguinis_II	0.0183554	0.102394	0	0.0910786	0.205851	0.038143	3.54924	0.127665	0.161855	0	0.0887793	0.0460503	0	0.356913	0.716493	0	0.0348621	2.99009	0.134785	1.94842	1.79028	9.47429	0.0362134	0	0.439267	0	0.0354312	1.11236	0.0614844	0	0.0758035	1.91781	0.0949996	0.169779	1.91183	0	0.279291	0	1.4956	0.140581	0.0449135	0.364749	1.03093	0	0.0674309	3.61356	0.182436	0.0303007
Streptococcus	peroris	0	0	0	0	0	0	0	0	0	0	0	0	0	0	1.12672	0	0	0	0	0	2.69526	2.8885	0	0	0	0	0	0	0	0	0	0	0	0	0	0	0	0	0	0	0	0	1.38327	0	0	0	0	0
Streptococcus	pyogenes	0	0.0317774	0	0	0	0	0.0621311	0	0	0.00732708	0	0	0	0.00991424	0	0	0	0	0	0.477555	0	0	0.447342	0	0	0	0	0	3.21476	0.271638	0.788357	0	0	0	0.114139	0	0	0.122412	0	0	0	0.117661	0	0	0	0	0	0
Streptococcus	salivarius	0	0	0	0	0	0	3.05219	0	0.00606956	0	0	0	0	0	0	0	0	0	0	0.133715	0.511509	0	0	0	0	0	0	0	0	0.111125	0	0.0130463	0	0.113186	0.713369	0	0	0	0	0	0	0.294152	0	0	0	0	0	0
Streptococcus	sanguinis	0.128488	0	0	0.00867415	0	0	0.205809	0	0.0101159	0	0.0147965	0	0	0.0123928	0	0.00472333	0	0.00861698	0	0	0	0.17331	0.0276926	0	0	0	0.0018648	0.0522046	0.263505	0.0370416	0	0	0.0345453	0	0	0	0	0.0306029	0	0	0	0	0	0	0	0	0	0.0303007
Streptococcus	sp._oral_taxon_056	0	0	0	0	0	0	0	0	0	0	0	0	0	0	0	0	0	0	0	0	0	0	0	0	0	0	0	0	0	0	0	0	0	0	0	0.259229	0	0	0	0.0656045	0	0	0	0	0	0	0	0
Streptococcus	sp._oral_taxon_057	0	0	0	0	0	0	0	0	0	0	0	0	0	0	0	0	0	0	0	0	0	0	0	0	0	0	0	0	0	0	0	0	0	0	0	0	0	0	0	0	0	0	0	0	0	0	0	0
Streptococcus	sp._oral_taxon_058	0	0.144764	0	0	0.0137234	0	0	0.108395	0.0202319	0	0.0123305	0.0283386	0	0.00743568	0.00842933	0.281038	0.224667	0.387764	0.0311042	0.095511	0	0.0770268	0	1.5899	0.133448	0.00792142	0.108159	2.53193	0.158103	1.43228	0.63675	0.0782779	2.38363	0.0565931	1.48381	0.290336	0.349113	0.153014	1.10964	1.38707	1.16775	0	3.24938	6.02734	0.404585	0.919647	0.215607	0.439361
Streptococcus	sp._oral_taxon_066	0	0	0.0162413	0	0.0640425	0	0.0349487	0.146935	0	0	0	0.031881	0	0.599812	0.0477662	0.12753	0.118144	0.603188	0.28253	0.630372	0.708243	0.0385134	0.0532549	1.25553	0.628319	0.0356464	0	0.411614	0.702679	0	0	0	0.0518179	0	0	0	0	0.0306029	1.182	0.0468604	0.306909	0.258854	0.0391492	0	0.17532	0.483047	0.215607	0.18938
Streptococcus	tigurinus	0	0	0	0	0	0	0	0	0	0	0	0	0	0	0	0	0	0	0	0	0	0	0	0	0.016681	0	0	0	0	0	0	0	0	0	0	0	0	0	0	0	0	0	0	0	0	0	0	0
Streptococcus	vestibularis	0.0183554	0	0	0.0238539	0.00686169	0	0.0155328	0	0	0	0	0	0	0	0	0	0	0.0430849	0.0907206	0	0	0	0.0149114	0	0.0194612	0	0.00745921	0	0.0966184	0	0	1.05675	0.0690906	0	0	0	0	0	0	0	0	0	0.0391492	0	0	0	0.124388	0
Tannerella	forsythia	0	0	0	0	0	0.038143	0	0	0	0	0	0	7.73594	1.43757	0	0	0	0	0.111457	0	0	0	0	0	0	0	0	0	0	0	0	0	0	1.24505	0	0	0	0	0	0	0.164683	1.22367	0	0	0	0	0.406336	0
Tannerella	sp._oral_taxon_286	0	0	0	0	0	0	0	0.00240877	0.0384405	0	0	0	0.00954818	0	0	0	0.00581035	0	0	0	0	0.327364	0	0.252418	0.0834052	0.0297053	0	0.0140551	0	0	0	0	0.138181	0	0	0.0311074	0	0	0	0	0.0973127	0	0	0	0.0404585	0.00928936	0	0.0151504
Tannerella	sp._oral_taxon_808	0	0	0	0	0	0	0	0	0	0	0	0	0	0	0	0	0	0	0	0	0	0	0	0	0	0	0	0	0	0	0	0	0	0	0	0	0	0	0	0	0	0.105895	0	0	0	0	0	0
Treponema	denticola	0	0	0	0	0	0	0	0	0	0	0	0	0	0	0	0	0	0	0	0	0	0	0	0	0	0	0	0	0	0	0	0	0	1.69779	0	0	0	0	0	0	0	0	0	0	3.00742	0	0	0
Treponema	socranskii	0	0	0	0	0	0	0	0	0	0.0122118	0.108508	0	0	0.143757	0	0	0.00968392	0	0	0	0	0	0	0	0	0	0	0	0	0	0	0	0	0	0	0	0	0	0	0	0	0.447111	0	0	0.107889	0	0	0
Treponema	maltophilum	0	0	0	0	0	0.081735	0	0	0	0.0122118	0	0	0	0	0	0	0	0	0	0	0	0	0	0	0	0	0	0	0	0	0	0	0	1.0564	0	0	0	0	0	0	0	0	0	0	0.74174	0	0	0
Treponema	putidum	0	0	0	0	0	0	0	0	0	0	0	0	0	0	0	0	0	0	0	0	0	0	0	0	0	0	0	0	0	0	0	0	0	0	0	0	0	0	0	0	0	0	0	0	0	0	0	0
Treponema	sp._oral_taxon_237	0	0	0	0	0	0	0	0	0	0	0	0	0	0	0	0	0	0	0	0	0	0	0	0	0	0	0	0	0	0	0	0	0	0	0	0	0	0	0	0	0	0	0	0	0	0	0	0
Treponema	sp._oral_taxon_231	0	0	0	0	0	0	0	0	0	0	0	0	0	0	0	0	0	0	0	0	0	0	0	0	0	0	0	0	0	0	0	0	0	0	0	0	0	0	0	0	0	0	0	0	0.0404585	0	0	0
Variovorax	paradoxus	0	0	0	0	0	0	0	0	0	0.00732708	0	0	0	0	0	0	0.0154943	0	0	0	0	0	0	0	0	0.00198035	0	0	0	0	0	0	0	0	0	0	0	0	0	0	0	0	0	0	0	0	0.257069	0
Veillonella	sp._oral_taxon_780	0	0.324836	0.382831	0.0455393	0.0548935	0	0.411619	0.0794893	0.145669	0	0.0937115	0.042508	0.00763854	0.00743568	1.40208	0.928135	0.00193678	0.112021	0.0155521	0.61127	0.472162	0.751011	0.602846	0	0.556034	0.16833	0.662005	0.046181	0.017567	1.24707	0.303214	0.0913242	0.276362	0.169779	0.884577	0.145168	0.125681	0	0.0723676	0.0187441	0.142226	0	0.91348	1.77591	0	0.0278681	0.0165851	0.083327
Veillonella	parvula	0	0	0	0	0	0	0.361137	0	0	0	0	0	0	0.00743568	0.00561956	0	0	0	0	0	0	0.0577701	0	0	0.00834052	0	0	0.00803148	0	0	0	0	0	0	0.228278	0	0	0	0	0	0	0	0	0	0	0	0	0
Veillonella	rogosae	0	0	0	0	0	0	0	0	0	0	0	0	0	0	0	0	0	0	0	0	0	0	0	0	0	0	0	0.00602361	0	0	0	0	0	0	0	0	0	0	0	0	0	0	0	0	0	0	0	0
Veillonellaceae_[G-1]	sp._oral_taxon_129	0	0	0	0	0	0	0	0	0	0	0	0	0.63209	0	0	0	0	0	0	0	0	0	0	0	0	0	0	0	0	0	0	0	0	0	0	0	0	0	0	0	0	0.188257	0	0	0	0	0	0
Veillonellaceae_[G-1]	sp._oral_taxon_150	0	0	0	0	0	0	0	0	0	0	0	0	0	0.0123928	0	0	0	0	0	0	0	0	0	0	0	0	0	0	0	0	0	0	0	0	0	0	0	0	0	0	0	0.282386	0	0	0	0	0	0
Veillonellaceae_[G-1]	sp._oral_taxon_135	0	0	0	0	0	0	0	0	0	0	0	0	0	0	0	0	0	0	0	0	0	0	0	0	0	0	0	0	0	0	0	0	0	0	0	0	0	0	0	0	0	0.0470644	0	0	0	0	0	0
		32	70	59	51	51	73	86	83	62	71	71	63	66	93	97	59	74	73	63	59	67	82	63	88	97	71	64	88	53	65	44	50	63	68	68	54	37	59	55	48	66	68	79	42	54	65	67	57
															66.5														74.6429														57
[truncated: 8 more columns]
